# Supplementary material for: Chromosome-Level Alpaca Reference Genome VicPac3.1 Improves Genomic Insight Into the Biology of New World Camelids
Source: Front Genet. 2019 Jun 21;10:586. doi: 10.3389/fgene.2019.00586 (PMC6598621; doi:10.3389/fgene.2019.00586)
Supplement: Supplementary file 3 [file Table_1.XLSX]

## Sheet: Sheet1
Supplementary Table 1: Genome size estimates. Size estimates were obtained for a range of k-mer values and max coverage cutoffs using GenomeScope. Max k-mer coverage of -1 denotes no maximum cutoff.
		Unique Length (Mb)		Repeat Length (Mb)		Genome size (Mb)
k	max k-mer coverage	min	max	min	max	min	max
17	1000	457	462	436	441	893	904
	-1	459	460	541	543	1000	1004
21	1000	1721	1725	330	330	2051	2056
	-1	1722	1723	523	524	2246	2247
25	1000	1790	1794	298	299	2088	2093
	-1	1791	1793	479	480	2271	2272
31	1000	1828	1833	299	300	2128	2134
	-1	1830	1831	464	464	2294	2296
