# Supplementary material for: Chromosome-Level Alpaca Reference Genome VicPac3.1 Improves Genomic Insight Into the Biology of New World Camelids
Source: Front Genet. 2019 Jun 21;10:586. doi: 10.3389/fgene.2019.00586 (PMC6598621; doi:10.3389/fgene.2019.00586)
Supplement: Supplementary file 4 [file Table_2.XLSX]

## Sheet: Chromosomally assigned scaffold
Supplementary Table 2: Data for all chromosomally assigned VicPac3.1 scaffolds
#_FISH assay	Scaffold by BLAST with PCR primer seq	Scaffold size (red font:smaller than top 100)	locus	PCR product size	orientation	#_FISH assay	Scaffold by BLAST with overgo primer seq	scaffold size	locus	orientation
1_10q12dist-q14prox:1	ScfyRBE_127;HRSCAF=619	39582034	38438342	159	-	1_10q12dist-q14prox	ScfyRBE_127;HRSCAF=619	39582034	38438223	-
2_11p13:1	ScfyRBE_77238;HRSCAF=79094	13099580	8129845	160	-	2_11p13	ScfyRBE_77238;HRSCAF=79094	13099580	8129775	-
3_11p13-p12:1	ScfyRBE_299;HRSCAF=948	4499756	2586657	100	+	3_11p13-p12	ScfyRBE_299;HRSCAF=948	4499756	2586717	+
4_11q12:1	ScfyRBE_77323;HRSCAF=79216	2197127	288183	216	-	4_11q12	ScfyRBE_77323;HRSCAF=79216	2197127	288170	-
5_11q13:1	ScfyRBE_77326;HRSCAF=79219	18667169	15666798	193	+	5_11q13	*		0	unmapped
6_11q16:1	ScfyRBE_77342;HRSCAF=79235	17327626	7056366	200	-	6_11q16	ScfyRBE_77342;HRSCAF=79235	17327626	7056311	-
7_11q21:1	ScfyRBE_77343;HRSCAF=79236	21385500	20970666	199	+	7_11q21	ScfyRBE_77343;HRSCAF=79236	21385500	20970688	+
8_11q22:1	ScfyRBE_77343;HRSCAF=79236	21385500	4154904	151	-	8_11q22	ScfyRBE_77343;HRSCAF=79236	21385500	4154924	-
9_11q22:1	ScfyRBE_77343;HRSCAF=79236	21385500	7357122	162	-	9_11q22	ScfyRBE_77343;HRSCAF=79236	21385500	7357080	-
10_11q23:1	ScfyRBE_77343;HRSCAF=79236	21385500	811060	159	+	10_11q23	ScfyRBE_77343;HRSCAF=79236	21385500	811147	+
11_12q13:1	ScfyRBE_77320;HRSCAF=79213	844610	201175	167	-	11_12q13	ScfyRBE_77320;HRSCAF=79213	844610	201027	-
12_12q21:1	ScfyRBE_77306;HRSCAF=79199	48142004	16013487	157	+	12_12q21	ScfyRBE_77306;HRSCAF=79199	48142004	16013570	+
13_12q22:1	ScfyRBE_77306;HRSCAF=79199	48142004	32059079	140	+	13_12q22	ScfyRBE_77306;HRSCAF=79199	48142004	32059078	+
14_13q13:1	ScfyRBE_32;HRSCAF=241	13282915	7351124	151	+	14_13q13	ScfyRBE_32;HRSCAF=241	13282915	7351159	+
15_13q14:1	ScfyRBE_32;HRSCAF=241	13282915	4537194	155	-	15_13q14	ScfyRBE_32;HRSCAF=241	13282915	4537193	-
16_13q21-q22:1	ScfyRBE_77275;HRSCAF=79168	18253595	8709276	199	-	16_13q21-q22	*		0	unmapped
17_13q21-q22:1	ScfyRBE_77275;HRSCAF=79168	18253595	7290122	189	+	17_13q21-q22	ScfyRBE_77275;HRSCAF=79168	18253595	7290142	+
18_13q23:1	ScfyRBE_77224;HRSCAF=78968	29471725	26786998	197	-	18_13q23	ScfyRBE_77224;HRSCAF=78968	29471725	26786972	-
19_13q23:1	ScfyRBE_77224;HRSCAF=78968	29471725	25239318	154	-	19_13q23	ScfyRBE_77224;HRSCAF=78968	29471725	25239271	-
20_13q24dist-q25:1	ScfyRBE_77224;HRSCAF=78968	29471725	6855013	294	+	20_13q24dist-q25	ScfyRBE_77224;HRSCAF=78968	29471725	6855209	+
21_13q24-q25prox:1	ScfyRBE_77224;HRSCAF=78968	29471725	8145787	101	-	21_13q24-q25prox	ScfyRBE_77224;HRSCAF=78968	29471725	8145713	-
22_14p13:1	ScfyRBE_81;HRSCAF=506	31006577	14940270	163	+	22_14p13	ScfyRBE_81;HRSCAF=506	31006577	14940336	+
23_14p14:1	ScfyRBE_81;HRSCAF=506	31006577	18154111	191	+	23_14p14	ScfyRBE_81;HRSCAF=506	31006577	18154178	+
24_14p15:1	ScfyRBE_81;HRSCAF=506	31006577	23728561	170	-	24_14p15	ScfyRBE_81;HRSCAF=506	31006577	23728451	-
25_14q13dist:1	ScfyRBE_4179;HRSCAF=5494	36104741	22601802	202	+	25_14q13dist	ScfyRBE_4179;HRSCAF=5494	36104741	22601871	+
26_14q13prox:1	ScfyRBE_4179;HRSCAF=5494	36104741	27177174	150	-	26_14q13prox	ScfyRBE_4179;HRSCAF=5494	36104741	27177157	-
27_15q12:1	ScfyRBE_98;HRSCAF=551	1292912	12076	180	+	27_15q12	ScfyRBE_98;HRSCAF=551	1292912	12100	+
28_15q12:1	ScfyRBE_98;HRSCAF=551	1292912	1185304	205	-	28_15q12	ScfyRBE_98;HRSCAF=551	1292912	1106794	-
29_15q22:1	ScfyRBE_46;HRSCAF=353	31125524	19544303	251	+	29_15q22	ScfyRBE_46;HRSCAF=353	31125524	19544323	+
30_16p12:1	ScfyRBE_77376;HRSCAF=79269	1761952	1341466	120	-	30_16p12	ScfyRBE_77376;HRSCAF=79269	1761952	1341394	-
31_16p13:1	ScfyRBE_77230;HRSCAF=79062	4766692	4467888	181	+	31_16p13	ScfyRBE_77230;HRSCAF=79062	4766692	4467928	+
32_16p13:1	ScfyRBE_77320;HRSCAF=79213	844610	303530	225	+	32_16p13	ScfyRBE_77320;HRSCAF=79213	844610	303668	+
33_16p13:1	*		0	0	+	33_16p13	ScfyRBE_77230;HRSCAF=79062	4766692	4671978	-
34_16p14dist:1	ScfyRBE_27;HRSCAF=221	2223674	1577098	184	-	34_16p14dist	ScfyRBE_27;HRSCAF=221	2223674	1576972	-
35_16p14prox:1	*		0	0	+	35_16p14prox	ScfyRBE_77230;HRSCAF=79062	4766692	3672930	-
36_16q12:1	ScfyRBE_77388;HRSCAF=79281	3940634	1423484	195	+	36_16q12	ScfyRBE_77388;HRSCAF=79281	3940634	1423582	+
37_16q13:1	ScfyRBE_137;HRSCAF=642	1921554	1318675	106	+	37_16q13	ScfyRBE_137;HRSCAF=642	1921554	1318719	+
38_16q14dist:1	*		0	0	+	38_16q14dist	ScfyRBE_77368;HRSCAF=79261	24459858	2277300	-
39_16q14prox:1	ScfyRBE_77368;HRSCAF=79261	24459858	3148225	194	-	39_16q14prox	ScfyRBE_77368;HRSCAF=79261	24459858	3148061	-
40_16q16:1	ScfyRBE_77368;HRSCAF=79261	24459858	16613117	196	+	40_16q16	ScfyRBE_77368;HRSCAF=79261	24459858	16613196	+
41_16q17:1	ScfyRBE_77368;HRSCAF=79261	24459858	21547691	200	-	41_16q17	ScfyRBE_77368;HRSCAF=79261	24459858	21547649	-
42_17q12:1	ScfyRBE_982;HRSCAF=1903	46944759	40709679	250	-	42_17q12	ScfyRBE_982;HRSCAF=1903	46944759	40709620	-
43_17q13:1	ScfyRBE_982;HRSCAF=1903	46944759	31532297	173	-	43_17q13	ScfyRBE_982;HRSCAF=1903	46944759	31532211	-
44_17q14:1	ScfyRBE_982;HRSCAF=1903	46944759	16763422	185	-	44_17q14	ScfyRBE_982;HRSCAF=1903	46944759	16763382	-
45_17q15:1	ScfyRBE_982;HRSCAF=1903	46944759	7588923	153	+	45_17q15	ScfyRBE_982;HRSCAF=1903	46944759	7588918	+
46_18q12:1	ScfyRBE_77230;HRSCAF=79062	4766692	4476230	217	+	46_18q12:1	no join
47_18q13:1	ScfyRBE_3095;HRSCAF=4310	12116586	4302790	117	-	47_18q13	ScfyRBE_3095;HRSCAF=4310	12116586	4302706	-
48_18q15:1	ScfyRBE_77308;HRSCAF=79201	17793591	6924169	131	+	48_18q15	ScfyRBE_77308;HRSCAF=79201	17793591	6924199	+
49_18q16:1	ScfyRBE_77308;HRSCAF=79201	17793591	1299451	113	-	49_18q16	ScfyRBE_77308;HRSCAF=79201	17793591	1299353	-
50_18q16:1	ScfyRBE_77308;HRSCAF=79201	17793591	5796089	130	+	50_18q16	ScfyRBE_77308;HRSCAF=79201	17793591	5796109	+
51_18q16:1	ScfyRBE_77308;HRSCAF=79201	17793591	6890998	122	-	51_18q16	ScfyRBE_77308;HRSCAF=79201	17793591	6890926	-
52_18q16:1	ScfyRBE_77308;HRSCAF=79201	17793591	6409110	100	-	52_18q16	ScfyRBE_77308;HRSCAF=79201	17793591	6409064	-
53_18q16:1	ScfyRBE_77308;HRSCAF=79201	17793591	1850389	103	-	53_18q16	ScfyRBE_77308;HRSCAF=79201	17793591	1850373	-
54_18q16:1	ScfyRBE_77308;HRSCAF=79201	17793591	4530882	204	+	54_18q16	ScfyRBE_77308;HRSCAF=79201	17793591	4530954	+
55_18q16:1	ScfyRBE_77308;HRSCAF=79201	17793591	6673463	141	-	55_18q16	ScfyRBE_77308;HRSCAF=79201	17793591	6673372	-
56_18q16:1	ScfyRBE_77308;HRSCAF=79201	17793591	6746144	127	+	56_18q16	ScfyRBE_77308;HRSCAF=79201	17793591	6746195	+
57_18q16:1	ScfyRBE_77308;HRSCAF=79201	17793591	1299450	112	-	57_18q16	ScfyRBE_77308;HRSCAF=79201	17793591	1299353	-
58_18q16:1	ScfyRBE_77308;HRSCAF=79201	17793591	6886118	156	-	58_18q16	ScfyRBE_77308;HRSCAF=79201	17793591	6886019	-
59_19q12:1	ScfyRBE_9;HRSCAF=105	24022313	21510653	156	-	59_19q12	ScfyRBE_9;HRSCAF=105	24022313	21510540	-
60_19q22 :1	ScfyRBE_9;HRSCAF=105	24022313	5137554	128	+	60_19q22	ScfyRBE_9;HRSCAF=105	24022313	5137570	+
61_19q23 :1	ScfyRBE_9;HRSCAF=105	24022313	3479252	122	-	61_19q23	ScfyRBE_9;HRSCAF=105	24022313	3479169	-
62_1q12:1	ScfyRBE_77225;HRSCAF=78975	44105118	2182494	124	-	62_1q12	ScfyRBE_77225;HRSCAF=78975	44105118	2182479	-
63_1q15-q16:1	ScfyRBE_77225;HRSCAF=78975	44105118	37747638	102	+	63_1q15-q16	ScfyRBE_77225;HRSCAF=78975	44105118	37747666	+
64_1q18-q21:1	ScfyRBE_77364;HRSCAF=79257	19203641	6161062	186	+	64_1q18-q21	ScfyRBE_77364;HRSCAF=79257	19203641	6161161	+
65_1q21-q22:1	ScfyRBE_77364;HRSCAF=79257	19203641	8497898	176	+	65_1q21-q22	ScfyRBE_77364;HRSCAF=79257	19203641	8497956	+
66_1q23:1	ScfyRBE_77363;HRSCAF=79256	10443626	165617	208	+	66_1q23	ScfyRBE_77363;HRSCAF=79256	10443626	165728	+
67_1q23-q25:1	*		0	0	+	67_1q23-q25	ScfyRBE_40;HRSCAF=320	145792	124922	-
68_1q33:1	ScfyRBE_4;HRSCAF=53	27143056	12633202	197	+	68_1q33:1	no join
69_20q12:1	ScfyRBE_9351;HRSCAF=11068	17617443	12178243	110	-	69_20q12	ScfyRBE_9351;HRSCAF=11068	17617443	12178191	-
70_20q13:1	*		0	0	+	70_20q13	ScfyRBE_77293;HRSCAF=79186	21123902	19820565	+
71_20q13:1	ScfyRBE_77293;HRSCAF=79186	21123902	20131625	202	+	71_20q13	ScfyRBE_77293;HRSCAF=79186	21123902	20131627	+
72_20q13:1	ScfyRBE_77293;HRSCAF=79186	21123902	19819032	201	+	72_20q13	ScfyRBE_77293;HRSCAF=79186	21123902	19819109	+
73_20q13:1	ScfyRBE_77293;HRSCAF=79186	21123902	20532059	199	+	73_20q13	ScfyRBE_77293;HRSCAF=79186	21123902	20532184	+
74_20q13:1	ScfyRBE_9351;HRSCAF=11068	17617443	499155	195	+	74_20q13	ScfyRBE_9351;HRSCAF=11068	17617443	499311	+
75_20q13:1	ScfyRBE_77293;HRSCAF=79186	21123902	19819933	198	+	75_20q13	ScfyRBE_77293;HRSCAF=79186	21123902	19819975	+
76_20q13:1	*		0	0	+	76_20q13	*		0	unmapped
77_20q13:1	ScfyRBE_77293;HRSCAF=79186	21123902	20866253	210	+	77_20q13	ScfyRBE_77293;HRSCAF=79186	21123902	20866253	+
78_20q13:1	ScfyRBE_77293;HRSCAF=79186	21123902	19905257	204	+	78_20q13	ScfyRBE_77293;HRSCAF=79186	21123902	19905361	+
79_20q13:1	ScfyRBE_77293;HRSCAF=79186	21123902	20384512	199	+	79_20q13	ScfyRBE_77293;HRSCAF=79186	21123902	20384512	+
80_20q13:1	ScfyRBE_9351;HRSCAF=11068	17617443	646099	202	+	80_20q13	ScfyRBE_9351;HRSCAF=11068	17617443	646123	+
81_21q12:1	ScfyRBE_77299;HRSCAF=79192	3954581	1928719	156	+	81_21q12	ScfyRBE_77299;HRSCAF=79192	3954581	1928791	+
82_21q13:1	ScfyRBE_283;HRSCAF=923	14275956	7291005	205	-	82_21q13	ScfyRBE_283;HRSCAF=923	14275956	7291102	-
83_21q14:1	ScfyRBE_77374;HRSCAF=79267	11290377	11016707	155	-	83_21q14	ScfyRBE_77374;HRSCAF=79267	11290377	11016669	-
84_21q15:1	ScfyRBE_77374;HRSCAF=79267	11290377	6608006	178	-	84_21q15	ScfyRBE_77374;HRSCAF=79267	11290377	6607895	-
85_22q12:1	ScfyRBE_7687;HRSCAF=9314	25522599	715635	158	-	85_22q12	ScfyRBE_7687;HRSCAF=9314	25522599	715515	-
86_22q14:1	ScfyRBE_7687;HRSCAF=9314	25522599	15456449	163	-	86_22q14	ScfyRBE_7687;HRSCAF=9314	25522599	15456257	-
87_22q15:1	ScfyRBE_7687;HRSCAF=9314	25522599	23159586	106	-	87_22q15	ScfyRBE_7687;HRSCAF=9314	25522599	23159482	-
88_23p12:1	ScfyRBE_7404;HRSCAF=9010	2978205	339227	167	+	88_23p12	ScfyRBE_7404;HRSCAF=9010	2978205	339312	+
89_23q13:1	ScfyRBE_77226;HRSCAF=78986	26462452	8068545	172	+	89_23q13	ScfyRBE_77226;HRSCAF=78986	26462452	8068604	+
90_23q14dist:1	ScfyRBE_77226;HRSCAF=78986	26462452	15985753	150	+	90_23q14dist	ScfyRBE_77226;HRSCAF=78986	26462452	15985788	+
91_23q14prox:1	ScfyRBE_77226;HRSCAF=78986	26462452	12818038	192	+	91_23q14prox	ScfyRBE_77226;HRSCAF=78986	26462452	12818150	+
92_23q15:1	ScfyRBE_77226;HRSCAF=78986	26462452	3126527	206	-	92_23q15	ScfyRBE_77226;HRSCAF=78986	26462452	3126510	-
93_23q15:1	ScfyRBE_77226;HRSCAF=78986	26462452	23353934	214	+	93_23q15	ScfyRBE_77226;HRSCAF=78986	26462452	23354079	+
94_23q15:1	*		0	0	+	94_23q15	ScfyRBE_77226;HRSCAF=78986	26462452	22989385	-
95_24q14:1	ScfyRBE_20;HRSCAF=160	18346407	14615904	174	+	95_24q14	*		0	unmapped
96_24q15:1	ScfyRBE_20;HRSCAF=160	18346407	15142639	154	+	96_24q15	ScfyRBE_20;HRSCAF=160	18346407	15142763	+
97_24q16:1	ScfyRBE_20;HRSCAF=160	18346407	2117917	177	-	97_24q16	ScfyRBE_20;HRSCAF=160	18346407	2117811	-
98_25q12:1	ScfyRBE_77333;HRSCAF=79226	26417461	3703803	203	+	98_25q12	ScfyRBE_77333;HRSCAF=79226	26417461	3703873	+
99_25q13:1	ScfyRBE_77257;HRSCAF=79150	20942430	14939663	163	-	99_25q13	ScfyRBE_77257;HRSCAF=79150	20942430	14939634	-
100_25q13:1	ScfyRBE_77333;HRSCAF=79226	26417461	10084995	105	+	100_25q13	*		0	unmapped
101_25q14:1	ScfyRBE_77333;HRSCAF=79226	26417461	13925610	151	-	101_25q14	ScfyRBE_77333;HRSCAF=79226	26417461	13925570	-
102_25q15dist:1	ScfyRBE_1;HRSCAF=2	12835466	5499382	119	-	102_25q15dist	ScfyRBE_1;HRSCAF=2	12835466	5499309	-
103_25q15mid:1	ScfyRBE_1;HRSCAF=2	12835466	3601125	213	-	103_25q15mid	ScfyRBE_1;HRSCAF=2	12835466	3600979	-
104_25q15prox:1	ScfyRBE_1;HRSCAF=2	12835466	428674	209	+	104_25q15prox	ScfyRBE_1;HRSCAF=2	12835466	428606	+
105_25q15prox:1	ScfyRBE_77333;HRSCAF=79226	26417461	22707754	134	-	105_25q15prox	ScfyRBE_77333;HRSCAF=79226	26417461	22707741	-
106_25q15ter:1	ScfyRBE_1;HRSCAF=2	12835466	12129948	171	+	106_25q15ter	ScfyRBE_1;HRSCAF=2	12835466	12130029	+
107_26q13:1	ScfyRBE_77335;HRSCAF=79228	15017617	10378092	196	+	107_26q13	ScfyRBE_77335;HRSCAF=79228	15017617	10378095	+
108_26q14:1	ScfyRBE_4140;HRSCAF=5451	12970361	5057337	100	-	108_26q14	ScfyRBE_4140;HRSCAF=5451	12970361	5057319	-
109_27q12dist:1	ScfyRBE_11;HRSCAF=130	22699463	12517169	150	-	109_27q12dist	ScfyRBE_11;HRSCAF=130	22699463	12517201	-
110_27q12prox:1	ScfyRBE_11;HRSCAF=130	22699463	18420744	188	-	110_27q12prox	ScfyRBE_11;HRSCAF=130	22699463	18420694	-
111_27q13prox:1	ScfyRBE_11;HRSCAF=130	22699463	5900223	180	-	111_27q13prox	ScfyRBE_11;HRSCAF=130	22699463	5900122	-
112_27q13ter:1	ScfyRBE_11;HRSCAF=130	22699463	3547779	131	-	112_27q13ter	ScfyRBE_11;HRSCAF=130	22699463	3547633	-
113_28q12:1	ScfyRBE_77349;HRSCAF=79242	16162605	3598363	163	+	113_28q12	ScfyRBE_77349;HRSCAF=79242	16162605	3598359	+
114_28q13:1	ScfyRBE_77349;HRSCAF=79242	16162605	7784254	159	-	114_28q13	ScfyRBE_77349;HRSCAF=79242	16162605	7784085	-
115_28q14:1	ScfyRBE_77349;HRSCAF=79242	16162605	7564540	150	-	115_28q14	ScfyRBE_77349;HRSCAF=79242	16162605	7564494	-
116_28q15:1	*		0	0	+	116_28q15	ScfyRBE_77349;HRSCAF=79242	16162605	9628269	+
117_28q15:1	ScfyRBE_77349;HRSCAF=79242	16162605	11025721	125	+	117_28q15	ScfyRBE_77349;HRSCAF=79242	16162605	11025798	+
118_28q15:1	*		0	0	+	118_28q15	*		0	unmapped
119_29q13:1	ScfyRBE_77229;HRSCAF=79015	14278588	10079458	127	+	119_29q13	ScfyRBE_77229;HRSCAF=79015	14278588	10079550	+
120_29q14:1	ScfyRBE_77229;HRSCAF=79015	14278588	8226590	100	-	120_29q14	ScfyRBE_77229;HRSCAF=79015	14278588	8226570	-
121_29q15:1	ScfyRBE_77229;HRSCAF=79015	14278588	2665238	175	+	121_29q15	ScfyRBE_77229;HRSCAF=79015	14278588	2665434	+
122_29q16:1	ScfyRBE_3;HRSCAF=50	11858452	2104469	110	-	122_29q16	ScfyRBE_3;HRSCAF=50	11858452	2104449	-
123_29q16:1	ScfyRBE_3;HRSCAF=50	11858452	2812513	154	+	123_29q16	ScfyRBE_3;HRSCAF=50	11858452	2812605	+
124_2q13-q14:1	ScfyRBE_26;HRSCAF=216	121370620	111890577	191	+	124_2q13-q14	ScfyRBE_26;HRSCAF=216	121370620	111890639	+
125_2q14:1	ScfyRBE_26;HRSCAF=216	121370620	107436379	100	-	125_2q14	ScfyRBE_26;HRSCAF=216	121370620	107436326	-
126_2q22:1	ScfyRBE_26;HRSCAF=216	121370620	47028734	184	-	126_2q22:1	no join
127_2q23:1	ScfyRBE_26;HRSCAF=216	121370620	44078274	125	-	127_2q23	ScfyRBE_26;HRSCAF=216	121370620	44078255	-
128_2q23-q24:1	ScfyRBE_26;HRSCAF=216	121370620	38170924	188	+	128_2q23-q24	ScfyRBE_26;HRSCAF=216	121370620	38171083	+
129_2q33:1	ScfyRBE_26;HRSCAF=216	121370620	12883126	103	-	129_2q33	ScfyRBE_26;HRSCAF=216	121370620	12883065	-
130_2q33:1	ScfyRBE_26;HRSCAF=216	121370620	14913866	116	-	130_2q33	ScfyRBE_26;HRSCAF=216	121370620	14913808	-
131_30q12:1	ScfyRBE_593;HRSCAF=1414	12550	12050	132	-	131_30q12	ScfyRBE_593;HRSCAF=1414	12550	11982	-
132_30q13:1	*		0	0	+	132_30q13	ScfyRBE_77352;HRSCAF=79245	9688540	3543239	-
133_30q14:1	ScfyRBE_35;HRSCAF=261	3429652	2387085	201	-	133_30q14	ScfyRBE_35;HRSCAF=261	3429652	2387001	-
134_30q14:1	ScfyRBE_77352;HRSCAF=79245	9688540	9053926	189	-	134_30q14	ScfyRBE_77352;HRSCAF=79245	9688540	9053765	-
135_31q13dist:1	ScfyRBE_7417;HRSCAF=9024	13602737	2919301	119	-	135_31q13dist	ScfyRBE_7417;HRSCAF=9024	13602737	2919130	-
136_31q13prox:1	*		0	0	+	136_31q13prox	*		0	unmapped
137_31q13prox:1	ScfyRBE_7417;HRSCAF=9024	13602737	9478290	170	+	137_31q13prox	ScfyRBE_7417;HRSCAF=9024	13602737	9478310	+
138_31q13prox:1	ScfyRBE_7417;HRSCAF=9024	13602737	8588149	128	-	138_31q13prox	ScfyRBE_7417;HRSCAF=9024	13602737	8588024	-
139_31q13-q14:1	ScfyRBE_7417;HRSCAF=9024	13602737	4117869	105	-	139_31q13-q14	*		0	unmapped
140_31q14prox:1	ScfyRBE_7417;HRSCAF=9024	13602737	6220284	273	-	140_31q14prox	ScfyRBE_7417;HRSCAF=9024	13602737	6220181	-
141_31q14ter:1	ScfyRBE_7417;HRSCAF=9024	13602737	587017	154	+	141_31q14ter	ScfyRBE_7417;HRSCAF=9024	13602737	587046	+
142_32q12:1	ScfyRBE_335;HRSCAF=1008	1579810	481766	187	-	142_32q12	ScfyRBE_335;HRSCAF=1008	1579810	481563	-
143_32q12:1	*		0	0	+	143_32q12	*		0	unmapped
144_32q12:1	*		0	0	+	144_32q12	*		0	unmapped
145_32q13:1	ScfyRBE_77373;HRSCAF=79266	964878	723883	114	-	145_32q13	ScfyRBE_77373;HRSCAF=79266	964878	723880	-
146_32q14:1	*		0	0	+	146_32q14	ScfyRBE_19;HRSCAF=159	20187997	14259335	-
147_33q13-q14:1	ScfyRBE_12;HRSCAF=136	16261182	7766884	174	+	147_33q13-q14	ScfyRBE_12;HRSCAF=136	16261182	7767028	+
148_33q13-q14:1	ScfyRBE_77257;HRSCAF=79150	20942430	4669650	226	+	148_33q13-q14	ScfyRBE_77257;HRSCAF=79150	20942430	4669670	+
149_33q13-q14:1	ScfyRBE_12;HRSCAF=136	16261182	12889725	170	+	149_33q13-q14	ScfyRBE_12;HRSCAF=136	16261182	12889808	+
150_34p12:1	*		0	0	+	150_34p12	ScfyRBE_77287;HRSCAF=79180	22097801	906294	+
151_34q12:1	ScfyRBE_77287;HRSCAF=79180	22097801	6858868	158	+	151_34q12	ScfyRBE_77287;HRSCAF=79180	22097801	6858972	+
152_34q13:1	ScfyRBE_77287;HRSCAF=79180	22097801	11284286	111	+	152_34q13	ScfyRBE_77287;HRSCAF=79180	22097801	11284196	+
153_34q13:1	ScfyRBE_77287;HRSCAF=79180	22097801	16167477	159	+	153_34q13	ScfyRBE_77287;HRSCAF=79180	22097801	16168078	+
154_35q13:1	ScfyRBE_2734;HRSCAF=3922	1521639	1147263	150	+	154_35q13	ScfyRBE_2734;HRSCAF=3922	1521639	1147481	+
155_35q14:1	ScfyRBE_23;HRSCAF=196	2892919	2317410	161	-	155_35q14	ScfyRBE_23;HRSCAF=196	2892919	2317340	-
156_35q14:1	ScfyRBE_17;HRSCAF=154	7386725	4469695	158	-	156_35q14	ScfyRBE_17;HRSCAF=154	7386725	4469570	-
157_35q14:1	*		0	0	+	157_35q14	ScfyRBE_17;HRSCAF=154	7386725	6942681	-
158_35q14:1	ScfyRBE_192;HRSCAF=750	6682744	3659599	154	-	158_35q14	ScfyRBE_192;HRSCAF=750	6682744	3659526	-
159_36q12-q13:1	ScfyRBE_77331;HRSCAF=79224	2828351	848773	150	+	159_36q12-q13	ScfyRBE_77331;HRSCAF=79224	2828351	849088	+
160_36q12-q13:1	ScfyRBE_77331;HRSCAF=79224	2828351	2456866	206	-	160_36q12-q13	ScfyRBE_77331;HRSCAF=79224	2828351	1768328	+
161_36q12-q13:1	ScfyRBE_77331;HRSCAF=79224	2828351	885767	106	-	161_36q12-q13	ScfyRBE_77331;HRSCAF=79224	2828351	885824	-
162_36q12-q13:1	*		0	0	+	162_36q12-q13	*		0	unmapped
163_36q12-q13:1	ScfyRBE_77323;HRSCAF=79216	2197127	564489	173	+	163_36q12-q13	ScfyRBE_77323;HRSCAF=79216	2197127	564544	+
164_36q12-q13:1	ScfyRBE_77323;HRSCAF=79216	2197127	536573	154	-	164_36q12-q13	ScfyRBE_77323;HRSCAF=79216	2197127	480450	-
165_36q12-q13:1	ScfyRBE_2631;HRSCAF=3805	352287	1576	154	+	165_36q12-q13	ScfyRBE_2631;HRSCAF=3805	352287	1601	+
166_3q12:1	ScfyRBE_5827;HRSCAF=7304	7714759	94624	160	+	166_3q12	ScfyRBE_5827;HRSCAF=7304	7714759	94714	+
167_3q12:1	ScfyRBE_4166;HRSCAF=5478	9901631	1099315	244	-	167_3q12	ScfyRBE_4166;HRSCAF=5478	9901631	1099211	-
168_3q12:1	ScfyRBE_5827;HRSCAF=7304	7714759	5151319	129	+	168_3q12	ScfyRBE_5827;HRSCAF=7304	7714759	5151319	+
169_3q22-q23:1	ScfyRBE_77261;HRSCAF=79154	65747404	19763342	127	-	169_3q22-q23	ScfyRBE_77261;HRSCAF=79154	65747404	19763236	-
170_3q31-q32:1	*		0	0	+	170_3q31-q32	ScfyRBE_77261;HRSCAF=79154	65747404	37679750	+
171_3q32-q33:1	ScfyRBE_77261;HRSCAF=79154	65747404	41420107	164	+	171_3q32-q33	ScfyRBE_77261;HRSCAF=79154	65747404	41420202	+
172_3q34:1	ScfyRBE_77261;HRSCAF=79154	65747404	55228539	108	-	172_3q34	ScfyRBE_77261;HRSCAF=79154	65747404	55228471	-
173_4q21dist-q22:1	ScfyRBE_2524;HRSCAF=3684	21430658	8492923	150	+	173_4q21dist-q22	ScfyRBE_2524;HRSCAF=3684	21430658	8492943	+
174_4q24-q31:1	ScfyRBE_8430;HRSCAF=10109	43451823	8881844	148	+	174_4q24-q31	ScfyRBE_8430;HRSCAF=10109	43451823	8881864	+
175_4q32-q33:1	ScfyRBE_8430;HRSCAF=10109	43451823	15573773	247	+	175_4q32-q33	ScfyRBE_8430;HRSCAF=10109	43451823	15573917	+
176_4q34:1	ScfyRBE_8430;HRSCAF=10109	43451823	29135792	190	+	176_4q34	ScfyRBE_8430;HRSCAF=10109	43451823	29135919	+
177_4q34-q35:1	ScfyRBE_8430;HRSCAF=10109	43451823	36649224	140	+	177_4q34-q35	ScfyRBE_8430;HRSCAF=10109	43451823	36649281	+
178_4q35:1	ScfyRBE_8430;HRSCAF=10109	43451823	37043460	151	-	178_4q35	ScfyRBE_8430;HRSCAF=10109	43451823	37043370	-
179_4q35-q36:1	ScfyRBE_8430;HRSCAF=10109	43451823	43385636	232	-	179_4q35-q36	ScfyRBE_8430;HRSCAF=10109	43451823	43385519	-
180_4q36:1	ScfyRBE_77380;HRSCAF=79273	754464	353572	259	+	180_4q36	ScfyRBE_77380;HRSCAF=79273	754464	353771	+
181_5q23-q24:1	ScfyRBE_77350;HRSCAF=79243	96274254	61363573	124	+	181_5q23-q24	ScfyRBE_77350;HRSCAF=79243	96274254	61363563	+
182_5q25-q31:1	ScfyRBE_77350;HRSCAF=79243	96274254	37716468	114	+	182_5q25-q31	ScfyRBE_77350;HRSCAF=79243	96274254	37716522	+
183_5q33-q34:1	ScfyRBE_77350;HRSCAF=79243	96274254	19853248	245	-	183_5q33-q34	ScfyRBE_77350;HRSCAF=79243	96274254	19853246	-
184_5q35:1	ScfyRBE_77350;HRSCAF=79243	96274254	13430112	158	+	184_5q35	ScfyRBE_77350;HRSCAF=79243	96274254	13430172	+
185_5q36:1	ScfyRBE_77350;HRSCAF=79243	96274254	321937	150	+	185_5q36	ScfyRBE_77350;HRSCAF=79243	96274254	322027	+
186_6q12-q14:1	ScfyRBE_77318;HRSCAF=79211	11021567	631731	100	-	186_6q12-q14	ScfyRBE_77318;HRSCAF=79211	11021567	631715	-
187_6q17:1	ScfyRBE_77258;HRSCAF=79151	63770147	857537	161	+	187_6q17	ScfyRBE_77258;HRSCAF=79151	63770147	857652	+
188_6q22:1	ScfyRBE_77258;HRSCAF=79151	63770147	23660847	163	+	188_6q22	ScfyRBE_77258;HRSCAF=79151	63770147	23660906	+
189_6q24-q31:1	*		0	0	+	189_6q24-q31	ScfyRBE_77258;HRSCAF=79151	63770147	56607780	+
190_6q31:1	ScfyRBE_77258;HRSCAF=79151	63770147	60143172	167	-	190_6q31	ScfyRBE_77258;HRSCAF=79151	63770147	60143007	-
191_6q32:1	*		0	0	+	191_6q32	*		0	unmapped
192_6q32:1	ScfyRBE_77258;HRSCAF=79151	63770147	62271546	107	-	192_6q32	ScfyRBE_77258;HRSCAF=79151	63770147	62271460	-
193_6q32:1	*		0	0	+	193_6q32	*		0	unmapped
194_7p12:1	*		0	0	+	194_7p12	ScfyRBE_925;HRSCAF=1831	5130426	2569334	+
195_7q12:1	ScfyRBE_8475;HRSCAF=10155	31168711	30332004	101	-	195_7q12	ScfyRBE_8475;HRSCAF=10155	31168711	30331996	-
196_7q12:1	ScfyRBE_8475;HRSCAF=10155	31168711	30159294	120	-	196_7q12	ScfyRBE_8475;HRSCAF=10155	31168711	30159231	-
197_7q14:1	ScfyRBE_8475;HRSCAF=10155	31168711	19089715	155	-	197_7q14	ScfyRBE_8475;HRSCAF=10155	31168711	19089580	-
198_7q22:1	ScfyRBE_8475;HRSCAF=10155	31168711	24101899	173	+	198_7q22	ScfyRBE_8475;HRSCAF=10155	31168711	24101937	+
199_7q24-q25:1	*		0	0	+	199_7q24-q25	*		0	unmapped
200_8q12:1	ScfyRBE_77237;HRSCAF=79087	70270077	70197009	159	-	200_8q12	ScfyRBE_77237;HRSCAF=79087	70270077	70196912	-
201_8q13:1	ScfyRBE_77237;HRSCAF=79087	70270077	63393372	153	-	201_8q13	ScfyRBE_77237;HRSCAF=79087	70270077	63393258	-
202_8q21-q22:1	ScfyRBE_77237;HRSCAF=79087	70270077	37588986	151	-	202_8q21-q22	ScfyRBE_77237;HRSCAF=79087	70270077	37588968	-
203_8q23-q24:1	ScfyRBE_77237;HRSCAF=79087	70270077	23152138	153	-	203_8q23-q24	ScfyRBE_77237;HRSCAF=79087	70270077	23152016	-
204_8q25:1	*		0	0	+	204_8q25	ScfyRBE_77237;HRSCAF=79087	70270077	12645042	-
205_8q26:1	ScfyRBE_77237;HRSCAF=79087	70270077	4356682	151	+	205_8q26	ScfyRBE_77237;HRSCAF=79087	70270077	4356793	+
206_9p13:1	*		0	0	+	206_9p13	ScfyRBE_77238;HRSCAF=79094	13099580	2573239	-
207_9p14:1	ScfyRBE_4140;HRSCAF=5451	12970361	12080207	154	-	207_9p14:1	no join
208_9q15:1	ScfyRBE_4038;HRSCAF=5338	30167013	10124288	162	+	208_9q15	ScfyRBE_4038;HRSCAF=5338	30167013	10124329	+
209_9q23:1	ScfyRBE_77333;HRSCAF=79226	26417461	12245650	182	+	209_9q23	ScfyRBE_77333;HRSCAF=79226	26417461	12245681	+
210_9q23:1	ScfyRBE_21;HRSCAF=163	6119810	3382818	206	+	210_9q23	ScfyRBE_21;HRSCAF=163	6119810	3382935	+
211_9q25:1	ScfyRBE_160;HRSCAF=693	17474659	15634517	210	+	211_9q25	ScfyRBE_160;HRSCAF=693	17474659	15634606	+
212_9q25-q26:1	ScfyRBE_127;HRSCAF=619	39582034	418478	260	-	212_9q25-q26	ScfyRBE_127;HRSCAF=619	39582034	418328	-
213_9q27:1	ScfyRBE_127;HRSCAF=619	39582034	3606516	121	+	213_9q27	ScfyRBE_127;HRSCAF=619	39582034	3606564	+
214_Xp13:1	*		0	0	+	214_Xp13	ScfyRBE_77270;HRSCAF=79163	4827667	1119649	+
215_Xp13:1	*		0	0	+	215_Xp13	ScfyRBE_232;HRSCAF=823	2051966	626130	-
216_Xp16:1	ScfyRBE_77259;HRSCAF=79152	5227313	3241753	301	+	216_Xp16	ScfyRBE_77259;HRSCAF=79152	5227313	3241957	+
217_Xp16:1	ScfyRBE_43;HRSCAF=333	6359228	550710	294	-	217_Xp16	ScfyRBE_43;HRSCAF=333	6359228	550586	-
218_Xp16:1	*		0	0	+	218_Xp16	*		0	unmapped
219_Xp16:1	ScfyRBE_77260;HRSCAF=79153	1030181	680005	367	+	219_Xp16	ScfyRBE_77260;HRSCAF=79153	1030181	680249	+
220_Xp16:1	ScfyRBE_77259;HRSCAF=79152	5227313	3692494	148	-	220_Xp16	ScfyRBE_77259;HRSCAF=79152	5227313	3692458	-
221_Xp16:1	ScfyRBE_77259;HRSCAF=79152	5227313	431019	294	+	221_Xp16	ScfyRBE_77259;HRSCAF=79152	5227313	431168	+
222_Xp16:1	ScfyRBE_43;HRSCAF=333	6359228	235892	301	+	222_Xp16:1	no join
223_Xp16:1	ScfyRBE_77259;HRSCAF=79152	5227313	4179466	186	-	223_Xp16	ScfyRBE_77259;HRSCAF=79152	5227313	4179413	-
224_Xp16:1	ScfyRBE_43;HRSCAF=333	6359228	114129	200	+	224_Xp16	ScfyRBE_43;HRSCAF=333	6359228	114160	+
225_Xp16:1	*		0	0	+	225_Xp16	*		0	unmapped
226_Xq14:1	*		0	0	+	226_Xq14	ScfyRBE_77238;HRSCAF=79094	13099580	2572651	-
227_Xq21:1	ScfyRBE_93;HRSCAF=537	13855150	11575209	200	-	227_Xq21	ScfyRBE_93;HRSCAF=537	13855150	11575064	-
228_Xq22:1	ScfyRBE_1134;HRSCAF=2099	2662300	1098246	199	-	228_Xq22:1	no join
229_Xq25:1	ScfyRBE_99;HRSCAF=553	958003	919277	122	+	229_Xq25	ScfyRBE_99;HRSCAF=553	958003	919293	+
230_Xq25:1	*		0	0	+	230_Xq25:1	no join
