# Supplementary material for: Chromosome-Level Alpaca Reference Genome VicPac3.1 Improves Genomic Insight Into the Biology of New World Camelids
Source: Front Genet. 2019 Jun 21;10:586. doi: 10.3389/fgene.2019.00586 (PMC6598621; doi:10.3389/fgene.2019.00586)
Supplement: Supplementary file 5 [file Table_3.XLSX]

## Sheet: Sheet1
Supplementary Table 3: Data for all chromosomally assigned VicPac2.0.1 scaffolds
Supplementary Table 6: Data for all chromosomally assigned VicPac2.0.1 scaffolds
#_FISH assay	Scaffold with PCR primer seq	locus	PCR product size	orientation	#_FISH assay	Scaffold with OVERGO primer seq	locus	orientation	combined anchored scaffolds	scaffold size
1_10q12dist-q14prox:1	NW_005882706.1	16472313	159	+	1_10q12dist-q14prox	NW_005882706.1	16472412	+	NW_005882706.1	21672913
2_11p13:1	NW_005882787.1	2285019	160	+	2_11p13	NW_005882787.1	2285069	+	NW_005882787.1	7295046
3_11p13-p12:1	NW_005882854.1	2594530	100	+	3_11p13-p12	NW_005882854.1	2594590	+	NW_005882854.1	4433373
4_11q12:1	NW_005883122.1	41083	216	+	4_11q12	NW_005883122.1	41080	+	NW_005883122.1	655358
5_11q13:1	NW_005882993.1	1153844	193	+					NW_005882993.1	1574103
6_11q16:1	NW_005882763.1	1721548	200	+	6_11q16	NW_005882763.1	1721583	+	NW_005882763.1	9015797
7_11q21:1	NW_005883081.1	517078	199	-	7_11q21	NW_005883081.1	517035	-	NW_005883081.1	762800
8_11q22:1	NW_005882722.1	4274541	151	-	8_11q22	NW_005882722.1	4274561	-	NW_005882722.1	14292157
9_11q22:1	NW_005882722.1	7482017	162	-	9_11q22	NW_005882722.1	7481975	-	NW_005882722.1	14292157
10_11q23:1	NW_005882722.1	923970	159	+	10_11q23	NW_005882722.1	924057	+	NW_005882722.1	14292157
11_12q13:1	NW_005883072.1	642845	167	+	11_12q13	NW_005883072.1	642973	+	NW_005883072.1	774402
12_12q21:1	NW_005882757.1	3553779	157	+	12_12q21	NW_005882757.1	3553862	+	NW_005882757.1	9616299
13_12q22:1	NW_005882709.1	13861809	140	-	13_12q22	NW_005882709.1	13861790	-	NW_005882709.1	20427491
14_13q13:1	NW_005882977.1	798720	151	+	14_13q13	NW_005882977.1	798755	+	NW_005882977.1	1744405
15_13q14:1	NW_005882753.1	2018010	155	+	15_13q14	NW_005882753.1	2017991	+	NW_005882753.1	10804826
16_13q21-q22:1	NW_005882724.1	8718377	199	-					NW_005882724.1	14034509
17_13q21-q22:1	NW_005882724.1	7297092	189	+	17_13q21-q22	NW_005882724.1	7297112	+	NW_005882724.1	14034509
18_13q23:1	NW_005883225.1	75259	197	-	18_13q23	NW_005883225.1	75233	-	NW_005883225.1	179453
19_13q23:1	NW_005882859.1	1475768	154	+	19_13q23	NW_005882859.1	1475795	+	NW_005882859.1	4246408
20_13q24dist-q25:1	NW_005882704.1	8793018	294	+	20_13q24dist-q25	NW_005882704.1	8793214	+	NW_005882704.1	24326865
21_13q24-q25prox:1	NW_005882704.1	10087370	101	-	21_13q24-q25prox	NW_005882704.1	10087296	-	NW_005882704.1	24326865
22_14p13:1	NW_005883078.1	522178	163	-	22_14p13	NW_005883078.1	522092	-	NW_005883078.1	739724
23_14p14:1	NW_005882808.1	3403240	191	-	23_14p14	NW_005882808.1	3403153	-	NW_005882808.1	6096024
24_14p15:1	NW_005882791.1	2184252	170	-	24_14p15	NW_005882791.1	2184142	-	NW_005882791.1	6860835
25_14q13dist:1	NW_005882812.1	5536160	202	-	25_14q13dist	NW_005882812.1	5536071	-	NW_005882812.1	5800952
26_14q13prox:1	NW_005882812.1	950530	150	+	26_14q13prox	NW_005882812.1	950530	+	NW_005882812.1	5800952
27_15q12:1	NW_005883364.1	12323	180	+	27_15q12	NW_005883364.1	12347	+	NW_005883364.1	81080
28_15q12:1	NW_005889383.1	365	205	-	28_15q12	NW_005883112.1	27800	+	NW_005883112.1	509221
29_15q22:1	NW_005882705.1	17776119	251	+	29_15q22	NW_005882705.1	17776139	+	NW_005882705.1	22931326
30_16p12:1	NW_005882883.1	1163280	120	+	30_16p12	NW_005882883.1	1163332	+	NW_005882883.1	3864254
31_16p13:1	NW_005883141.1	247141	181	-	31_16p13	NW_005883141.1	247080	-	NW_005883141.1	391608
32_16p13:1	NW_005883072.1	540279	225	-	32_16p13	NW_005883072.1	540121	-	NW_005883072.1	774402
33_16p13:1	*	0	0	+	33_16p13	NW_005883141.1	41943	+	NW_005883141.1	391608
34_16p14dist:1	NW_005882953.1	1582252	184	-	34_16p14dist	NW_005882953.1	1582126	-	NW_005882953.1	2227220
35_16p14prox:1	*	0	0	+	35_16p14prox	NW_005882873.1	3293997	-	NW_005882873.1	3931348
36_16q12:1	NW_005882890.1	2518725	195	-	36_16q12	NW_005882890.1	2518607	-	NW_005882890.1	3499031
37_16q13:1	NW_005882968.1	1321515	106	+					NW_005882968.1	1919687
37_16q13:2	NW_005883162.1	224435	0	+	37_16q13	NW_005882968.1	1321559	+	NW_005882968.1	1919687
38_16q14dist:1	*	0	0	+	38_16q14dist	NW_005882847.1	2434251	+	NW_005882847.1	4572644
39_16q14prox:1	NW_005882847.1	1562703	194	+	39_16q14prox	NW_005882847.1	1562847	+	NW_005882847.1	4572644
40_16q16:1	NW_005882717.1	7285602	196	+	40_16q16	NW_005882717.1	7285681	+	NW_005882717.1	16583958
41_16q17:1	NW_005882717.1	12230373	200	-	41_16q17	NW_005882717.1	12230331	-	NW_005882717.1	16583958
42_17q12:1	NW_005882725.1	7233991	250	+	42_17q12	NW_005882725.1	7234030	+	NW_005882725.1	14023012
43_17q13:1	NW_005882703.1	2359337	173	+	43_17q13	NW_005882703.1	2359406	+	NW_005882703.1	26575922
44_17q14:1	NW_005882703.1	17163600	185	+	44_17q14	NW_005882703.1	17163620	+	NW_005882703.1	26575922
45_17q15:1	NW_005882703.1	26357600	153	-	45_17q15	NW_005882703.1	26357585	-	NW_005882703.1	26575922
46_18q12:1	NW_005883141.1	238798	217	-					NW_005883141.1	391608
47_18q13:1	NW_005882745.1	7821803	117	+	47_18q13	NW_005882745.1	7821867	+	NW_005882745.1	11989663
48_18q15:1	NW_005882729.1	6049513	131	-	48_18q15	NW_005882729.1	6049463	-	NW_005882729.1	12963161
49_18q16:1	NW_005882729.1	11684397	113	+	49_18q16	NW_005882729.1	11684475	+	NW_005882729.1	12963161
50_18q16:1	NW_005882729.1	7180735	130	-	50_18q16	NW_005882729.1	7180695	-	NW_005882729.1	12963161
51_18q16:1	NW_005882729.1	6082683	122	+	51_18q16	NW_005882729.1	6082736	+	NW_005882729.1	12963161
52_18q16:1	NW_005882729.1	6564917	100	+	52_18q16	NW_005882729.1	6564945	+	NW_005882729.1	12963161
53_18q16:1	NW_005882729.1	11132600	103	+	53_18q16	NW_005882729.1	11132596	+	NW_005882729.1	12963161
54_18q16:1	NW_005882729.1	8446912	204	-	54_18q16	NW_005882729.1	8446820	-	NW_005882729.1	12963161
55_18q16:1	NW_005882729.1	6300428	141	+	55_18q16	NW_005882729.1	6300499	+	NW_005882729.1	12963161
56_18q16:1	NW_005882729.1	6227324	127	-	56_18q16	NW_005882729.1	6227253	-	NW_005882729.1	12963161
57_18q16:1	*	0	0	+	57_18q16	NW_005882729.1	11684474	+	NW_005882729.1	12963161
58_18q16:1	NW_005882729.1	6087564	156	+	58_18q16	NW_005882729.1	6087643	+	NW_005882729.1	12963161
59_19q12:1	NW_005882736.1	10009095	156	-	59_19q12	NW_005882736.1	10008982	-	NW_005882736.1	12494946
60_19q22 :1	NW_005882888.1	530841	128	-	60_19q22	NW_005882888.1	530805	-	NW_005882888.1	3623243
61_19q23 :1	NW_005882888.1	2191940	122	+	61_19q23	NW_005882888.1	2192002	+	NW_005882888.1	3623243
61_19q23 :2	NW_005882733.1	8023793	0	+					NW_005882733.1	12679135
62_1q12:1	NW_005882752.1	1764309	124	-	62_1q12	NW_005882752.1	1764294	-	NW_005882752.1	11060233
63_1q15-q16:1	NW_005882726.1	6033431	102	-	63_1q15-q16	NW_005882726.1	6033384	-	NW_005882726.1	13491820
64_1q18-q21:1	NW_005882727.1	13063011	186	-	64_1q18-q21	NW_005882727.1	13062892	-	NW_005882727.1	13304773
65_1q21-q22:1	NW_005882727.1	10723870	176	-	65_1q21-q22	NW_005882727.1	10723794	-	NW_005882727.1	13304773
66_1q23:1	NW_005882923.1	2533309	208	-	66_1q23	NW_005882923.1	2533178	-	NW_005882923.1	2647455
67_1q23-q25:1	*	0	0	+	67_1q23-q25	NW_005883121.1	124922	-	NW_005883121.1	649297
68_1q33:1	NW_005882936.1	28863	197	-					NW_005882936.1	2419802
69_20q12:1	NW_005882733.1	517390	110	+	69_20q12	NW_005882733.1	517422	+	NW_005882733.1	12679135
70_20q13:1	*	0	0	+	70_20q13	NW_005882912.1	1698709	+	NW_005882912.1	2993106
71_20q13:1	NW_005882912.1	2010039	202	+	71_20q13	NW_005882912.1	2010041	+	NW_005882912.1	2993106
72_20q13:1	NW_005882912.1	1697176	201	+	72_20q13	NW_005882912.1	1697253	+	NW_005882912.1	2993106
73_20q13:1	NW_005882912.1	2410573	199	+	73_20q13	NW_005882912.1	2410698	+	NW_005882912.1	2993106
74_20q13:1	NW_005882733.1	12217314	195	-	74_20q13	NW_005882733.1	12217138	-	NW_005882733.1	12679135
75_20q13:1	*	0	0	+	75_20q13	NW_005882912.1	1698119	+	NW_005882912.1	2993106
76_20q13:1	*	0	0	+
77_20q13:1	NW_005882912.1	2745341	210	+	77_20q13	NW_005882912.1	2745341	+	NW_005882912.1	2993106
78_20q13:1	NW_005882912.1	1783671	204	+	78_20q13	NW_005882912.1	1783775	+	NW_005882912.1	2993106
79_20q13:1	NW_005882912.1	2263026	199	+	79_20q13	NW_005882912.1	2263026	+	NW_005882912.1	2993106
80_20q13:1	NW_005882733.1	12069779	202	-	80_20q13	NW_005882733.1	12069735	-	NW_005882733.1	12679135
81_21q12:1	NW_005882842.1	1762357	156	-	81_21q12	NW_005882842.1	1762265	-	NW_005882842.1	4678884
81_21q12:2	NW_005882710.1	9232767	0	+					NW_005882710.1	19330472
82_21q13:1	NW_005882825.1	3290168	205	-	82_21q13	NW_005882825.1	3290265	-	NW_005882825.1	5214884
83_21q14:1	NW_005882922.1	2423868	155	-	83_21q14	NW_005882922.1	2423830	-	NW_005882922.1	2697352
84_21q15:1	NW_005882899.1	1831623	178	+	84_21q15	NW_005882899.1	1831714	+	NW_005882899.1	3150172
85_22q12:1	NW_005882716.1	712911	158	-	85_22q12	NW_005882716.1	712791	-	NW_005882716.1	17131269
86_22q14:1	NW_005882716.1	15493123	163	-	86_22q14	NW_005882716.1	15492931	-	NW_005882716.1	17131269
87_22q15:1	NW_005882762.1	5477945	106	-	87_22q15	NW_005882762.1	5477841	-	NW_005882762.1	9284659
88_23p12:1	NW_005882915.1	335702	167	+	88_23p12	NW_005882915.1	335787	+	NW_005882915.1	2790627
89_23q13:1	NW_005882715.1	8231029	172	+	89_23q13	NW_005882715.1	8231088	+	NW_005882715.1	17206968
90_23q14dist:1	NW_005882715.1	16157857	150	+	90_23q14dist	NW_005882715.1	16157892	+	NW_005882715.1	17206968
91_23q14prox:1	NW_005882715.1	12986457	192	+	91_23q14prox	NW_005882715.1	12986569	+	NW_005882715.1	17206968
92_23q15:1	NW_005882715.1	3284433	206	-	92_23q15	NW_005882715.1	3284416	-	NW_005882715.1	17206968
93_23q15:1	NW_005882741.1	1699710	214	-	93_23q15	NW_005882741.1	1699545	-	NW_005882741.1	12340080
94_23q15:1	*	0	0	+	94_23q15	NW_005882741.1	2064777	+	NW_005882741.1	12340080
95_24q14:1	NW_005882750.1	569744	174	-					NW_005882750.1	11369404
96_24q15:1	NW_005882750.1	42641	154	-	96_24q15	NW_005882750.1	42499	-	NW_005882750.1	11369404
97_24q16:1	NW_005882878.1	2120212	177	-	97_24q16	NW_005882878.1	2120106	-	NW_005882878.1	3820003
98_25q12:1	NW_005882801.1	2826110	203	-	98_25q12	NW_005882801.1	2826020	-	NW_005882801.1	6542958
99_25q13:1	NW_005882966.1	959950	163	-	99_25q13	NW_005882966.1	959921	-	NW_005882966.1	1907650
100_25q13:1	NW_005882850.1	1686666	105	-					NW_005882850.1	4484336
101_25q14:1	NW_005882835.1	2526576	151	-	101_25q14	NW_005882835.1	2526536	-	NW_005882835.1	4906090
102_25q15dist:1	NW_005882780.1	2040636	119	+	102_25q15dist	NW_005882780.1	2040689	+	NW_005882780.1	7546695
103_25q15mid:1	NW_005882780.1	3942352	213	+	103_25q15mid	NW_005882780.1	3942478	+	NW_005882780.1	7546695
104_25q15prox:1	NW_005882780.1	7117717	209	-	104_25q15prox	NW_005882780.1	7117765	-	NW_005882780.1	7546695
105_25q15prox:1	NW_005882831.1	3711077	134	+	105_25q15prox	NW_005882831.1	3711070	+	NW_005882831.1	5028499
106_25q15ter:1	NW_005882826.1	4620847	171	+	106_25q15ter	NW_005882826.1	4620928	+	NW_005882826.1	5291979
107_26q13:1	NW_005882728.1	4451784	196	-	107_26q13	NW_005882728.1	4451761	-	NW_005882728.1	13153467
107_26q13:2	NW_005882887.1	433291	0	+					NW_005882887.1	3598848
108_26q14:1	NW_005882710.1	5063197	100	-	108_26q14	NW_005882710.1	5063179	-	NW_005882710.1	19330472
109_27q12dist:1	NW_005882713.1	3809251	150	-	109_27q12dist	NW_005882713.1	3809283	-	NW_005882713.1	18026163
110_27q12prox:1	NW_005882833.1	4288383	188	+	110_27q12prox	NW_005882833.1	4288413	+	NW_005882833.1	5038585
111_27q13prox:1	NW_005882788.1	1684738	180	-	111_27q13prox	NW_005882788.1	1684637	-	NW_005882788.1	7053755
112_27q13ter:1	NW_005882881.1	651208	131	+	112_27q13ter	NW_005882881.1	651339	+	NW_005882881.1	3735678
113_28q12:1	NW_005883084.1	149472	163	-	113_28q12	NW_005883084.1	149455	-	NW_005883084.1	741373
114_28q13:1	NW_005882742.1	8388338	159	+	114_28q13	NW_005882742.1	8388487	+	NW_005882742.1	12441322
115_28q14:1	NW_005882742.1	8608306	150	+	115_28q14	NW_005882742.1	8608332	+	NW_005882742.1	12441322
116_28q15:1	*	0	0	+	116_28q15	NW_005882742.1	6540597	-	NW_005882742.1	12441322
117_28q15:1	NW_005882742.1	5140818	125	-	117_28q15	NW_005882742.1	5140721	-	NW_005882742.1	12441322
118_28q15:1	*	0	0	+
119_29q13:1	NW_005882735.1	3927938	127	-	119_29q13	NW_005882735.1	3927824	-	NW_005882735.1	12707470
120_29q14:1	NW_005882735.1	5786385	100	+	120_29q14	NW_005882735.1	5786385	+	NW_005882735.1	12707470
121_29q15:1	NW_005882735.1	11361491	175	-	121_29q15	NW_005882735.1	11361275	-	NW_005882735.1	12707470
122_29q16:1	NW_005882747.1	2109732	110	-	122_29q16	NW_005882747.1	2109712	-	NW_005882747.1	11891095
123_29q16:1	NW_005882747.1	2820480	154	+	123_29q16	NW_005882747.1	2820572	+	NW_005882747.1	11891095
124_2q13-q14:1	NW_005882870.1	1857948	191	+	124_2q13-q14	NW_005882870.1	1858010	+	NW_005882870.1	4054079
125_2q14:1	NW_005882804.1	3788850	100	-	125_2q14	NW_005882804.1	3788797	-	NW_005882804.1	6179516
126_2q22:1	NW_005882711.1	14741768	184	-					NW_005882711.1	18429489
127_2q23:1	NW_005882711.1	11784695	125	-	127_2q23	NW_005882711.1	11784676	-	NW_005882711.1	18429489
128_2q23-q24:1	NW_005882711.1	5860351	188	+	128_2q23-q24	NW_005882711.1	5860510	+	NW_005882711.1	18429489
129_2q33:1	NW_005882782.1	4592278	103	-	129_2q33	NW_005882782.1	4592217	-	NW_005882782.1	7601439
130_2q33:1	*	0	0	+	130_2q33	NW_005882782.1	6626326	-	NW_005882782.1	7601439
131_30q12:1	NW_005922129.1	80	132	+	131_30q12	NW_005922129.1	128	+	NW_005922129.1	623
132_30q13:1	*	0	0	+	132_30q13	NW_005882756.1	3477504	-	NW_005882756.1	9879816
133_30q14:1	NW_005883016.1	157303	201	-	133_30q14	NW_005883016.1	157219	-	NW_005883016.1	1398153
134_30q14:1	NW_005882756.1	8998041	189	-	134_30q14	NW_005882756.1	8997880	-	NW_005882756.1	9879816
135_31q13dist:1	NW_005882739.1	9023134	119	+	135_31q13dist	NW_005882739.1	9023285	+	NW_005882739.1	12583175
136_31q13prox:1	*	0	0	+
137_31q13prox:1	NW_005882739.1	2451755	170	-	137_31q13prox	NW_005882739.1	2451715	-	NW_005882739.1	12583175
138_31q13prox:1	NW_005882739.1	3343648	128	+	138_31q13prox	NW_005882739.1	3343754	+	NW_005882739.1	12583175
139_31q13-q14:1	NW_005882739.1	7821589	105	+					NW_005882739.1	12583175
140_31q14prox:1	NW_005882739.1	5714733	273	+	140_31q14prox	NW_005882739.1	5714816	+	NW_005882739.1	12583175
141_31q14ter:1	NW_005882739.1	11356156	154	-	141_31q14ter	NW_005882739.1	11356107	-	NW_005882739.1	12583175
142_32q12:1	NW_005883030.1	3246	187	-	142_32q12	NW_005883030.1	3043	-	NW_005883030.1	1102814
142_32q12:2	NW_005883223.1	42794	0	+					NW_005883223.1	192222
143_32q12:1	*	0	0	+
144_32q12:1	*	0	0	+
145_32q13:1	NW_005883113.1	240851	114	+	145_32q13	NW_005883113.1	240834	+	NW_005883113.1	500434
146_32q14:1	*	0	0	+	146_32q14	NW_005882799.1	5952214	+	NW_005882799.1	6767347
147_33q13-q14:1	NW_005882803.1	2598579	174	-	147_33q13-q14	NW_005882803.1	2598415	-	NW_005882803.1	6315829
148_33q13-q14:1	NW_005882853.1	3689451	226	-	148_33q13-q14	NW_005882853.1	3689411	-	NW_005882853.1	4419152
149_33q13-q14:1	NW_005882776.1	4271520	170	+	149_33q13-q14	NW_005882776.1	4271603	+	NW_005882776.1	7998732
150_34p12:1	*	0	0	+	150_34p12	NW_005882720.1	14775917	-	NW_005882720.1	15413564
151_34q12:1	NW_005882720.1	8812176	158	-	151_34q12	NW_005882720.1	8812052	-	NW_005882720.1	15413564
152_34q13:1	NW_005882720.1	4374019	111	-	152_34q13	NW_005882720.1	4374089	-	NW_005882720.1	15413564
153_34q13:1	NW_005883060.1	452197	159	+	153_34q13	NW_005883060.1	452798	+	NW_005883060.1	887668
154_35q13:1	NW_005883108.1	200358	150	+	154_35q13	NW_005883108.1	200576	+	NW_005883108.1	575561
155_35q14:1	NW_005882932.1	370540	161	+	155_35q14	NW_005882932.1	370590	+	NW_005882932.1	2607792
156_35q14:1	NW_005882803.1	5906653	158	+	156_35q14	NW_005882803.1	5906758	+	NW_005882803.1	6315829
157_35q14:1	*	0	0	+	157_35q14	NW_005882933.1	2058594	-	NW_005882933.1	2503034
158_35q14:1	NW_005882839.1	1349370	154	+	158_35q14	NW_005882839.1	1349423	+	NW_005882839.1	4986798
159_36q12-q13:1	NW_005882964.1	1202730	150	+	159_36q12-q13	NW_005882964.1	1203045	+	NW_005882964.1	1987812
160_36q12-q13:1	NW_005883096.1	13304	206	+	160_36q12-q13	NW_005882964.1	1981327	+	NW_005882964.1	1987812
161_36q12-q13:1	NW_005882964.1	1239724	106	-	161_36q12-q13	NW_005882964.1	1239781	-	NW_005882964.1	1987812
162_36q12-q13:1	NW_005883250.1	2319	168	+	162_36q12-q13	NW_005883250.1	2401	+	NW_005883250.1	183872
163_36q12-q13:1	NW_005883038.1	12240	173	+	163_36q12-q13	NW_005883038.1	12295	+	NW_005883038.1	1094352
164_36q12-q13:1	NW_005883241.1	9620	154	+	164_36q12-q13	NW_005883241.1	65707	+	NW_005883241.1	189560
165_36q12-q13:1	NW_005882964.1	1576	154	+	165_36q12-q13	NW_005882964.1	1601	+	NW_005882964.1	1987812
166_3q12:1	NW_005882904.1	87105	160	+	166_3q12	NW_005882904.1	87195	+	NW_005882904.1	3038501
167_3q12:1	NW_005882746.1	1070189	244	-	167_3q12	NW_005882746.1	1070085	-	NW_005882746.1	11856488
168_3q12:1	NW_005882845.1	2127882	129	+	168_3q12	NW_005882845.1	2127882	+	NW_005882845.1	4613329
169_3q22-q23:1	NW_005882707.1	2376913	127	+	169_3q22-q23	NW_005882707.1	2377000	+	NW_005882707.1	20809404
170_3q31-q32:1	*	0	0	+	170_3q31-q32	NW_005882775.1	2132789	-	NW_005882775.1	8060774
171_3q32-q33:1	NW_005882718.1	14041264	164	-	171_3q32-q33	NW_005882718.1	14041149	-	NW_005882718.1	15693729
172_3q34:1	NW_005882919.1	1633715	108	-	172_3q34	NW_005882919.1	1633647	-	NW_005882919.1	2794021
173_4q21dist-q22:1	NW_005882785.1	6743675	150	-	173_4q21dist-q22	NW_005882785.1	6743635	-	NW_005882785.1	7263804
174_4q24-q31:1	NW_005882744.1	11540189	148	-	174_4q24-q31	NW_005882744.1	11540149	-	NW_005882744.1	11871039
175_4q32-q33:1	NW_005882744.1	4841197	247	-	175_4q32-q33	NW_005882744.1	4841033	-	NW_005882744.1	11871039
176_4q34:1	NW_005882829.1	3317462	190	+	176_4q34	NW_005882829.1	3317589	+	NW_005882829.1	5051581
177_4q34-q35:1	NW_005882754.1	4755071	140	-	177_4q34-q35	NW_005882754.1	4754994	-	NW_005882754.1	10547686
178_4q35:1	NW_005882754.1	4359058	151	+	178_4q35	NW_005882754.1	4359128	+	NW_005882754.1	10547686
179_4q35-q36:1	*	0	0	+	179_4q35-q36	NW_005883056.1	826554	-	NW_005883056.1	893351
180_4q36:1	NW_005883045.1	401452	259	-	180_4q36	NW_005883045.1	401233	-	NW_005883045.1	1047158
181_5q23-q24:1	NW_005882702.1	34991979	124	-	181_5q23-q24	NW_005882702.1	34991969	-	NW_005882702.1	38452041
182_5q25-q31:1	NW_005882806.1	2694633	114	+	182_5q25-q31	NW_005882806.1	2694687	+	NW_005882806.1	6072267
183_5q33-q34:1	NW_005882769.1	6243564	245	-	183_5q33-q34	NW_005882769.1	6243562	-	NW_005882769.1	8437128
184_5q35:1	NW_005882778.1	7556603	158	+	184_5q35	NW_005882778.1	7556663	+	NW_005882778.1	7873577
185_5q36:1	NW_005882794.1	5579601	150	-	185_5q36	NW_005882794.1	5579491	-	NW_005882794.1	6788731
185_5q36:2	NW_005882730.1	12424094	0	+					NW_005882730.1	12934336
186_6q12-q14:1	NW_005882800.1	2110057	100	-	186_6q12-q14	NW_005882800.1	2110041	-	NW_005882800.1	6691940
187_6q17:1	NW_005882987.1	387134	161	+	187_6q17	NW_005882987.1	387249	+	NW_005882987.1	1628468
188_6q22:1	NW_005882719.1	6234684	163	-	188_6q22	NW_005882719.1	6234605	-	NW_005882719.1	15280730
189_6q24-q31:1	*	0	0	+	189_6q24-q31	NW_005882885.1	2507537	-	NW_005882885.1	3690643
190_6q31:1	NW_005882792.1	4667308	167	-	190_6q31	NW_005882792.1	4667143	-	NW_005882792.1	6896314
191_6q32:1	*	0	0	+
192_6q32:1	NW_005882792.1	6801383	107	-	192_6q32	NW_005882792.1	6801297	-	NW_005882792.1	6896314
193_6q32:1	*	0	0	+
194_7p12:1	*	0	0	+	194_7p12	NW_005882814.1	1704997	-	NW_005882814.1	5706089
195_7q12:1	NW_005882978.1	1015142	101	-	195_7q12	NW_005882978.1	1015134	-	NW_005882978.1	1850945
196_7q12:1	NW_005882978.1	842642	120	-	196_7q12	NW_005882978.1	842579	-	NW_005882978.1	1850945
197_7q14:1	NW_005882960.1	1209677	155	+	197_7q14	NW_005882960.1	1209791	+	NW_005882960.1	1974959
198_7q22:1	NW_005882713.1	12809619	173	+	198_7q22	NW_005882713.1	12809657	+	NW_005882713.1	18026163
199_7q24-q25:1	*	0	0	+
200_8q12:1	NW_005882939.1	2355519	159	-	200_8q12	NW_005882939.1	2355422	-	NW_005882939.1	2385724
201_8q13:1	NW_005882723.1	13841315	153	-	201_8q13	NW_005882723.1	13841201	-	NW_005882723.1	14081385
202_8q21-q22:1	NW_005882755.1	9326093	151	+	202_8q21-q22	NW_005882755.1	9326093	+	NW_005882755.1	10386490
203_8q23-q24:1	NW_005882721.1	9076050	153	+	203_8q23-q24	NW_005882721.1	9076155	+	NW_005882721.1	15236310
204_8q25:1	*	0	0	+	204_8q25	NW_005882708.1	10023076	-	NW_005882708.1	20454707
205_8q26:1	NW_005882708.1	1721217	151	+	205_8q26	NW_005882708.1	1721328	+	NW_005882708.1	20454707
206_9p13:1	*	0	0	+	206_9p13	NW_005882905.1	506702	+	NW_005882905.1	3067107
207_9p14:1	NW_005882710.1	12102116	154	-					NW_005882710.1	19330472
208_9q15:1	NW_005882897.1	1047415	162	-	208_9q15	NW_005882897.1	1047355	-	NW_005882897.1	3210535
209_9q23:1	NW_005882835.1	841625	182	+	209_9q23	NW_005882835.1	841656	+	NW_005882835.1	4906090
210_9q23:1	*	0	0	+	210_9q23	NW_005882880.1	3387653	+	NW_005882880.1	3731984
211_9q25:1	NW_005882706.1	1846542	210	-	211_9q25	NW_005882706.1	1846433	-	NW_005882706.1	21672913
212_9q25-q26:1	NW_005882973.1	984474	260	+	212_9q25-q26	NW_005882973.1	984604	+	NW_005882973.1	1805184
213_9q27:1	NW_005882712.1	11592833	121	+	213_9q27	NW_005882712.1	11592881	+	NW_005882712.1	18236979
214_Xp13:1	*	0	0	+	214_Xp13	NW_005882843.1	3520863	-	NW_005882843.1	4643835
215_Xp13:1	*	0	0	+	215_Xp13	NW_005883064.1	466543	-	NW_005883064.1	845251
216_Xp16:1	NW_005882809.1	4265273	301	+	216_Xp16	NW_005882809.1	4265477	+	NW_005882809.1	6251970
217_Xp16:1	NW_005882858.1	92809	294	-	217_Xp16	NW_005882858.1	92685	-	NW_005882858.1	4269259
218_Xp16:1	*	0	0	+
219_Xp16:1	NW_005882809.1	668129	367	+	219_Xp16	NW_005882809.1	668373	+	NW_005882809.1	6251970
220_Xp16:1	NW_005882809.1	4718263	148	-	220_Xp16	NW_005882809.1	4718227	-	NW_005882809.1	6251970
221_Xp16:1	NW_005882809.1	1448971	294	+	221_Xp16	NW_005882809.1	1449120	+	NW_005882809.1	6251970
222_Xp16:1	NW_005883119.1	221991	301	-					NW_005883119.1	459277
223_Xp16:1	NW_005882809.1	5205462	186	-	223_Xp16	NW_005882809.1	5205409	-	NW_005882809.1	6251970
224_Xp16:1	NW_005883119.1	344191	200	-	224_Xp16	NW_005883119.1	344141	-	NW_005883119.1	459277
225_Xp16:1	*	0	0	+
226_Xq14:1	*	0	0	+	226_Xq14	NW_005882905.1	507290	+	NW_005882905.1	3067107
227_Xq21:1	NW_005882788.1	4809430	200	-	227_Xq21	NW_005882788.1	4809285	-	NW_005882788.1	7053755
228_Xq22:1	NW_005883069.1	15416	199	+					NW_005883069.1	847134
229_Xq25:1	NW_005883354.1	41370	122	+	229_Xq25	NW_005883354.1	41386	+	NW_005883354.1	79982
229_Xq25:2	NW_005882721.1	3285542	0	+					NW_005882721.1	15236310
230_Xq25:1	*	0	0	+
