# Supplementary material for: Chromosome-Level Alpaca Reference Genome VicPac3.1 Improves Genomic Insight Into the Biology of New World Camelids
Source: Front Genet. 2019 Jun 21;10:586. doi: 10.3389/fgene.2019.00586 (PMC6598621; doi:10.3389/fgene.2019.00586)
Supplement: Supplementary file 6 [file Table_4.XLSX]

## Sheet: Sheet1
Supplementary Table 4: Summary data of orthology analysis between alpaca, dromedary, Bactrian camels, cattle and sheep
Overall Summary
Number of genes	229300
Number of genes in orthogroups	195024
Number of unassigned genes	34276
Percentage of genes in orthogroups	85.1
Percentage of unassigned genes	14.9
Number of orthogroups	21136
Number of species-specific orthogroups	47
Number of genes in species-specific orthogroups	207
Percentage of genes in species-specific orthogroups	0.1
Mean orthogroup size	9.2
Median orthogroup size	7
G50 (assigned genes)	11
G50 (all genes)	9
O50 (assigned genes)	5673
O50 (all genes)	7437
Number of orthogroups with all species present	15777
Number of single-copy orthogroups	3959
Per species Summary
Species	Cattle	Sheep	Wild Bactrian camel	Domestic Bactrian camel	Dromedary	Alpaca
Data source; genome assembly	GCF_000003055.6_Bos_taurus_UMD_3.1.1_protein	GCF_000298735.2_Oar_v4.0_protein	GCF_000311805.1_CB1_protein	GCF_000767855.1_Ca_bactrianus_MBC_1.0_protein	GCF_000767585.1_PRJNA234474_Ca_dromedarius_V1.0_protein	VP3.1
Number of genes	48997	43036	31796	28601	26729	50141
Number of genes in orthogroups	44736	39233	30889	28202	26268	25696
Number of unassigned genes	4261	3803	907	399	461	24445
Percentage of genes in orthogroups	91.3	91.2	97.1	98.6	98.3	51.2
Percentage of unassigned genes	8.7	8.8	2.9	1.4	1.7	48.8
Number of orthogroups containing species	19108	18890	18998	19026	18840	17916
Percentage of orthogroups containing species	90.4	89.4	89.9	90	89.1	84.8
Number of species-specific orthogroups	11	9	2	1	2	22
Number of genes in species-specific orthogroups	77	38	4	2	7	79
Percentage of genes in species-specific orthogroups	0.2	0.1	0	0	0	0.2
