# Supplementary material for: Chromosome-Level Alpaca Reference Genome VicPac3.1 Improves Genomic Insight Into the Biology of New World Camelids
Source: Front Genet. 2019 Jun 21;10:586. doi: 10.3389/fgene.2019.00586 (PMC6598621; doi:10.3389/fgene.2019.00586)
Supplement: Supplementary file 7 [file Table_5.XLSX]

## Sheet: ortholog table
	Supplementary Table 5: Alignment of alpaca chromosomally mapped orthologs with cattle, dromedary and Bactrian camel genomes
alpaca	alpaca scaf	alpaca chr	alpaca start	alpaca end	alpaca strand	cow	cow start	cow end	cow strand	cow chr	drom	drom scaf	drom strand	drom start	drom end	bact	bact scaf	bact strand	bact start	bact end
g10003	ScfyRBE_81;HRSCAF=506	14p15	28377161	28411273	-	NP_001091598	34141658	34171742	-1	12	XP_010987055	NW_011591546.1	+	2736784	2763742	XP_010949869	NW_011512597.1	-	16833068	16860054
g10004	ScfyRBE_81;HRSCAF=506	14p15	28411648	28438590	+	NP_001179679	34177965	34197920	1	12	XP_010987054	NW_011591546.1	-	2705643	2720181	XP_010949870	NW_011512597.1	+	16876672	16891265
g10013	ScfyRBE_81;HRSCAF=506	14p15	28678293	28728701	+	XP_002691907	34478041	34535642	1	12	XP_010987061	NW_011591546.1	-	2430735	2480097	XP_010949932	NW_011512597.1	+	17130594	17171832
g10014	ScfyRBE_81;HRSCAF=506	14p15	28729160	28734712	+	NP_001069314	34540961	34548854	1	12	XP_010987052	NW_011591546.1	-	2411750	2416927	XP_010949872	NW_011512597.1	+	17181837	17187011
g10015	ScfyRBE_81;HRSCAF=506	14p15	28738251	28804283	+	XP_002691892	34552573	34638185	1	12	XP_010987051	NW_011591546.1	-	2323643	2405384	XP_010949873	NW_011512597.1	+	17193330	17274380
g1002	ScfyRBE_4;HRSCAF=53	1q33	19664613	20029002	-	XP_002684681	14791090	15026555	-1	1	XP_010975699	NW_011591100.1	-	9309351	9738185	XP_010958429	NW_011510719.1	-	220191	650257
g10026	ScfyRBE_81;HRSCAF=506	14p15	29065511	29081790	-	NP_001068712	34924193	34954970	-1	12	XP_010987047	NW_011591546.1	+	2067645	2082640	XP_010949875	NW_011512597.1	-	17514618	17529522
g10045	ScfyRBE_81;HRSCAF=506	14p15	29779977	29804150	-	NP_001232855	35630411	35647612	-1	12	XP_010987045	NW_011591546.1	+	1344947	1369079	XP_010949879	NW_011512597.1	-	18229059	18253357
g10048	ScfyRBE_81;HRSCAF=506	14p15	29902838	29909151	+	NP_001076885	35710543	35769962	1	12	XP_010987060	NW_011591546.1	-	1239562	1289414	XP_010949934	NW_011512597.1	+	18308845	18358423
g10054	ScfyRBE_81;HRSCAF=506	14p15	29982004	29994997	+	NP_001103537	35841563	35854986	1	12	XP_010987039	NW_011591546.1	-	1153669	1166615	XP_010949884	NW_011512597.1	+	18430772	18444060
g10056	ScfyRBE_81;HRSCAF=506	14p15	29999727	30024004	-	NP_001030544	35860636	35868470	-1	12	XP_010987037	NW_011591546.1	+	1148414	1148933	XP_010949885	NW_011512597.1	-	18448692	18449211
g10060	ScfyRBE_81;HRSCAF=506	14p15	30134639	30173639	+	NP_001092359	35958357	36046871	1	12	XP_010987059	NW_011591546.1	-	975483	1046508	XP_010949936	NW_011512597.1	+	18548103	18619063
g10061	ScfyRBE_81;HRSCAF=506	14p15	30194456	30202498	+	NP_001073818	36055182	36075245	1	12	XP_010987034	NW_011591546.1	-	946683	954714	XP_010949887	NW_011512597.1	+	18639282	18647324
g10064	ScfyRBE_81;HRSCAF=506	14p15	30236422	30303421	-	XP_005213832	36110810	36166860	-1	12	XP_010987033	NW_011591546.1	+	857935	914026	XP_010949888	NW_011512597.1	-	18680111	18735902
g10065	ScfyRBE_81;HRSCAF=506	14p15	30304788	30384565	+	NP_776718	36187100	36243551	1	12	XP_010987032	NW_011591546.1	-	769628	832920	XP_010949889	NW_011512597.1	+	18760939	18824249
g10070	ScfyRBE_81;HRSCAF=506	14p15	30447764	30449491	+	XP_005213825	36310779	36318420	1	12	XP_010987030	NW_011591546.1	-	705443	706225	XP_010949891	NW_011512597.1	+	18888041	18888823
g10072	ScfyRBE_81;HRSCAF=506	14p15	30451401	30467574	+	NP_001077106	36335916	36340957	1	12	XP_010987028	NW_011591546.1	-	687655	688332	XP_010949937	NW_011512597.1	+	18905978	18932021
g10074	ScfyRBE_81;HRSCAF=506	14p15	30494773	30496050	+	XP_005213817	36373090	36374313	1	12	XP_010987026	NW_011591546.1	-	660037	661292	XP_010949892	NW_011512597.1	+	18933371	18934660
g10077	ScfyRBE_81;HRSCAF=506	14p15	30633059	30648410	+	XP_005213845	36493992	36520152	1	12	XP_010987024	NW_011591546.1	-	509771	525213	XP_010949894	NW_011512597.1	+	19068843	19084278
g10078	ScfyRBE_81;HRSCAF=506	14p15	30655615	30710459	+	NP_001068745	36529631	36579763	1	12	XP_010987057	NW_011591546.1	-	448389	503520	XP_010949895	NW_011512597.1	+	19093049	19145302
g10080	ScfyRBE_81;HRSCAF=506	14p15	30741294	30767495	-	XP_002691897	36608008	36653042	-1	12	XP_010987056	NW_011591546.1	+	390593	420964	XP_010949939	NW_011512597.1	-	19172781	19203165
g10082	ScfyRBE_81;HRSCAF=506	14p15	30779120	30857943	-	XP_002691914	36656631	36727198	-1	12	XP_010987023	NW_011591546.1	+	315900	379015	XP_010949896	NW_011512597.1	-	19241393	19278474
g10084	ScfyRBE_81;HRSCAF=506	14p15	30861277	30889405	+	XP_005213883	36744725	36779275	1	12	XP_010987021	NW_011591546.1	-	266471	295292	XP_010949900	NW_011512597.1	+	19294745	19323940
g10085	ScfyRBE_81;HRSCAF=506	14p15	30891829	30992453	-	XP_002691915	36782763	36892727	-1	12	XP_010987020	NW_011591546.1	+	184192	264048	XP_010949902	NW_011512597.1	-	19326361	19405917
g10114	ScfyRBE_93;HRSCAF=537	Xq21	122041	136700	-	XP_005227580	18910529	18918493	1	X	XP_010996262	NW_011592634.1	-	163501	178218	XP_010948298	NW_011512057.1	+	199239	213930
g10117	ScfyRBE_93;HRSCAF=537	Xq21	149373	173842	-	NP_001098509	18874919	18886469	1	X	XP_010997975	NW_011593813.1	-	665	9761	XP_010948297	NW_011512057.1	+	161085	170189
g10121	ScfyRBE_93;HRSCAF=537	Xq21	243168	258174	+	XP_002699615	18770047	18782689	-1	X	XP_010996035	NW_011592520.1	-	43569	58162	XP_010948304	NW_011512057.1	-	76528	91113
g10124	ScfyRBE_93;HRSCAF=537	Xq21	322178	322633	+	NP_001068990	18728865	18729206	-1	X	XP_010998200	NW_011594118.1	+	28370	28806	XP_010970298	NW_011542378.1	-	190	531
g10130	ScfyRBE_93;HRSCAF=537	Xq21	436687	445346	+	NP_001033226	18524575	18549242	-1	X	XP_010987810	NW_011591591.1	+	69469	78132	XP_010966770	NW_011516773.1	-	5198539	5207211
g10132	ScfyRBE_93;HRSCAF=537	Xq21	514191	531482	+	NP_001077263	18407391	18436265	-1	X	XP_010987811	NW_011591591.1	+	144775	161488	XP_010966764	NW_011516773.1	-	5114966	5131647
g10136	ScfyRBE_93;HRSCAF=537	Xq21	691282	691920	+	NP_001070525	18201670	18238357	-1	X	XP_010987823	NW_011591591.1	+	321110	321748	XP_010966783	NW_011516773.1	-	4954782	4955420
g10146	ScfyRBE_93;HRSCAF=537	Xq21	1048754	1420711	+	NP_001030540	17305874	17770661	-1	X	XP_010987825	NW_011591591.1	+	676420	1045470	XP_010966754	NW_011516773.1	-	4231206	4570438
g10150	ScfyRBE_93;HRSCAF=537	Xq21	1515459	1614043	+	NP_001192713	17087447	17122426	-1	X	XP_010997295	NW_011593172.1	+	79384	110124	XP_010966752	NW_011516773.1	-	4040064	4070876
g10156	ScfyRBE_93;HRSCAF=537	Xq21	1806058	1808787	+	XP_005227578	16857812	16860502	-1	X	XP_010997296	NW_011593172.1	+	296534	299260	XP_010966751	NW_011516773.1	-	3852211	3854937
g10167	ScfyRBE_93;HRSCAF=537	Xq21	2491917	2494927	+	XP_010819712	15973188	15985955	-1	X	XP_010993787	NW_011592127.1	+	187953	190958	XP_010966742	NW_011516773.1	-	3171187	3174189
g10170	ScfyRBE_93;HRSCAF=537	Xq21	2544822	2596489	+	XP_002699595	15879951	15905691	-1	X	XP_010998028	NW_011593915.1	+	179	9626	XP_010966740	NW_011516773.1	-	3065822	3120171
g10171	ScfyRBE_93;HRSCAF=537	Xq21	2600091	2646250	-	NP_001157258	15811930	15878198	1	X	XP_010998027	NW_011593915.1	-	13262	31115	XP_010966780	NW_011516773.1	+	3042600	3062183
g10184	ScfyRBE_93;HRSCAF=537	Xq21	3351671	3383120	-	NP_001095458	15004976	15013244	1	X	XP_010989857	NW_011591712.1	-	406108	413115	XP_010966737	NW_011516773.1	+	2385672	2392813
g1019	ScfyRBE_4;HRSCAF=53	1q33	22094645	22297324	+	NP_776864	18058709	18207251	1	1	XP_010975701	NW_011591100.1	+	11580910	11686988	XP_010958436	NW_011510719.1	+	2494683	2600866
g10190	ScfyRBE_93;HRSCAF=537	Xq21	3969062	3975045	-	NP_001243518	14270247	14282970	1	X	XP_010989860	NW_011591712.1	-	1004421	1010351	XP_010966735	NW_011516773.1	+	1786989	1792971
g10192	ScfyRBE_93;HRSCAF=537	Xq21	3984784	3985791	+	XP_015316920	14260385	14261392	-1	X	XP_010989861	NW_011591712.1	+	1019471	1020478	XP_010966734	NW_011516773.1	-	1776810	1777817
g10194	ScfyRBE_93;HRSCAF=537	Xq21	3999232	4024716	-	NP_001039610	14203647	14243769	1	X	XP_010989862	NW_011591712.1	-	1032993	1053769	XP_010966732	NW_011516773.1	+	1737387	1764295
g102	ScfyRBE_1;HRSCAF=2	25q15ter	6398889	6512505	-	XP_005215376	8166449	8304533	1	14	XP_010989368	NW_011591687.1	-	489751	603388	XP_010970977	NW_011544900.1	-	14151978	14265264
g1020	ScfyRBE_4;HRSCAF=53	1q33	22300914	22319733	-	NP_001094698	18208866	18233154	-1	1	XP_010975703	NW_011591100.1	-	11690585	11699582	XP_010958447	NW_011510719.1	-	2604466	2613461
g10200	ScfyRBE_93;HRSCAF=537	Xq21	4113344	4122556	-	NP_001179922	14002641	14013045	1	X	XP_010989868	NW_011591712.1	-	1147749	1156969	XP_010966727	NW_011516773.1	+	1639974	1649181
g10202	ScfyRBE_93;HRSCAF=537	Xq21	4127197	4154944	+	XP_005227555	13966656	13997438	-1	X	XP_010989867	NW_011591712.1	+	1161438	1189114	XP_010966730	NW_011516773.1	-	1607579	1635332
g10204	ScfyRBE_93;HRSCAF=537	Xq21	4194400	4204099	+	XP_005227544	13915387	13926276	-1	X	XP_010989871	NW_011591712.1	+	1228052	1237907	XP_010966725	NW_011516773.1	-	1559129	1568982
g10205	ScfyRBE_93;HRSCAF=537	Xq21	4213666	4252579	-	XP_005227562	13866665	13906285	1	X	XP_010989872	NW_011591712.1	-	1250553	1286122	XP_010966722	NW_011516773.1	+	1510531	1549736
g10207	ScfyRBE_93;HRSCAF=537	Xq21	4308286	4325644	-	NP_001029413	13790537	13807198	1	X	XP_010989873	NW_011591712.1	-	1339799	1357877	XP_010966720	NW_011516773.1	+	1439085	1457160
g10208	ScfyRBE_93;HRSCAF=537	Xq21	4346324	4346938	-	XP_010819705	13761204	13761845	1	X	XP_010992273	NW_011591002.1	+	816474	845737	XP_010966719	NW_011516773.1	+	1418642	1419286
g10210	ScfyRBE_93;HRSCAF=537	Xq21	4383532	4417563	+	XP_005227547	13704738	13734564	-1	X	XP_010989874	NW_011591712.1	+	1414092	1439610	XP_010966717	NW_011516773.1	-	1357344	1382902
g10211	ScfyRBE_93;HRSCAF=537	Xq21	4429286	4441821	-	XP_010819700	13681411	13695769	1	X	XP_010989876	NW_011591712.1	-	1451362	1463817	XP_010966716	NW_011516773.1	+	1333259	1345730
g10212	ScfyRBE_93;HRSCAF=537	Xq21	4451731	4477700	-	NP_001192484	13645603	13671526	1	X	XP_010989877	NW_011591712.1	-	1473323	1497978	XP_010966775	NW_011516773.1	+	1298926	1323656
g10217	ScfyRBE_93;HRSCAF=537	Xq21	4664785	4718391	+	XP_005227553	13358799	13433781	-1	X	XP_010982065	NW_011591309.1	+	973531	1005717	XP_010952978	NW_011513508.1	-	3377763	3410671
g10223	ScfyRBE_93;HRSCAF=537	Xq21	5628970	5630103	+	XP_002699559	12158376	12159509	-1	X	XP_010989880	NW_011591712.1	+	2639020	2640153	XP_010966713	NW_011516773.1	-	155151	156284
g1023	ScfyRBE_4;HRSCAF=53	1q33	22639331	22664524	+	NP_001032706	18719635	18748457	1	1	XP_010975704	NW_011591100.1	+	12031116	12055091	XP_010958456	NW_011510719.1	+	2944607	2968496
g10230	ScfyRBE_93;HRSCAF=537	Xq21	6376825	6408406	-	NP_001092658	10981501	10983415	1	X	XP_010995878	NW_011592463.1	-	235755	237474	XP_010944363	NW_011511292.1	+	905533	907252
g10244	ScfyRBE_93;HRSCAF=537	Xq21	8148357	8176861	-	NP_001029905	8248270	8268594	1	X	XP_010982174	NW_011591315.1	-	805072	823380	XP_010962222	NW_011515847.1	-	798549	816867
g10249	ScfyRBE_93;HRSCAF=537	Xq21	8489427	8572593	-	NP_001192521	7830563	7845821	1	X	XP_010989942	NW_011591721.1	-	315460	330630	XP_010962228	NW_011515847.1	-	1142225	1155774
g10266	ScfyRBE_93;HRSCAF=537	Xq21	10623763	10624719	+	NP_001029747	4694747	4698796	1	X	XP_010989949	NW_011591721.1	+	2438415	2439371	XP_010962237	NW_011515847.1	+	3268215	3269171
g10269	ScfyRBE_93;HRSCAF=537	Xq21	10682203	10697030	+	XP_002699556	4752579	4783555	1	X	XP_010989951	NW_011591721.1	+	2474684	2511819	XP_010962238	NW_011515847.1	+	3314605	3341775
g10270	ScfyRBE_93;HRSCAF=537	Xq21	10745755	10779682	+	NP_001029742	4846778	4879916	1	X	XP_010989955	NW_011591721.1	+	2561584	2585400	XP_010962243	NW_011515847.1	+	3391528	3415524
g10273	ScfyRBE_93;HRSCAF=537	Xq21	10826912	10842473	-	XP_005227518	4919686	4940505	-1	X	XP_010989957	NW_011591721.1	-	2637868	2653407	XP_010962245	NW_011515847.1	-	3468405	3483939
g10275	ScfyRBE_93;HRSCAF=537	Xq21	10890823	10945610	+	XP_005227523	4995337	5043066	1	X	XP_010989958	NW_011591721.1	+	2706880	2754271	XP_010962251	NW_011515847.1	+	3531129	3584919
g10276	ScfyRBE_93;HRSCAF=537	Xq21	10951056	10953074	-	NP_001091626	5043334	5050947	-1	X	XP_010989960	NW_011591721.1	-	2759756	2761759	XP_010962253	NW_011515847.1	-	3590422	3592353
g1028	ScfyRBE_4;HRSCAF=53	1q33	22784254	22800076	+	NP_001029894	18909512	18928469	1	1	XP_010975705	NW_011591100.1	+	12172481	12187265	XP_010958466	NW_011510719.1	+	3085638	3100420
g10283	ScfyRBE_93;HRSCAF=537	Xq21	11083427	11100672	+	XP_005227490	4098500	4114350	-1	X	XP_010984183	NW_011591394.1	-	2700442	2718848	XP_010945726	NW_011511602.1	+	68684	85817
g10288	ScfyRBE_93;HRSCAF=537	Xq21	11127138	11128172	+	NP_001007808	4067505	4068784	-1	X	XP_010984173	NW_011591394.1	-	2675549	2676583	XP_010945691	NW_011511602.1	+	111154	112188
g10289	ScfyRBE_93;HRSCAF=537	Xq21	11142871	11156895	+	XP_005227497	4015335	4032280	-1	X	XP_010984172	NW_011591394.1	-	2645315	2659412	XP_010945694	NW_011511602.1	+	128303	142139
g10293	ScfyRBE_93;HRSCAF=537	Xq21	11312513	11324791	+	XP_005227485	3791621	3806381	-1	X	XP_010984182	NW_011591394.1	-	2480087	2481045	XP_010945702	NW_011511602.1	+	304240	307386
g10296	ScfyRBE_93;HRSCAF=537	Xq21	11346672	11366190	+	NP_001029391	3756195	3768555	-1	X	XP_010984167	NW_011591394.1	-	2438921	2458391	XP_010945704	NW_011511602.1	+	329097	348539
g10299	ScfyRBE_93;HRSCAF=537	Xq21	11421585	11489133	-	XP_002699515	3646867	3687086	1	X	XP_010984166	NW_011591394.1	+	2356976	2383995	XP_010945706	NW_011511602.1	-	403552	430541
g10300	ScfyRBE_93;HRSCAF=537	Xq21	11517405	11570035	+	XP_002699524	3481955	3508062	-1	X	XP_010984165	NW_011591394.1	-	2244094	2252049	XP_010945707	NW_011511602.1	+	535622	543569
g10301	ScfyRBE_93;HRSCAF=537	Xq21	11575928	11650590	-	NP_001068601	3468827	3477212	1	X	XP_010984163	NW_011591394.1	+	2235261	2238205	XP_010945709	NW_011511602.1	-	549462	556020
g10304	ScfyRBE_93;HRSCAF=537	Xq21	11749246	11791521	-	NP_001178063	3237205	3272604	1	X	XP_010984162	NW_011591394.1	+	2031564	2059802	XP_010945713	NW_011511602.1	-	727439	755633
g10307	ScfyRBE_93;HRSCAF=537	Xq21	11880296	11881435	-	NP_001069665	3126452	3129071	1	X	XP_010984161	NW_011591394.1	+	1935495	1936706	XP_010945715	NW_011511602.1	-	850339	851550
g10309	ScfyRBE_93;HRSCAF=537	Xq21	11910739	11972229	-	NP_001193606	3060168	3100688	-1	X	XP_010984160	NW_011591394.1	+	1867002	1906535	XP_010945716	NW_011511602.1	-	881165	920729
g10313	ScfyRBE_93;HRSCAF=537	Xq21	12211896	12279657	-	NP_777199	2410020	2503163	1	X	XP_010984159	NW_011591394.1	+	1548348	1615813	XP_010945718	NW_011511602.1	-	1171888	1239179
g10314	ScfyRBE_93;HRSCAF=537	Xq21	12553365	12623832	+	NP_001095981	1975398	2038024	-1	X	XP_010984153	NW_011591394.1	-	1209468	1264653	XP_010945719	NW_011511602.1	+	1548495	1582891
g10318	ScfyRBE_93;HRSCAF=537	Xq21	13083745	13084266	+	NP_777269	7793106	7805806	-1	18	XP_010978784	NW_011591195.1	-	2022774	2036050	XP_010965849	NW_011510931.1	-	5023114	5036404
g10322	ScfyRBE_93;HRSCAF=537	Xq21	13250460	13257614	-	NP_787024	144690277	144701618	1	1	XP_010997970	NW_011593787.1	+	257197	266427	XP_010964833	NW_011516553.1	-	2662971	2672249
g10327	ScfyRBE_93;HRSCAF=537	Xq21	13510985	13533138	-	NP_001091931	731932	759484	-1	X	XP_010984149	NW_011591394.1	+	298261	319406	XP_010945721	NW_011511602.1	-	2471532	2493723
g10332	ScfyRBE_93;HRSCAF=537	Xq21	13728222	13729310	+	XP_010819618	1026179	1027267	1	X	XP_010984148	NW_011591394.1	-	105265	106353	XP_010945722	NW_011511602.1	+	2686581	2687669
g10345	ScfyRBE_98;HRSCAF=551	15q12	12317	155126	-	NP_001094695	9683454	9694986	-1	11	XP_010973728	NW_011590954.1	-	43145	54261	XP_010951662	NW_011510362.1	-	251005	262104
g10353	ScfyRBE_98;HRSCAF=551	15q12	362040	391576	-	XP_003586665	9943906	9969422	-1	11	XP_010974085	NW_011590954.1	-	287935	307389	XP_010951685	NW_011510362.1	-	496721	526083
g10355	ScfyRBE_98;HRSCAF=551	15q12	471939	474237	-	NP_001019714	10068212	10071090	-1	11	XP_010998078	NW_011593983.1	-	29782	31620	XP_010964870	NW_011516555.1	-	27185	28569
g10357	ScfyRBE_98;HRSCAF=551	15q12	493961	497351	-	NP_001071424	10089786	10093086	-1	11	XP_010998079	NW_011593983.1	-	51162	54131	XP_010964875	NW_011516555.1	-	48578	51447
g10358	ScfyRBE_98;HRSCAF=551	15q12	497504	500293	+	NP_001015555	10093115	10096146	1	11	XP_010998082	NW_011593983.1	+	54510	57309	XP_010964873	NW_011516555.1	+	51826	54615
g10359	ScfyRBE_98;HRSCAF=551	15q12	501307	506862	+	NP_001030399	10096619	10103298	1	11	XP_010998087	NW_011593983.1	+	58322	63881	XP_010964880	NW_011516555.1	+	55628	61177
g10363	ScfyRBE_98;HRSCAF=551	15q12	516541	524226	+	NP_001039912	10113121	10115411	1	11	XP_010998089	NW_011593983.1	+	73013	75212	XP_010964899	NW_011516555.1	+	70437	74720
g10364	ScfyRBE_98;HRSCAF=551	15q12	524815	526459	+	NP_001179057	10120952	10122607	1	11	XP_010998090	NW_011593983.1	+	80663	82332	XP_010964882	NW_011516555.1	+	78160	79804
g10366	ScfyRBE_98;HRSCAF=551	15q12	536625	544666	+	XP_002691245	10134547	10140887	1	11	XP_010998092	NW_011593983.1	+	92526	99122	XP_010964886	NW_011516555.1	+	90138	96567
g10369	ScfyRBE_98;HRSCAF=551	15q12	554507	557815	-	NP_001098817	10155203	10157927	-1	11	XP_010998100	NW_011593983.1	-	110816	114437	XP_010964900	NW_011516555.1	-	108234	110898
g10370	ScfyRBE_98;HRSCAF=551	15q12	569091	581602	+	XP_005212506	10171697	10185979	1	11	XP_010998099	NW_011593983.1	+	123655	135813	XP_010964892	NW_011516555.1	+	124421	134673
g10371	ScfyRBE_98;HRSCAF=551	15q12	581644	584481	-	XP_005212491	10186102	10189962	-1	11	XP_010992528	NW_011591927.1	+	833	1669	XP_010964893	NW_011516555.1	-	137132	139882
g10375	ScfyRBE_98;HRSCAF=551	15q12	630879	648051	-	NP_001014875	10836512	10852450	1	11	XP_010987225	NW_011591553.1	-	1973	13597	XP_010964897	NW_011516555.1	-	190656	199359
g10378	ScfyRBE_98;HRSCAF=551	15q12	752544	783037	+	NP_001014888	10676630	10710886	-1	11	XP_010987231	NW_011591553.1	+	116905	147421	XP_010950739	NW_011513012.1	+	116374	147102
g10382	ScfyRBE_98;HRSCAF=551	15q12	837949	901048	+	XP_005212530	10546064	10646706	-1	11	XP_010987233	NW_011591553.1	+	171836	263665	XP_010950751	NW_011513012.1	+	171574	263296
g10383	ScfyRBE_98;HRSCAF=551	15q12	924575	935860	-	NP_001030529	10489732	10497683	1	11	XP_010987235	NW_011591553.1	-	286685	295777	XP_010950741	NW_011513012.1	-	286330	295423
g10384	ScfyRBE_98;HRSCAF=551	15q12	944768	958999	-	NP_001069806	10460094	10481561	1	11	XP_010987237	NW_011591553.1	-	307002	320598	XP_010950743	NW_011513012.1	-	306342	319871
g10385	ScfyRBE_98;HRSCAF=551	15q12	975902	987275	+	NP_001069223	10409033	10430853	-1	11	XP_010987236	NW_011591553.1	+	337307	348664	XP_010950742	NW_011513012.1	+	336482	347932
g10392	ScfyRBE_98;HRSCAF=551	15q12	1189096	1199849	-	NP_001092404	10235834	10253077	1	11	XP_010998024	NW_011593907.1	-	8081	25925	XP_010950747	NW_011513012.1	-	469655	487476
g10408	ScfyRBE_99;HRSCAF=553	Xq25	146641	168218	-	XP_005227760	39596886	39613895	-1	X	XP_010995868	NW_011592458.1	-	28705	50333	XP_010962410	NW_011515961.1	+	851711	872903
g10410	ScfyRBE_99;HRSCAF=553	Xq25	189801	210110	+	NP_847888	39639906	39653687	1	X	XP_010995870	NW_011592458.1	+	88832	92951	XP_010962409	NW_011515961.1	-	811262	815368
g10414	ScfyRBE_99;HRSCAF=553	Xq25	283804	294081	-	XP_002699786	39727312	39736823	-1	X	XP_010995872	NW_011592458.1	-	172252	182269	XP_010962406	NW_011515961.1	+	726318	736469
g10416	ScfyRBE_99;HRSCAF=553	Xq25	336816	337881	+	NP_001179956	39785475	39788263	1	X	XP_010995876	NW_011592458.1	+	222056	234079	XP_010962418	NW_011515961.1	-	684127	686609
g10417	ScfyRBE_99;HRSCAF=553	Xq25	344743	360093	-	XP_010819872	39805525	39808817	-1	X	XP_010995877	NW_011592458.1	-	236797	239092	XP_010962404	NW_011515961.1	+	669475	671780
g10419	ScfyRBE_99;HRSCAF=553	Xq25	367708	373260	+	NP_777036	39828310	39835611	1	X	XP_010989747	NW_011591709.1	+	2875	9774	XP_010962403	NW_011515961.1	-	648725	653737
g10422	ScfyRBE_99;HRSCAF=553	Xq25	405147	421627	+	NP_001039655	39869943	39885758	1	X	XP_010989750	NW_011591709.1	+	41326	58504	XP_010962401	NW_011515961.1	-	601022	617232
g10425	ScfyRBE_99;HRSCAF=553	Xq25	454505	462664	-	NP_001069781	39916807	39925370	-1	X	XP_010989751	NW_011591709.1	-	90271	94285	XP_010962397	NW_011515961.1	+	560421	568331
g10426	ScfyRBE_99;HRSCAF=553	Xq25	462855	466727	+	XP_005227728	39925628	39929382	1	X	XP_010989753	NW_011591709.1	+	100975	102840	XP_010962396	NW_011515961.1	-	556199	560137
g10427	ScfyRBE_99;HRSCAF=553	Xq25	470562	493726	-	XP_005227750	39933138	39938042	-1	X	XP_010989754	NW_011591709.1	-	106573	111745	XP_010962395	NW_011515961.1	+	529779	552345
g10430	ScfyRBE_99;HRSCAF=553	Xq25	540123	554018	-	NP_001179364	39990127	40004312	-1	X	XP_010989767	NW_011591709.1	-	173955	187773	XP_010962391	NW_011515961.1	+	473990	487730
g10432	ScfyRBE_99;HRSCAF=553	Xq25	588133	590378	+	NP_776671	40036423	40038823	1	X	XP_010989756	NW_011591709.1	+	222115	223804	XP_010962388	NW_011515961.1	-	437404	439093
g10433	ScfyRBE_99;HRSCAF=553	Xq25	591371	603004	-	XP_005227713	40038943	40054667	-1	X	XP_010989768	NW_011591709.1	-	224804	235482	XP_010962386	NW_011515961.1	+	425455	436412
g10438	ScfyRBE_99;HRSCAF=553	Xq25	654550	655350	+	NP_001068823	40097615	40102129	1	X	XP_010989759	NW_011591709.1	+	286493	287103	XP_010962381	NW_011515961.1	-	374120	378394
g10439	ScfyRBE_99;HRSCAF=553	Xq25	681953	691026	-	NP_001035645	40126143	40133455	-1	X	XP_010989771	NW_011591709.1	-	313370	321831	XP_010962380	NW_011515961.1	+	340672	347897
g10440	ScfyRBE_99;HRSCAF=553	Xq25	700808	747625	-	NP_001193481	40144448	40196621	-1	X	XP_010989761	NW_011591709.1	-	334039	381836	XP_010962379	NW_011515961.1	+	282803	329230
g10441	ScfyRBE_99;HRSCAF=553	Xq25	778791	790700	+	NP_776991	40234826	40247095	1	X	XP_010989762	NW_011591709.1	+	416596	424773	XP_010962378	NW_011515961.1	-	239592	251490
g10442	ScfyRBE_99;HRSCAF=553	Xq25	790807	803214	-	XP_002699772	40247366	40254767	-1	X	XP_010989772	NW_011591709.1	-	425181	431605	XP_010962415	NW_011515961.1	+	232671	239118
g10443	ScfyRBE_99;HRSCAF=553	Xq25	803881	827901	+	NP_001039437	40263164	40291627	1	X	XP_010989763	NW_011591709.1	+	438689	462699	XP_010962376	NW_011515961.1	-	201345	225348
g10448	ScfyRBE_99;HRSCAF=553	Xq25	884722	893102	-	NP_001033723	40368988	40371659	-1	X	XP_010998609	NW_011596628.1	-	31026	33388	XP_010962372	NW_011515961.1	+	131150	133743
g10449	ScfyRBE_99;HRSCAF=553	Xq25	893029	900781	+	XP_002699760	40379111	40387392	1	X	XP_010998615	NW_011596628.1	+	38101	53705	XP_010962368	NW_011515961.1	-	118695	126408
g10450	ScfyRBE_99;HRSCAF=553	Xq25	907524	918757	+	NP_787000	40402701	40410481	1	X	XP_010998610	NW_011596628.1	+	56042	62226	XP_010962367	NW_011515961.1	-	102010	108653
g10451	ScfyRBE_99;HRSCAF=553	Xq25	920182	925070	+	NP_776489	40411179	40416941	1	X	XP_010998613	NW_011596628.1	+	64725	68406	XP_010962366	NW_011515961.1	-	95847	99486
g1056	ScfyRBE_4;HRSCAF=53	1q33	25273553	25317875	+	NP_001033594	22290120	22300252	1	1	XP_010975713	NW_011591100.1	+	14629994	14637841	XP_010958594	NW_011510719.1	+	5542528	5550313
g1059	ScfyRBE_4;HRSCAF=53	1q33	25430765	25457020	-	NP_001035657	22455500	22474290	-1	1	XP_010975715	NW_011591100.1	-	14759117	14768359	XP_010958606	NW_011510719.1	-	5671687	5680916
g110	ScfyRBE_1;HRSCAF=2	25q15ter	7008627	7104308	+	XP_010810224	7440523	7582740	-1	14	XP_010991320	NW_011591811.1	+	29355	116918	XP_010970978	NW_011544900.1	+	14760184	14847779
g11472	ScfyRBE_137;HRSCAF=642	16q13	612654	706780	+	NP_001094752	31202455	31278293	1	13	XP_010990346	NW_011591740.1	-	660700	688280	XP_010965089	NW_011510930.1	+	504924	532442
g11474	ScfyRBE_137;HRSCAF=642	16q13	710034	716663	-	NP_001193093	31280684	31287466	-1	13	XP_010990345	NW_011591740.1	+	651029	657440	XP_010957804	NW_011514977.1	+	477827	483780
g11477	ScfyRBE_137;HRSCAF=642	16q13	774601	1106572	-	NP_001179504	31559727	31826838	-1	13	XP_010990342	NW_011591740.1	+	176636	429397	XP_010965156	NW_011510930.1	-	763015	1034441
g11482	ScfyRBE_137;HRSCAF=642	16q13	1243564	1287032	-	NP_861528	31853810	31905555	-1	13	XP_010990333	NW_011591740.1	+	92876	135615	XP_010965180	NW_011510930.1	-	1055293	1098307
g11484	ScfyRBE_137;HRSCAF=642	16q13	1313875	1321530	+	NP_776394	31945012	31952941	1	13	XP_010990332	NW_011591740.1	-	58436	66057	XP_010965222	NW_011510930.1	+	1124920	1132603
g11489	ScfyRBE_137;HRSCAF=642	16q13	1386445	1520680	-	XP_005214226	32025900	32187237	-1	13	XP_010991286	NW_011591805.1	-	5572	118016	XP_010965351	NW_011510930.1	-	1196517	1309058
g11499	ScfyRBE_137;HRSCAF=642	16q13	1617297	1638210	-	XP_002692150	32347676	32369621	-1	13	XP_010991283	NW_011591805.1	-	228773	239567	XP_010965262	NW_011510930.1	-	1417272	1427927
g11500	ScfyRBE_137;HRSCAF=642	16q13	1650542	1703526	+	NP_001070310	32390175	32445156	1	13	XP_010991284	NW_011591805.1	+	261840	314976	XP_010965270	NW_011510930.1	+	1450274	1503460
g11501	ScfyRBE_137;HRSCAF=642	16q13	1719721	1765015	+	XP_002692151	32475797	32514569	1	13	XP_010991288	NW_011591805.1	+	344015	375277	XP_010965385	NW_011510930.1	+	1532486	1563689
g11502	ScfyRBE_137;HRSCAF=642	16q13	1774702	1867197	+	XP_003586820	32544524	32644278	1	13	XP_010991285	NW_011591805.1	+	384379	474350	XP_010965274	NW_011510930.1	+	1572797	1662527
g11769	ScfyRBE_160;HRSCAF=693	9q25	172365	177467	+	XP_005204260	30761233	30766807	1	3	XP_010993616	NW_011592082.1	+	167714	175580	XP_010946628	NW_011511616.1	-	2846942	2849693
g11770	ScfyRBE_160;HRSCAF=693	9q25	177628	185456	+	XP_005204165	30769966	30776469	1	3	XP_010993591	NW_011592082.1	+	181064	183411	XP_010946627	NW_011511616.1	-	2837260	2839626
g11771	ScfyRBE_160;HRSCAF=693	9q25	186579	208669	-	NP_001069307	30776860	30804255	-1	3	XP_010993595	NW_011592082.1	-	184533	205290	XP_010946623	NW_011511616.1	+	2815420	2836138
g11772	ScfyRBE_160;HRSCAF=693	9q25	214284	251752	-	NP_001076949	30810109	30854190	-1	3	XP_010993597	NW_011592082.1	-	210964	248337	XP_010946615	NW_011511616.1	+	2773112	2809727
g11774	ScfyRBE_160;HRSCAF=693	9q25	252533	321461	+	NP_001076950	30854912	30924055	1	3	XP_010993598	NW_011592082.1	+	249047	303998	XP_010946616	NW_011511616.1	-	2717629	2772401
g11775	ScfyRBE_160;HRSCAF=693	9q25	326585	339402	-	NP_001092833	30942961	30957520	-1	3	XP_010993617	NW_011592082.1	-	321941	333480	XP_010946614	NW_011511616.1	+	2688347	2699675
g11777	ScfyRBE_160;HRSCAF=693	9q25	368578	406872	-	XP_005204213	30987502	31026962	-1	3	XP_010993601	NW_011592082.1	-	363342	392918	XP_010946613	NW_011511616.1	+	2628214	2658489
g11782	ScfyRBE_160;HRSCAF=693	9q25	661260	954277	+	NP_001178307	31464990	31684943	1	3	XP_010993602	NW_011592082.1	+	744123	936014	XP_010946611	NW_011511616.1	-	2088264	2279170
g11783	ScfyRBE_160;HRSCAF=693	9q25	963008	982278	-	NP_001095588	31693938	31704445	-1	3	XP_010993603	NW_011592082.1	-	944730	953387	XP_010946637	NW_011511616.1	+	2056340	2079481
g11785	ScfyRBE_160;HRSCAF=693	9q25	986473	998570	+	NP_001094731	31719424	31733085	1	3	XP_010993604	NW_011592082.1	+	967785	979066	XP_010946609	NW_011511616.1	-	2045194	2056341
g11786	ScfyRBE_160;HRSCAF=693	9q25	1015945	1030907	-	NP_776873	31746448	31764423	-1	3	XP_010993605	NW_011592082.1	-	995516	1010456	XP_010946608	NW_011511616.1	+	2013852	2028745
g11794	ScfyRBE_160;HRSCAF=693	9q25	1213382	1225527	-	NP_001033590	32003756	32020661	-1	3	XP_010993610	NW_011592082.1	-	1189316	1200377	XP_010946600	NW_011511616.1	+	1824480	1835523
g11795	ScfyRBE_160;HRSCAF=693	9q25	1225891	1259762	+	XP_005204131	32047399	32059347	1	3	XP_010993619	NW_011592082.1	+	1220583	1233304	XP_010946636	NW_011511616.1	-	1791585	1804317
g11802	ScfyRBE_160;HRSCAF=693	9q25	1310409	1321305	-	NP_777124	32183907	32203685	-1	3	XP_010991780	NW_011591878.1	+	405314	415836	XP_010946596	NW_011511616.1	+	1732312	1742611
g11807	ScfyRBE_160;HRSCAF=693	9q25	1378003	1392159	+	NP_001068636	32321550	32337248	1	3	XP_010991779	NW_011591878.1	-	336911	350393	XP_010946635	NW_011511616.1	-	1664134	1676861
g11809	ScfyRBE_160;HRSCAF=693	9q25	1395457	1423733	-	XP_005204147	32339827	32376260	-1	3	XP_010991775	NW_011591878.1	+	305363	333611	XP_010946595	NW_011511616.1	+	1632519	1660834
g11811	ScfyRBE_160;HRSCAF=693	9q25	1435387	1449899	+	NP_001070464	32376402	32404442	1	3	XP_010991776	NW_011591878.1	-	279291	292610	XP_010946589	NW_011511616.1	-	1606470	1619802
g11816	ScfyRBE_160;HRSCAF=693	9q25	1568054	1611927	-	NP_001029404	32598408	32637230	-1	3	XP_010991768	NW_011591878.1	+	142480	164594	XP_010946586	NW_011511616.1	+	1469001	1490931
g11825	ScfyRBE_160;HRSCAF=693	9q25	1804531	1806030	+	XP_005204218	32942122	32945611	1	3	XP_010996882	NW_011592890.1	+	81862	83327	XP_010946584	NW_011511616.1	-	1256218	1257682
g11827	ScfyRBE_160;HRSCAF=693	9q25	1882322	1883857	+	XP_002686193	33033625	33035163	1	3	XP_010996881	NW_011592890.1	+	13561	15844	XP_010946583	NW_011511616.1	-	1173130	1174665
g11829	ScfyRBE_160;HRSCAF=693	9q25	1904569	1915765	-	NP_851337	33055570	33066374	-1	3	XP_010974237	NW_011591069.1	+	4819708	4830986	XP_010946582	NW_011511616.1	+	1142017	1153189
g11830	ScfyRBE_160;HRSCAF=693	9q25	1932927	1937250	-	XP_015319552	33081437	33086434	-1	3	XP_010974236	NW_011591069.1	+	4798152	4802503	XP_010946581	NW_011511616.1	+	1120482	1124821
g11831	ScfyRBE_160;HRSCAF=693	9q25	1965808	1969479	+	NP_001029689	33134982	33139308	1	3	XP_010974235	NW_011591069.1	-	4765987	4769676	XP_010946580	NW_011511616.1	-	1088164	1092020
g11833	ScfyRBE_160;HRSCAF=693	9q25	1979142	2002369	+	NP_001094593	33152578	33183100	1	3	XP_010974233	NW_011591069.1	-	4733103	4754049	XP_010946578	NW_011511616.1	-	1055317	1076226
g11836	ScfyRBE_160;HRSCAF=693	9q25	2113513	2135938	-	NP_001179709	33302949	33325104	-1	3	XP_010974247	NW_011591069.1	+	4604550	4624953	XP_010946575	NW_011511616.1	+	926904	947285
g11837	ScfyRBE_160;HRSCAF=693	9q25	2149169	2179293	-	NP_001160045	33337960	33373481	-1	3	XP_010974231	NW_011591069.1	+	4562941	4592439	XP_010946574	NW_011511616.1	+	884903	914779
g11839	ScfyRBE_160;HRSCAF=693	9q25	2218988	2224465	-	NP_001074203	33424621	33426233	-1	3	XP_010974246	NW_011591069.1	+	4520193	4520648	XP_010946633	NW_011511616.1	+	841848	844944
g11840	ScfyRBE_160;HRSCAF=693	9q25	2269071	2277001	+	NP_001179482	33469022	33478299	1	3	XP_010974245	NW_011591069.1	-	4468552	4477748	XP_010946631	NW_011511616.1	-	790335	799276
g11841	ScfyRBE_160;HRSCAF=693	9q25	2282591	2300054	-	NP_001068964	33482961	33503780	-1	3	XP_010974230	NW_011591069.1	+	4445568	4462987	XP_010946573	NW_011511616.1	+	770735	784676
g11842	ScfyRBE_160;HRSCAF=693	9q25	2313054	2348515	-	NP_001094522	33513768	33556281	-1	3	XP_010974229	NW_011591069.1	+	4397204	4431127	XP_010946572	NW_011511616.1	+	718762	753242
g11846	ScfyRBE_160;HRSCAF=693	9q25	2393959	2404018	-	XP_005204127	33607139	33621030	-1	3	XP_010974228	NW_011591069.1	+	4339541	4352561	XP_010946571	NW_011511616.1	+	665505	674093
g11849	ScfyRBE_160;HRSCAF=693	9q25	2531404	2535332	+	NP_001040025	33768050	33770824	1	3	XP_010974226	NW_011591069.1	-	4214102	4216921	XP_010946568	NW_011511616.1	-	534841	537748
g11851	ScfyRBE_160;HRSCAF=693	9q25	2543227	2554981	-	NP_787019	33805754	33816442	-1	3	XP_010974220	NW_011591069.1	+	4188061	4199659	XP_010946562	NW_011511616.1	+	507951	519603
g11853	ScfyRBE_160;HRSCAF=693	9q25	2592540	2597690	-	NP_001073823	33874019	33880598	-1	3	XP_010974225	NW_011591069.1	+	4144902	4150052	XP_010946567	NW_011511616.1	+	464307	469457
g11854	ScfyRBE_160;HRSCAF=693	9q25	2630273	2642094	-	NP_001137328	33932972	33944923	-1	3	XP_010974219	NW_011591069.1	+	4101422	4112148	XP_010946560	NW_011511616.1	+	424413	431551
g11856	ScfyRBE_160;HRSCAF=693	9q25	2648333	2656396	+	NP_776751	33952094	33961478	1	3	XP_010974216	NW_011591069.1	-	4086449	4094553	XP_010946558	NW_011511616.1	-	405956	414055
g11857	ScfyRBE_160;HRSCAF=693	9q25	2665712	2700914	-	NP_001029849	33969546	34013930	-1	3	XP_010974215	NW_011591069.1	+	4041275	4077115	XP_010946557	NW_011511616.1	+	360291	396626
g11860	ScfyRBE_160;HRSCAF=693	9q25	2737051	2738532	+	NP_001094589	34054795	34060289	1	3	XP_010974213	NW_011591069.1	-	4003847	4005328	XP_010946555	NW_011511616.1	-	323210	324691
g11861	ScfyRBE_160;HRSCAF=693	9q25	2749109	2750883	-	NP_001098868	34061189	34068836	-1	3	XP_010974210	NW_011591069.1	+	3991506	3993295	XP_010946552	NW_011511616.1	+	310891	312664
g11862	ScfyRBE_160;HRSCAF=693	9q25	2752561	2761219	-	NP_001095725	34070247	34078942	-1	3	XP_010974242	NW_011591069.1	+	3983259	3989188	XP_010946550	NW_011511616.1	+	302594	309215
g11863	ScfyRBE_160;HRSCAF=693	9q25	2766174	2777359	-	NP_001069144	34082543	34095369	-1	3	XP_010974209	NW_011591069.1	+	3972771	3976895	XP_010946548	NW_011511616.1	+	293316	296206
g11869	ScfyRBE_160;HRSCAF=693	9q25	2909997	2912482	+	NP_001039966	34239156	34242726	1	3	XP_010974201	NW_011591069.1	-	3831826	3834335	XP_010946538	NW_011511616.1	-	151214	153703
g11872	ScfyRBE_160;HRSCAF=693	9q25	2950547	2968319	-	NP_776600	34283445	34303242	-1	3	XP_010974199	NW_011591069.1	+	3776381	3793935	XP_010946536	NW_011511616.1	+	95713	113176
g11874	ScfyRBE_160;HRSCAF=693	9q25	3037329	3043069	+	XP_002686201	34388638	34392858	1	3	XP_010974240	NW_011591069.1	-	3702298	3708067	XP_010946533	NW_011511616.1	-	21854	26847
g11876	ScfyRBE_160;HRSCAF=693	9q25	3048676	3057512	-	NP_001121975	34401025	34405907	-1	3	XP_010974197	NW_011591069.1	+	3694063	3696783	XP_010946532	NW_011511616.1	+	13614	16334
g11877	ScfyRBE_160;HRSCAF=693	9q25	3060728	3067147	+	NP_001069065	34418712	34426687	1	3	XP_010974196	NW_011591069.1	-	3677964	3684236	XP_010955198	NW_011514133.1	+	423	2161
g11879	ScfyRBE_160;HRSCAF=693	9q25	3139337	3152468	+	NP_001069252	34511153	34544280	1	3	XP_010974192	NW_011591069.1	-	3593314	3606355	XP_010955201	NW_011514133.1	+	73422	86469
g11880	ScfyRBE_160;HRSCAF=693	9q25	3156351	3193777	-	NP_001179284	34545729	34580297	-1	3	XP_010974191	NW_011591069.1	+	3552996	3589902	XP_010955202	NW_011514133.1	-	89889	126986
g11883	ScfyRBE_160;HRSCAF=693	9q25	3267002	3338597	-	XP_002686239	34739318	34771208	-1	3	XP_010974188	NW_011591069.1	+	3410407	3430633	XP_010955209	NW_011514133.1	-	248916	269096
g11884	ScfyRBE_160;HRSCAF=693	9q25	3352045	3359171	-	XP_002686205	34785792	34793589	-1	3	XP_010974239	NW_011591069.1	+	3390149	3396525	XP_010955210	NW_011514133.1	-	282343	290709
g11885	ScfyRBE_160;HRSCAF=693	9q25	3359263	3380410	+	XP_002686206	34819367	34826371	1	3	XP_010974183	NW_011591069.1	-	3369286	3377989	XP_010955208	NW_011514133.1	+	301451	310153
g11886	ScfyRBE_160;HRSCAF=693	9q25	3393055	3448716	-	XP_002686207	34839059	34877721	-1	3	XP_010974184	NW_011591069.1	+	3304040	3356670	XP_010955211	NW_011514133.1	-	322698	375187
g11890	ScfyRBE_160;HRSCAF=693	9q25	3563157	3602400	+	NP_001092536	35152469	35210446	1	3	XP_010974181	NW_011591069.1	-	3151032	3194447	XP_010944108	NW_011511173.1	+	60116	88439
g11898	ScfyRBE_160;HRSCAF=693	9q25	4211775	4503190	-	XP_005204255	35969787	36337030	-1	3	XP_010974178	NW_011591069.1	+	2268085	2557552	XP_010944113	NW_011511173.1	-	681122	970813
g11905	ScfyRBE_160;HRSCAF=693	9q25	4588862	4592336	-	NP_001014962	36428458	36429816	-1	3	XP_010974177	NW_011591069.1	+	2184254	2185384	XP_010944110	NW_011511173.1	-	1057929	1059059
g11930	ScfyRBE_160;HRSCAF=693	9q25	6758584	6767458	-	XP_002686210	39885182	39898236	-1	3	XP_010974170	NW_011591069.1	+	45838	54542	XP_010948767	NW_011512444.1	+	10461692	10470423
g11931	ScfyRBE_160;HRSCAF=693	9q25	6797475	6819483	-	XP_005204249	39998006	40025400	-1	3	XP_010974176	NW_011591069.1	+	910	15664	XP_010948766	NW_011512444.1	+	10410279	10431454
g11941	ScfyRBE_160;HRSCAF=693	9q25	7854193	8023510	+	NP_001091563	41420909	41642403	1	3	XP_010973380	NW_011590970.1	+	1008118	1179142	XP_010948761	NW_011512444.1	-	9237372	9408179
g11947	ScfyRBE_160;HRSCAF=693	9q25	8417956	8422362	-	NP_001013603	42184097	42188752	-1	3	XP_010973390	NW_011590970.1	-	1558337	1559485	XP_010948759	NW_011512444.1	+	8860664	8861812
g11951	ScfyRBE_160;HRSCAF=693	9q25	8553524	8634387	+	NP_001070289	42408614	42448917	1	3	XP_010973416	NW_011590970.1	+	1737048	1768791	XP_010948758	NW_011512444.1	-	8651638	8683390
g11952	ScfyRBE_160;HRSCAF=693	9q25	8651837	8718784	-	NP_001077229	42465567	42559234	-1	3	XP_010973423	NW_011590970.1	-	1785923	1852250	XP_010948757	NW_011512444.1	+	8568590	8634486
g11953	ScfyRBE_160;HRSCAF=693	9q25	8723805	8737444	+	XP_005204224	42560283	42578055	1	3	XP_010973430	NW_011590970.1	+	1865884	1869159	XP_010948756	NW_011512444.1	-	8551530	8554926
g11956	ScfyRBE_160;HRSCAF=693	9q25	8815975	8833460	-	NP_776909	42703656	42725971	-1	3	XP_010973438	NW_011590970.1	-	1946093	1963560	XP_010948754	NW_011512444.1	+	8456935	8474419
g11959	ScfyRBE_160;HRSCAF=693	9q25	8964883	9138154	-	XP_002686214	42934668	43107421	-1	3	XP_010973457	NW_011590970.1	-	2107755	2230998	XP_010948752	NW_011512444.1	+	8189478	8312925
g11961	ScfyRBE_160;HRSCAF=693	9q25	9143004	9163894	-	NP_001039520	43157188	43185261	-1	3	XP_010973478	NW_011590970.1	-	2268331	2289055	XP_010948751	NW_011512444.1	+	8133191	8152209
g11962	ScfyRBE_160;HRSCAF=693	9q25	9168616	9207430	+	NP_776330	43189905	43230271	1	3	XP_010973493	NW_011590970.1	+	2294139	2327392	XP_010948749	NW_011512444.1	-	8093305	8126456
g11963	ScfyRBE_160;HRSCAF=693	9q25	9210249	9224848	+	NP_001069893	43251251	43272503	1	3	XP_010973523	NW_011590970.1	+	2338369	2352931	XP_010948747	NW_011512444.1	-	8067752	8082331
g11964	ScfyRBE_160;HRSCAF=693	9q25	9225078	9244729	-	NP_001039995	43270874	43291189	-1	3	XP_010973512	NW_011590970.1	-	2353188	2372968	XP_010948746	NW_011512444.1	+	8047032	8067495
g11965	ScfyRBE_160;HRSCAF=693	9q25	9245076	9280495	+	NP_001178955	43291333	43331499	1	3	XP_010973541	NW_011590970.1	+	2373315	2408892	XP_010948745	NW_011512444.1	-	8011389	8046685
g11966	ScfyRBE_160;HRSCAF=693	9q25	9283757	9321781	-	NP_001095508	43332801	43386388	-1	3	XP_010973552	NW_011590970.1	-	2412158	2427771	XP_010948743	NW_011512444.1	+	7992512	8008126
g11967	ScfyRBE_160;HRSCAF=693	9q25	9329991	9362258	-	XP_005204174	43400346	43444844	-1	3	XP_010973562	NW_011590970.1	-	2458111	2490558	XP_010948740	NW_011512444.1	+	7929995	7962192
g11969	ScfyRBE_160;HRSCAF=693	9q25	9398792	9458712	-	NP_001179400	43504601	43585149	-1	3	XP_010973576	NW_011590970.1	-	2525058	2584791	XP_010948739	NW_011512444.1	+	7835804	7895598
g11971	ScfyRBE_160;HRSCAF=693	9q25	9522834	9549556	+	NP_001077164	43651196	43676797	1	3	XP_010974270	NW_011590970.1	+	2635397	2672105	XP_010948738	NW_011512444.1	-	7748630	7785345
g11972	ScfyRBE_160;HRSCAF=693	9q25	9560447	9604013	-	NP_001030251	43688103	43748131	-1	3	XP_010973586	NW_011590970.1	-	2683076	2726788	XP_010948737	NW_011512444.1	+	7694113	7737648
g11976	ScfyRBE_160;HRSCAF=693	9q25	9840821	9872672	-	XP_003585912	44078270	44130952	-1	3	XP_010973593	NW_011590970.1	-	2964599	2996298	XP_010948735	NW_011512444.1	+	7424859	7456567
g11979	ScfyRBE_160;HRSCAF=693	9q25	10039699	10141834	+	XP_003585913	44372996	44473523	1	3	XP_010973623	NW_011590970.1	+	3161878	3263061	XP_010948734	NW_011512444.1	-	7159737	7261027
g11983	ScfyRBE_160;HRSCAF=693	9q25	10236665	10322563	-	NP_001157409	44657522	44775833	-1	3	XP_010973631	NW_011590970.1	-	3355666	3412230	XP_010948779	NW_011512444.1	+	7013085	7055173
g11996	ScfyRBE_160;HRSCAF=693	9q25	11085779	11390015	+	NP_776466	45563732	46487165	1	3	XP_010973650	NW_011590970.1	+	4121251	4743796	XP_010948732	NW_011512444.1	-	5681572	6303951
g12023	ScfyRBE_160;HRSCAF=693	9q25	13002335	13045569	-	NP_001091597	48398161	48410727	-1	3	XP_010973676	NW_011590970.1	-	6052474	6055126	XP_010948730	NW_011512444.1	+	4372067	4374719
g12025	ScfyRBE_160;HRSCAF=693	9q25	13117509	13196047	+	XP_005204329	48600670	48699217	1	3	XP_010973710	NW_011590970.1	+	6166871	6245693	XP_010948724	NW_011512444.1	-	4181806	4260486
g12027	ScfyRBE_160;HRSCAF=693	9q25	13254885	13265735	+	NP_001033268	48763975	48794136	1	3	XP_010973719	NW_011590970.1	+	6291341	6314341	XP_010948723	NW_011512444.1	-	4112089	4117279
g12034	ScfyRBE_160;HRSCAF=693	9q25	13524181	13534617	+	NP_776303	49110156	49121034	1	3	XP_010973736	NW_011590970.1	+	6585973	6594666	XP_010948722	NW_011512444.1	-	3831683	3840366
g12035	ScfyRBE_160;HRSCAF=693	9q25	13542467	13604670	-	NP_001098866	49136318	49225714	-1	3	XP_010973767	NW_011590970.1	-	6602500	6648744	XP_010948718	NW_011512444.1	+	3777701	3823843
g12037	ScfyRBE_160;HRSCAF=693	9q25	13726904	13794834	+	XP_010801599	49392814	49474286	1	3	XP_010973799	NW_011590970.1	+	6804392	6853641	XP_010948716	NW_011512444.1	-	3572873	3622171
g12039	ScfyRBE_160;HRSCAF=693	9q25	13837931	14008853	+	NP_776646	49541295	49686388	1	3	XP_010974301	NW_011590970.1	+	6896602	7013526	XP_010948715	NW_011512444.1	-	3413054	3529678
g12040	ScfyRBE_160;HRSCAF=693	9q25	14016135	14029118	+	NP_001068974	49770192	49781516	1	3	XP_010973825	NW_011590970.1	+	7072130	7085094	XP_010948713	NW_011512444.1	-	3341660	3354650
g12041	ScfyRBE_160;HRSCAF=693	9q25	14048829	14272847	+	NP_001019654	49850609	50069722	1	3	XP_010974313	NW_011590970.1	+	7222927	7319472	XP_010948778	NW_011512444.1	-	3108679	3204050
g12043	ScfyRBE_160;HRSCAF=693	9q25	14286582	14383788	-	XP_002686273	50082610	50146984	-1	3	XP_010973853	NW_011590970.1	-	7332990	7364841	XP_010948712	NW_011512444.1	+	3051295	3096450
g12046	ScfyRBE_160;HRSCAF=693	9q25	14416468	14430804	-	NP_001039984	50242939	50265059	-1	3	XP_010973863	NW_011590970.1	-	7459265	7473471	XP_010948777	NW_011512444.1	+	2954578	2968811
g12050	ScfyRBE_160;HRSCAF=693	9q25	14571801	14584302	+	XP_005204357	50448643	50467156	1	3	XP_010973906	NW_011590970.1	+	7609626	7622026	XP_010948708	NW_011512444.1	-	2803718	2815841
g12051	ScfyRBE_160;HRSCAF=693	9q25	14597248	14650143	-	XP_005204370	50490450	50560463	-1	3	XP_010973918	NW_011590970.1	-	7639805	7695076	XP_010948705	NW_011512444.1	+	2730714	2786019
g12053	ScfyRBE_160;HRSCAF=693	9q25	14773467	14837239	+	NP_001076969	50658412	50787190	1	3	XP_010973942	NW_011590970.1	+	7839994	7868668	XP_010948704	NW_011512444.1	-	2557303	2585988
g12054	ScfyRBE_160;HRSCAF=693	9q25	14838768	14886044	-	NP_001030383	50787385	50795965	-1	3	XP_010973953	NW_011590970.1	-	7870195	7878533	XP_010948703	NW_011512444.1	+	2548535	2555776
g12056	ScfyRBE_160;HRSCAF=693	9q25	15040633	15074197	+	XP_005204310	51104164	51112405	1	3	XP_010974325	NW_011590970.1	+	8097903	8104955	XP_010948776	NW_011512444.1	-	2324866	2331565
g12058	ScfyRBE_160;HRSCAF=693	9q25	15122318	15197391	-	XP_005204350	51195435	51281129	-1	3	XP_010973986	NW_011590970.1	-	8159264	8229734	XP_010948699	NW_011512444.1	+	2200539	2271066
g12059	ScfyRBE_160;HRSCAF=693	9q25	15198820	15232204	+	XP_005204315	51282136	51325805	1	3	XP_010973993	NW_011590970.1	+	8230709	8264352	XP_010948697	NW_011512444.1	-	2165991	2199467
g12060	ScfyRBE_160;HRSCAF=693	9q25	15233006	15241428	-	NP_001033113	51326167	51349674	-1	3	XP_010974000	NW_011590970.1	-	8265264	8275471	XP_010948696	NW_011512444.1	+	2154863	2165079
g12064	ScfyRBE_160;HRSCAF=693	9q25	15348835	15385933	-	NP_001069323	51494275	51531276	-1	3	XP_010974014	NW_011590970.1	-	8380239	8412311	XP_010948693	NW_011512444.1	+	2020339	2050049
g12066	ScfyRBE_160;HRSCAF=693	9q25	15509779	15666736	+	XP_005204392	51661004	51866717	1	3	XP_010974022	NW_011590970.1	+	8541422	8697333	XP_010948688	NW_011512444.1	-	1735917	1891633
g12075	ScfyRBE_160;HRSCAF=693	9q25	15867503	15947980	+	NP_001192505	52138832	52249264	1	3	XP_010974055	NW_011590970.1	+	8900840	8975894	XP_010948683	NW_011512444.1	-	1457735	1532642
g12081	ScfyRBE_160;HRSCAF=693	9q25	16057862	16165437	+	NP_001076082	52413191	52508199	1	3	XP_010974066	NW_011590970.1	+	9129112	9192819	XP_010948676	NW_011512444.1	-	1241645	1305401
g12086	ScfyRBE_160;HRSCAF=693	9q25	16306686	16318603	+	NP_001179226	52691876	52696492	1	3	XP_010974087	NW_011590970.1	+	9338291	9342749	XP_010948773	NW_011512444.1	-	1091847	1096346
g12099	ScfyRBE_160;HRSCAF=693	9q25	16864982	16900471	-	NP_001192957	53385189	53419460	-1	3	XP_010974092	NW_011590970.1	-	9883961	9915159	XP_010948772	NW_011512444.1	+	522297	553470
g12101	ScfyRBE_160;HRSCAF=693	9q25	16944041	16946371	-	XP_015319949	53475696	53606716	-1	3	XP_010974094	NW_011590970.1	-	9961158	9963734	XP_010948675	NW_011512444.1	+	473928	476504
g12106	ScfyRBE_160;HRSCAF=693	9q25	17115130	17146195	-	NP_001092509	53717832	53810701	-1	3	XP_010974108	NW_011590970.1	-	10128631	10155976	XP_010948673	NW_011512444.1	+	282900	310055
g12111	ScfyRBE_160;HRSCAF=693	9q25	17213162	17223748	-	XP_010801648	53852740	53862657	-1	3	XP_010974114	NW_011590970.1	-	10224870	10235384	XP_010948670	NW_011512444.1	+	203359	213940
g12115	ScfyRBE_160;HRSCAF=693	9q25	17325739	17337867	+	XP_005204401	54031912	54058648	1	3	XP_010974139	NW_011590970.1	+	10339994	10350924	XP_010948669	NW_011512444.1	-	88588	99230
g12121	ScfyRBE_160;HRSCAF=693	9q25	17415140	17468815	+	NP_001069214	54253047	54269514	1	3	XP_010974179	NW_011590970.1	+	10423842	10466551	XP_010948663	NW_011512444.1	-	9927	52901
g12176	ScfyRBE_192;HRSCAF=750	35q14	1012818	1021121	+	NP_001095650	30069067	30123389	-1	13	XP_010996552	NW_011592720.1	-	537850	588141	XP_010957684	NW_011514851.1	+	237102	245384
g12177	ScfyRBE_192;HRSCAF=750	35q14	1027419	1123725	+	NP_776881	29967417	30027451	-1	13	XP_010996556	NW_011592720.1	-	437381	470227	XP_010957685	NW_011514851.1	+	325154	345572
g12178	ScfyRBE_192;HRSCAF=750	35q14	1126963	1130083	-	XP_005214241	29959800	29965680	1	13	XP_010996549	NW_011592720.1	+	433209	434051	XP_010957686	NW_011514851.1	-	348821	349663
g12181	ScfyRBE_192;HRSCAF=750	35q14	1146129	1152700	+	NP_001106768	29940129	29943624	-1	13	XP_010996554	NW_011592720.1	-	408621	419853	XP_010957691	NW_011514851.1	+	368460	374630
g12184	ScfyRBE_192;HRSCAF=750	35q14	1258266	1279277	-	NP_001032556	29813365	29835882	1	13	XP_010996545	NW_011592720.1	+	295173	300177	XP_010957697	NW_011514851.1	-	484430	489434
g12185	ScfyRBE_192;HRSCAF=750	35q14	1279379	1301014	-	XP_005214276	29778732	29803330	1	13	XP_010996547	NW_011592720.1	+	255002	279793	XP_010957693	NW_011514851.1	-	504791	529566
g12187	ScfyRBE_192;HRSCAF=750	35q14	1305326	1319833	+	NP_001192698	29756747	29778409	-1	13	XP_010996540	NW_011592720.1	-	240133	254498	XP_010957698	NW_011514851.1	+	530070	544337
g12194	ScfyRBE_192;HRSCAF=750	35q14	1725529	1890060	+	NP_001093817	36610252	36833259	1	13	XP_010992937	NW_011591964.1	+	171694	301128	XP_010957703	NW_011514851.1	+	973758	1103191
g12199	ScfyRBE_192;HRSCAF=750	35q14	2017697	2132313	+	NP_001179560	36899558	37016058	1	13	XP_010991942	NW_011591892.1	+	41022	184082	XP_010957731	NW_011514851.1	+	1244574	1386795
g12202	ScfyRBE_192;HRSCAF=750	35q14	2166249	2294714	+	NP_001179463	37127926	37198158	1	13	XP_010991935	NW_011591892.1	+	252527	307861	XP_010957705	NW_011514851.1	+	1454479	1509664
g12204	ScfyRBE_192;HRSCAF=750	35q14	2301320	2440310	-	NP_001068967	37303894	37331999	-1	13	XP_010991936	NW_011591892.1	-	420234	453481	XP_010957706	NW_011514851.1	-	1622175	1659295
g12214	ScfyRBE_192;HRSCAF=750	35q14	3247933	3290104	-	XP_005214233	28565187	28620268	1	13	XP_010991938	NW_011591892.1	-	1239589	1279067	XP_010957710	NW_011514851.1	-	2447813	2487342
g12222	ScfyRBE_192;HRSCAF=750	35q14	3476188	3495637	+	NP_001068784	28288106	28314599	-1	13	XP_010991997	NW_011591899.1	-	527125	546044	XP_010957714	NW_011514851.1	+	2671156	2690081
g12223	ScfyRBE_192;HRSCAF=750	35q14	3519815	3532207	+	NP_776567	28254814	28275573	-1	13	XP_010991996	NW_011591899.1	-	497303	509105	XP_010957718	NW_011514851.1	+	2709785	2719742
g12225	ScfyRBE_192;HRSCAF=750	35q14	3593341	3624394	-	XP_005214364	28138043	28163336	1	13	XP_010991993	NW_011591899.1	+	405876	433854	XP_010957720	NW_011514851.1	-	2783211	2811208
g12226	ScfyRBE_192;HRSCAF=750	35q14	3634316	3674136	-	XP_005214269	28078762	28117627	1	13	XP_010991990	NW_011591899.1	+	361939	393603	XP_010957723	NW_011514851.1	-	2823484	2855184
g12230	ScfyRBE_192;HRSCAF=750	35q14	3688204	3709548	-	NP_776793	20248945	20292114	1	13	XP_010991988	NW_011591899.1	+	319337	340472	XP_010957724	NW_011514851.1	-	2877351	2898521
g12265	ScfyRBE_192;HRSCAF=750	35q14	5075284	5132556	+	XP_005214331	18359845	18395890	-1	13	XP_010983395	NW_011591363.1	-	1042193	1093747	XP_010950610	NW_011510359.1	-	727986	752120
g12266	ScfyRBE_192;HRSCAF=750	35q14	5132898	5148952	+	XP_002692120	27028160	27032607	1	13	XP_010983401	NW_011591363.1	-	1014967	1029697	XP_010950638	NW_011510359.1	-	704524	715485
g12350	ScfyRBE_232;HRSCAF=823	Xp13	101075	107222	+	XP_015317190	95546166	95553642	1	X	XP_010996928	NW_011592908.1	+	105367	111383	XP_010954530	NW_011514121.1	-	12461	18615
g12358	ScfyRBE_232;HRSCAF=823	Xp13	368102	380432	+	XP_002700166	95957461	95964356	1	X	XP_010998375	NW_011594787.1	+	44312	50157	XP_010968939	NW_011510998.1	+	44029	50324
g12365	ScfyRBE_232;HRSCAF=823	Xp13	584229	616331	-	NP_777039	96218220	96252806	-1	X	XP_010987390	NW_011591562.1	-	160458	188962	XP_010968994	NW_011510998.1	-	251774	280387
g12366	ScfyRBE_232;HRSCAF=823	Xp13	618352	625640	+	NP_001069053	96253141	96266985	1	X	XP_010987393	NW_011591562.1	+	194187	201504	XP_010969023	NW_011510998.1	+	285819	293136
g12367	ScfyRBE_232;HRSCAF=823	Xp13	626097	628278	-	NP_776759	96267144	96269467	-1	X	XP_010987392	NW_011591562.1	-	201964	204162	XP_010969011	NW_011510998.1	-	293596	295782
g12373	ScfyRBE_232;HRSCAF=823	Xp13	1018008	1098738	-	XP_005228289	96802567	96867773	-1	X	XP_010983868	NW_011591384.1	-	16678	96006	XP_010969068	NW_011510998.1	-	673967	754133
g12375	ScfyRBE_232;HRSCAF=823	Xp13	1227757	1330827	-	NP_001243516	97077309	97238071	-1	X	XP_010995127	NW_011592265.1	-	4539	106033	XP_010969113	NW_011510998.1	-	880955	982088
g12377	ScfyRBE_232;HRSCAF=823	Xp13	1355003	1428815	+	NP_001030269	97359957	97364910	1	X	XP_010995128	NW_011592265.1	+	194082	197968	XP_010969125	NW_011510998.1	+	1070511	1074475
g12378	ScfyRBE_232;HRSCAF=823	Xp13	1430297	1465647	-	NP_001096014	97364883	97402545	-1	X	XP_010995129	NW_011592265.1	-	199480	234816	XP_010969136	NW_011510998.1	-	1075939	1094805
g12379	ScfyRBE_232;HRSCAF=823	Xp13	1490232	1514082	+	NP_001029479	97432890	97461194	1	X	XP_010995130	NW_011592265.1	+	258883	281712	XP_010969157	NW_011510998.1	+	1136536	1159313
g12381	ScfyRBE_232;HRSCAF=823	Xp13	1676589	1699439	-	NP_001069133	97804344	97811615	1	X	XP_010998531	NW_011595966.1	-	5145	11457	XP_010969200	NW_011510998.1	+	1362218	1368526
g12388	ScfyRBE_232;HRSCAF=823	Xp13	1831318	1885428	-	NP_776997	97738494	97888649	-1	X	XP_010995439	NW_011592354.1	+	28977	79596	XP_010954046	NW_011513808.1	+	33502	81068
g12389	ScfyRBE_232;HRSCAF=823	Xp13	1891833	1899000	+	NP_001015577	97899667	97907461	1	X	XP_010995440	NW_011592354.1	-	19833	27007	XP_010954049	NW_011513808.1	-	19946	27076
g12390	ScfyRBE_232;HRSCAF=823	Xp13	1900436	1917482	-	NP_001030275	97908616	97935775	-1	X	XP_010995437	NW_011592354.1	+	1732	18443	XP_010954035	NW_011513808.1	+	1786	18505
g12439	ScfyRBE_283;HRSCAF=923	21q13	28544	30475	+	XP_002685896	8027845	8029776	-1	3	XP_010997267	NW_011593115.1	-	59761	63409	XP_010952055	NW_011513397.1	+	31009	32940
g12441	ScfyRBE_283;HRSCAF=923	21q13	42112	70176	-	NP_001070870	7996519	8005228	1	3	XP_010997264	NW_011593115.1	+	42283	48077	XP_010952050	NW_011513397.1	-	44605	50522
g12444	ScfyRBE_283;HRSCAF=923	21q13	114323	120230	+	XP_005203615	7898510	7904866	-1	3	XP_010982707	NW_011591336.1	+	21850	27739	XP_010952058	NW_011513397.1	+	115271	121151
g12445	ScfyRBE_283;HRSCAF=923	21q13	128765	133340	+	NP_001179494	7881817	7886772	-1	3	XP_010982708	NW_011591336.1	+	35884	40291	XP_010952059	NW_011513397.1	+	129299	133820
g12446	ScfyRBE_283;HRSCAF=923	21q13	149153	154644	+	XP_002685893	7849647	7857668	-1	3	XP_010982709	NW_011591336.1	+	56110	61595	XP_010952060	NW_011513397.1	+	149647	155127
g12449	ScfyRBE_283;HRSCAF=923	21q13	349630	385056	-	XP_005203548	7528022	7577290	1	3	XP_010982710	NW_011591336.1	-	254297	289708	XP_010952062	NW_011513397.1	-	347835	383282
g12451	ScfyRBE_283;HRSCAF=923	21q13	425971	706112	+	NP_001139691	7105925	7463616	-1	3	XP_010982713	NW_011591336.1	+	329253	607291	XP_010952068	NW_011513397.1	+	422687	700410
g12452	ScfyRBE_283;HRSCAF=923	21q13	697031	697552	-	NP_001039925	7112318	7115084	1	3	XP_010982711	NW_011591336.1	-	598146	600749	XP_010952070	NW_011513397.1	-	691340	693904
g12453	ScfyRBE_283;HRSCAF=923	21q13	720580	738266	-	NP_001180091	7070264	7074707	-1	3	XP_010982716	NW_011591336.1	-	621999	639667	XP_010952071	NW_011513397.1	-	715098	732751
g12456	ScfyRBE_283;HRSCAF=923	21q13	784006	800846	+	NP_001192514	6975867	6995683	-1	3	XP_010982719	NW_011591336.1	+	676097	692669	XP_010952076	NW_011513397.1	+	769059	785814
g12457	ScfyRBE_283;HRSCAF=923	21q13	822417	857784	+	XP_005203584	6900267	6932034	-1	3	XP_010982720	NW_011591336.1	+	724049	749346	XP_010952079	NW_011513397.1	+	817443	842708
g12460	ScfyRBE_283;HRSCAF=923	21q13	966716	1029834	+	XP_005203575	6672018	6847222	-1	3	XP_010982721	NW_011591336.1	+	835313	915679	XP_010952080	NW_011513397.1	+	944584	1008573
g12462	ScfyRBE_283;HRSCAF=923	21q13	1038564	1058303	+	NP_001076844	6629251	6659067	-1	3	XP_010982726	NW_011591336.1	+	924236	943025	XP_010952086	NW_011513397.1	+	1017261	1036051
g12463	ScfyRBE_283;HRSCAF=923	21q13	1072392	1078010	-	NP_001069930	6560555	6569286	1	3	XP_010982728	NW_011591336.1	-	959750	965379	XP_010952087	NW_011513397.1	-	1052806	1058375
g12468	ScfyRBE_283;HRSCAF=923	21q13	1251576	1291133	-	NP_001029879	6228349	6426528	1	3	XP_010982731	NW_011591336.1	-	1137867	1176217	XP_010952091	NW_011513397.1	-	1230140	1268468
g12471	ScfyRBE_283;HRSCAF=923	21q13	1358234	1383271	+	XP_005203561	6033721	6072026	-1	3	XP_010982732	NW_011591336.1	+	1243138	1267448	XP_010952093	NW_011513397.1	+	1335470	1359802
g12485	ScfyRBE_283;HRSCAF=923	21q13	2731593	2886406	-	NP_001178254	3692343	3865786	1	3	XP_010982735	NW_011591336.1	-	2583700	2717384	XP_010952094	NW_011513397.1	-	2673937	2803768
g12486	ScfyRBE_283;HRSCAF=923	21q13	2903793	2945558	-	NP_001068876	3576688	3636911	1	3	XP_010982736	NW_011591336.1	-	2757878	2799371	XP_010952095	NW_011513397.1	-	2844424	2885295
g12489	ScfyRBE_283;HRSCAF=923	21q13	3029634	3045658	+	NP_001193028	3425059	3446915	-1	3	XP_010982739	NW_011591336.1	+	2881086	2896791	XP_010952097	NW_011513397.1	+	2967019	2982721
g12491	ScfyRBE_283;HRSCAF=923	21q13	3100614	3120871	+	NP_001030218	3296282	3319165	-1	3	XP_010982740	NW_011591336.1	+	2965845	2971291	XP_010952098	NW_011513397.1	+	3053423	3058915
g12492	ScfyRBE_283;HRSCAF=923	21q13	3128812	3148500	-	XP_005203489	3252171	3281221	1	3	XP_010982741	NW_011591336.1	-	2979177	2998406	XP_010952099	NW_011513397.1	-	3066811	3086276
g12495	ScfyRBE_283;HRSCAF=923	21q13	3173791	3214134	-	NP_001029938	3166689	3222619	1	3	XP_010982742	NW_011591336.1	-	3024692	3064748	XP_010952101	NW_011513397.1	-	3112204	3152421
g12499	ScfyRBE_283;HRSCAF=923	21q13	3290655	3306695	+	NP_001179741	3045781	3119590	-1	3	XP_010982853	NW_011591336.1	+	3138456	3154984	XP_010952162	NW_011513397.1	+	3226097	3242612
g12507	ScfyRBE_283;HRSCAF=923	21q13	3724741	3760066	+	XP_005203493	2107192	2126252	-1	3	XP_010982744	NW_011591336.1	+	3582184	3590139	XP_010952103	NW_011513397.1	+	3671611	3679556
g12508	ScfyRBE_283;HRSCAF=923	21q13	3768081	3782778	-	NP_001094576	2089527	2105290	1	3	XP_010982745	NW_011591336.1	-	3598142	3612781	XP_010952104	NW_011513397.1	-	3687565	3702296
g12509	ScfyRBE_283;HRSCAF=923	21q13	3782903	3878082	-	NP_001095543	1955064	2022631	1	3	XP_010982746	NW_011591336.1	-	3654691	3707169	XP_010952164	NW_011513397.1	-	3741781	3796253
g12510	ScfyRBE_283;HRSCAF=923	21q13	3892017	3909587	+	XP_005203499	1881239	1937675	-1	3	XP_010982750	NW_011591336.1	+	3720649	3738126	XP_010952106	NW_011513397.1	+	3809913	3826969
g12511	ScfyRBE_283;HRSCAF=923	21q13	3927534	3959234	-	NP_001030407	1726504	1779667	1	3	XP_010982855	NW_011591336.1	-	3755882	3773300	XP_010952107	NW_011513397.1	-	3846617	3877790
g12512	ScfyRBE_283;HRSCAF=923	21q13	3962745	3989770	+	XP_005203476	1656685	1723930	-1	3	XP_010982751	NW_011591336.1	+	3790988	3817821	XP_010952109	NW_011513397.1	+	3881477	3908371
g12516	ScfyRBE_283;HRSCAF=923	21q13	4064955	4200527	+	XP_005203481	1328186	1415265	-1	3	XP_010982752	NW_011591336.1	+	3960784	4026864	XP_010952110	NW_011513397.1	+	4048048	4117426
g12517	ScfyRBE_283;HRSCAF=923	21q13	4222216	4304679	-	NP_776437	1230988	1314962	1	3	XP_010982753	NW_011591336.1	-	4047874	4126422	XP_010952112	NW_011513397.1	-	4138440	4216648
g12518	ScfyRBE_283;HRSCAF=923	21q13	4312937	4392104	-	NP_001069410	1196982	1208368	1	3	XP_010982755	NW_011591336.1	-	4141421	4149970	XP_010952114	NW_011513397.1	-	4231663	4240040
g12519	ScfyRBE_283;HRSCAF=923	21q13	4395158	4425089	+	NP_001029590	1058468	1130225	-1	3	XP_010982856	NW_011591336.1	+	4228699	4250303	XP_010952115	NW_011513397.1	+	4331987	4340397
g12520	ScfyRBE_283;HRSCAF=923	21q13	4429333	4493926	+	NP_001069626	930876	1012734	-1	3	XP_010982857	NW_011591336.1	+	4296455	4319257	XP_010952116	NW_011513397.1	+	4391474	4409292
g12523	ScfyRBE_283;HRSCAF=923	21q13	4589096	4608347	-	NP_001180050	768307	799012	1	3	XP_010982764	NW_011591336.1	-	4412961	4431448	XP_010963452	NW_011516268.1	-	6648814	6649193
g12525	ScfyRBE_283;HRSCAF=923	21q13	4624305	4729537	+	XP_005203448	587034	768209	-1	3	XP_010982759	NW_011591336.1	+	4431158	4549806	XP_010952119	NW_011513397.1	+	4521613	4639809
g12527	ScfyRBE_283;HRSCAF=923	21q13	4737509	4769909	-	NP_001070534	553190	575832	1	3	XP_010982765	NW_011591336.1	-	4557796	4576265	XP_010952122	NW_011513397.1	-	4647798	4689326
g12529	ScfyRBE_283;HRSCAF=923	21q13	4792656	4840957	+	XP_005203459	402035	472282	-1	3	XP_010982767	NW_011591336.1	+	4632613	4658899	XP_010952125	NW_011513397.1	+	4721637	4747918
g12530	ScfyRBE_283;HRSCAF=923	21q13	4857368	4872965	+	NP_001179051	329276	345806	-1	3	XP_010982768	NW_011591336.1	+	4679915	4688662	XP_010952126	NW_011513397.1	+	4769066	4777852
g12531	ScfyRBE_283;HRSCAF=923	21q13	4895578	4977991	+	XP_005203445	250260	276531	-1	3	XP_010982769	NW_011591336.1	+	4710188	4734308	XP_010952127	NW_011513397.1	+	4799344	4823285
g12532	ScfyRBE_283;HRSCAF=923	21q13	4981508	5098267	+	XP_002694056	36963321	36966885	1	16	XP_010982770	NW_011591336.1	+	4907671	4909497	XP_010952128	NW_011513397.1	+	4996880	4998698
g12536	ScfyRBE_283;HRSCAF=923	21q13	5174979	5207767	-	NP_001039368	37106633	37143040	-1	16	XP_010982772	NW_011591336.1	-	4986623	5018915	XP_010952130	NW_011513397.1	-	5075239	5107335
g12543	ScfyRBE_283;HRSCAF=923	21q13	5520670	5543553	+	NP_001030411	37568416	37593957	1	16	XP_010982777	NW_011591336.1	+	5342623	5360883	XP_010952134	NW_011513397.1	+	5427268	5450074
g12545	ScfyRBE_283;HRSCAF=923	21q13	5651069	5720429	-	NP_001015656	37593775	37838172	-1	16	XP_010982773	NW_011591336.1	-	5362164	5534060	XP_010952131	NW_011513397.1	-	5451355	5622706
g12549	ScfyRBE_283;HRSCAF=923	21q13	5795240	5817310	-	NP_001192939	37904212	37935985	-1	16	XP_010982781	NW_011591336.1	-	5606703	5619471	XP_010952138	NW_011513397.1	-	5695130	5707893
g12550	ScfyRBE_283;HRSCAF=923	21q13	5842220	5907348	-	NP_776304	37973199	38045988	-1	16	XP_010982782	NW_011591336.1	-	5650709	5713699	XP_010952139	NW_011513397.1	-	5739145	5802048
g12551	ScfyRBE_283;HRSCAF=923	21q13	5910013	5990505	-	NP_776608	38049259	38080862	-1	16	XP_010982784	NW_011591336.1	-	5717016	5752360	XP_010952140	NW_011513397.1	-	5805375	5840670
g12552	ScfyRBE_283;HRSCAF=923	21q13	5996751	6017356	-	NP_776606	38179781	38192438	-1	16	XP_010982786	NW_011591336.1	-	5801039	5807939	XP_010952145	NW_011513397.1	-	5889226	5896124
g12553	ScfyRBE_283;HRSCAF=923	21q13	6050064	6051188	-	NP_001073825	38247530	38249860	-1	16	XP_010982787	NW_011591336.1	-	5848647	5849768	XP_010952146	NW_011513397.1	-	5936783	5937907
g12555	ScfyRBE_283;HRSCAF=923	21q13	6055599	6092505	+	XP_010811540	38250081	38299757	1	16	XP_010982791	NW_011591336.1	+	5855466	5890366	XP_010952149	NW_011513397.1	+	5943578	5978414
g12556	ScfyRBE_283;HRSCAF=923	21q13	6093285	6122627	-	NP_001068741	38299764	38341385	-1	16	XP_010982794	NW_011591336.1	-	5891150	5919224	XP_010952165	NW_011513397.1	-	5979196	6007481
g12558	ScfyRBE_283;HRSCAF=923	21q13	6147564	6281272	-	NP_001030406	38360035	38502334	-1	16	XP_010982798	NW_011591336.1	-	5945067	6068389	XP_010952155	NW_011513397.1	-	6033345	6156969
g12560	ScfyRBE_283;HRSCAF=923	21q13	6329931	6347259	+	NP_001179465	38568049	38586028	1	16	XP_010982795	NW_011591336.1	+	6115545	6132733	XP_010952152	NW_011513397.1	+	6204040	6221130
g12565	ScfyRBE_283;HRSCAF=923	21q13	6576398	6596706	+	NP_001161369	38902323	38924937	1	16	XP_010982799	NW_011591336.1	+	6356948	6376415	XP_010952156	NW_011513397.1	+	6445362	6464842
g12567	ScfyRBE_283;HRSCAF=923	21q13	6672835	6740760	+	NP_001075208	39016045	39091099	1	16	XP_010982800	NW_011591336.1	+	6454249	6521144	XP_010952157	NW_011513397.1	+	6542453	6608796
g12569	ScfyRBE_283;HRSCAF=923	21q13	6952649	6991886	+	NP_776482	39505828	39532677	1	16	XP_010982801	NW_011591336.1	+	6750605	6773139	XP_010955223	NW_011510435.1	-	1714971	1737541
g12570	ScfyRBE_283;HRSCAF=923	21q13	6994812	7020755	+	XP_005216983	39552454	39580832	1	16	XP_010982803	NW_011591336.1	+	6786145	6801421	XP_010955216	NW_011510435.1	-	1686543	1701826
g12573	ScfyRBE_283;HRSCAF=923	21q13	7115636	7139491	+	NP_001179159	39722590	39759444	1	16	XP_010982809	NW_011591336.1	+	6903560	6928250	XP_010955183	NW_011510435.1	-	1559620	1584326
g12575	ScfyRBE_283;HRSCAF=923	21q13	7215528	7275153	+	NP_001193584	39843441	39937167	1	16	XP_010982812	NW_011591336.1	+	6995149	7053183	XP_010955116	NW_011510435.1	-	1433301	1491381
g12577	ScfyRBE_283;HRSCAF=923	21q13	7290357	7299876	-	NP_776543	39957137	39971282	-1	16	XP_010982822	NW_011591336.1	-	7067999	7077524	XP_010955095	NW_011510435.1	+	1408837	1418306
g12578	ScfyRBE_283;HRSCAF=923	21q13	7335905	7358864	-	NP_001069906	40005644	40029767	-1	16	XP_010982823	NW_011591336.1	-	7105790	7128626	XP_010955073	NW_011510435.1	+	1358048	1380807
g12588	ScfyRBE_283;HRSCAF=923	21q13	7907415	7908308	-	NP_001029555	40785953	40788409	-1	16	XP_010982831	NW_011591336.1	-	7669810	7670703	XP_010955017	NW_011510435.1	+	816973	817866
g12592	ScfyRBE_283;HRSCAF=923	21q13	8103645	8110020	+	NP_001092329	41027788	41036681	1	16	XP_010982833	NW_011591336.1	+	7872712	7879359	XP_010954973	NW_011510435.1	-	610039	616675
g12602	ScfyRBE_283;HRSCAF=923	21q13	8525597	8678805	-	NP_001192644	41689563	41709076	-1	16	XP_010982837	NW_011591336.1	-	8280989	8297960	XP_010954925	NW_011510435.1	+	191795	208782
g12606	ScfyRBE_283;HRSCAF=923	21q13	8720661	8734762	+	NP_777068	56389804	56399714	1	16	XP_010982838	NW_011591336.1	+	8469401	8479297	XP_010954911	NW_011510435.1	-	10700	20620
g12609	ScfyRBE_283;HRSCAF=923	21q13	8807849	8844270	-	XP_002694141	56521664	56547749	-1	16	XP_010982840	NW_011591336.1	-	8554129	8581744	XP_010953171	NW_011513524.1	-	68645	91965
g12610	ScfyRBE_283;HRSCAF=923	21q13	8824746	8825946	+	NP_001182117	56530557	56532447	1	16	XP_010982850	NW_011591336.1	+	8569812	8571255	XP_010953327	NW_011513524.1	+	80025	81468
g12612	ScfyRBE_283;HRSCAF=923	21q13	8859406	8893961	+	XP_005217118	56552275	56623120	1	16	XP_010982842	NW_011591336.1	+	8594732	8628862	XP_010953329	NW_011513524.1	+	112096	139011
g12613	ScfyRBE_283;HRSCAF=923	21q13	8895864	8908049	-	NP_001029954	56636319	56660494	-1	16	XP_010982843	NW_011591336.1	-	8639474	8647563	XP_010953172	NW_011513524.1	-	149614	157704
g12614	ScfyRBE_283;HRSCAF=923	21q13	8909334	8929240	+	XP_005217160	56660856	56688617	1	16	XP_010982844	NW_011591336.1	+	8652768	8673137	XP_010953173	NW_011513524.1	+	162907	183023
g12618	ScfyRBE_283;HRSCAF=923	21q13	8943256	8952033	+	XP_005217190	56696960	56706787	1	16	XP_010982862	NW_011591336.1	+	8686923	8695910	XP_010953178	NW_011513524.1	+	196969	205969
g12619	ScfyRBE_283;HRSCAF=923	21q13	8969107	8993798	-	NP_001029870	56723665	56734280	-1	16	XP_010982863	NW_011591336.1	-	8706076	8722966	XP_010953180	NW_011513524.1	-	223010	232963
g12626	ScfyRBE_283;HRSCAF=923	21q13	9341135	9342220	+	NP_001093774	57209960	57214299	1	16	XP_010991181	NW_011591799.1	+	294963	296048	XP_010953188	NW_011513524.1	+	588637	589722
g12631	ScfyRBE_283;HRSCAF=923	21q13	9589267	9729376	+	XP_003587136	57525193	57682376	1	16	XP_010991179	NW_011591799.1	+	532934	667075	XP_010953185	NW_011513524.1	+	826632	960554
g12632	ScfyRBE_283;HRSCAF=923	21q13	9735247	9749850	+	NP_001029981	57694739	57705495	1	16	XP_010991182	NW_011591799.1	+	680714	685849	XP_010953189	NW_011513524.1	+	970309	979270
g12634	ScfyRBE_283;HRSCAF=923	21q13	9758130	9773197	-	NP_001003902	57711734	57731147	-1	16	XP_010991184	NW_011591799.1	-	694058	709290	XP_010953193	NW_011513524.1	-	987419	1002531
g12638	ScfyRBE_283;HRSCAF=923	21q13	9978831	10057686	-	NP_001192857	58006950	58156083	-1	16	XP_010991186	NW_011591799.1	-	913695	992700	XP_010953195	NW_011513524.1	-	1206781	1285432
g12647	ScfyRBE_283;HRSCAF=923	21q13	10485124	10735061	-	XP_005217145	58600678	58838844	-1	16	XP_010991220	NW_011591799.1	-	1443703	1608432	XP_010953332	NW_011513524.1	-	1733852	1895657
g12669	ScfyRBE_283;HRSCAF=923	21q13	12168294	12202617	-	NP_996854	60747108	60792164	-1	16	XP_010991223	NW_011591799.1	-	3069469	3103085	XP_010953198	NW_011513524.1	-	3346251	3379976
g12671	ScfyRBE_283;HRSCAF=923	21q13	12236614	12263432	-	XP_015330701	60833854	60866398	-1	16	XP_010991190	NW_011591799.1	-	3137252	3161551	XP_010953203	NW_011513524.1	-	3414164	3438445
g12673	ScfyRBE_283;HRSCAF=923	21q13	12304339	12605655	+	XP_005217296	61121078	61314123	1	16	XP_010991191	NW_011591799.1	+	3306775	3499124	XP_010953204	NW_011513524.1	+	3583648	3775601
g12684	ScfyRBE_283;HRSCAF=923	21q13	12901163	12931194	+	XP_005217216	61559977	61718623	1	16	XP_010991196	NW_011591799.1	+	3725672	3819975	XP_010953208	NW_011513524.1	+	4000399	4094722
g12687	ScfyRBE_283;HRSCAF=923	21q13	13023225	13047514	+	XP_005217165	61810681	61852109	1	16	XP_010991199	NW_011591799.1	+	3908457	3933767	XP_010953210	NW_011513524.1	+	4183344	4208777
g12688	ScfyRBE_283;HRSCAF=923	21q13	13054831	13068497	+	NP_001073845	61858195	61886167	1	16	XP_010991202	NW_011591799.1	+	3941303	3955016	XP_010953212	NW_011513524.1	+	4216321	4229582
g12691	ScfyRBE_283;HRSCAF=923	21q13	13218235	13280264	+	NP_001029378	62068139	62128359	1	16	XP_010991206	NW_011591799.1	+	4111392	4155848	XP_010953215	NW_011513524.1	+	4386860	4431279
g12692	ScfyRBE_283;HRSCAF=923	21q13	13286427	13361607	+	XP_002694207	62138403	62214479	1	16	XP_010991207	NW_011591799.1	+	4165609	4236355	XP_010953216	NW_011513524.1	+	4441044	4511651
g12693	ScfyRBE_283;HRSCAF=923	21q13	13369452	13383499	-	NP_001193036	62225042	62244587	-1	16	XP_010991225	NW_011591799.1	-	4243737	4258550	XP_010953217	NW_011513524.1	-	4519039	4533842
g12694	ScfyRBE_283;HRSCAF=923	21q13	13393351	13455907	+	XP_003587133	62252880	62331493	1	16	XP_010991208	NW_011591799.1	+	4268906	4331458	XP_010953219	NW_011513524.1	+	4544206	4606721
g12697	ScfyRBE_283;HRSCAF=923	21q13	13572040	13578084	-	NP_001092654	62493958	62528817	-1	16	XP_010991211	NW_011591799.1	-	4444173	4450077	XP_010953223	NW_011513524.1	-	4718891	4724679
g12699	ScfyRBE_283;HRSCAF=923	21q13	13605345	13640669	+	NP_001073813	62533723	62577521	1	16	XP_010991212	NW_011591799.1	+	4475202	4510021	XP_010953336	NW_011513524.1	+	4749707	4784325
g12705	ScfyRBE_283;HRSCAF=923	21q13	13902072	13944672	+	NP_001179714	62868732	62915247	1	16	XP_010991217	NW_011591799.1	+	4765997	4806943	XP_010953227	NW_011513524.1	+	5039545	5079817
g12717	ScfyRBE_299;HRSCAF=948	11p13-p12	110243	128303	-	NP_001179864	6762322	7195661	1	28	XP_010980386	NW_011591241.1	+	201219	267334	XP_010961293	NW_011515622.1	+	18104	58415
g12726	ScfyRBE_299;HRSCAF=948	11p13-p12	505318	574888	-	NP_001068675	6492389	6559855	1	28	XP_010980944	NW_011591263.1	-	122500	167489	XP_010950408	NW_011512859.1	+	19828157	19872705
g12731	ScfyRBE_299;HRSCAF=948	11p13-p12	707362	763977	-	XP_005226295	6242998	6298893	1	28	XP_010980948	NW_011591263.1	-	299762	362536	XP_010950427	NW_011512859.1	+	19620957	19676931
g12738	ScfyRBE_299;HRSCAF=948	11p13-p12	1040784	1090366	-	NP_001069284	5872192	5910468	1	28	XP_010980946	NW_011591263.1	-	649429	667454	XP_010950406	NW_011512859.1	+	19329712	19347829
g12741	ScfyRBE_299;HRSCAF=948	11p13-p12	1172709	1175432	-	NP_001091617	5711873	5714658	1	28	XP_010980949	NW_011591263.1	-	777448	780051	XP_010950426	NW_011512859.1	+	19217601	19220108
g12757	ScfyRBE_299;HRSCAF=948	11p13-p12	2141582	2169632	-	NP_001069474	3039814	3076657	-1	28	XP_010993726	NW_011592112.1	+	453823	481425	XP_010961130	NW_011515599.1	-	312781	340388
g12760	ScfyRBE_299;HRSCAF=948	11p13-p12	2242056	2293238	+	NP_001192975	3273926	3274777	-1	28	XP_010993725	NW_011592112.1	-	334206	383744	XP_010961131	NW_011515599.1	+	409392	459253
g12761	ScfyRBE_299;HRSCAF=948	11p13-p12	2302844	2312812	-	NP_001091551	3346617	3358272	-1	28	XP_010993724	NW_011592112.1	+	313893	324738	XP_010961132	NW_011515599.1	-	468835	479665
g12762	ScfyRBE_299;HRSCAF=948	11p13-p12	2313446	2316029	+	NP_001091581	3358381	3360841	1	28	XP_010993723	NW_011592112.1	-	311171	313275	XP_010961171	NW_011515599.1	+	480287	482391
g12765	ScfyRBE_299;HRSCAF=948	11p13-p12	2358445	2375032	+	XP_002698829	3418410	3450506	1	28	XP_010993721	NW_011592112.1	-	252239	268797	XP_010961136	NW_011515599.1	+	524812	541405
g12771	ScfyRBE_299;HRSCAF=948	11p13-p12	2526847	2553900	-	NP_001030379	3689550	3712667	-1	28	XP_010993718	NW_011592112.1	+	91421	102681	XP_010961137	NW_011515599.1	-	691794	703384
g12772	ScfyRBE_299;HRSCAF=948	11p13-p12	2556967	2610932	+	NP_001192789	3712934	3793783	1	28	XP_010993728	NW_011592112.1	-	20082	75003	XP_010961174	NW_011515599.1	+	719968	774796
g12778	ScfyRBE_299;HRSCAF=948	11p13-p12	2789478	2790329	+	NP_001107554	46147260	46156093	1	28	XP_010996256	NW_011592633.1	+	156383	162624	XP_010961139	NW_011515599.1	+	952346	958477
g12780	ScfyRBE_299;HRSCAF=948	11p13-p12	2798625	2844141	-	NP_001070307	46162160	46204502	-1	28	XP_010996258	NW_011592633.1	-	168314	200527	XP_010961140	NW_011515599.1	-	964654	996374
g12784	ScfyRBE_299;HRSCAF=948	11p13-p12	2890400	3048692	+	XP_005226257	1347145	1389344	-1	28	XP_010996261	NW_011592633.1	+	278411	400686	XP_010961177	NW_011515599.1	+	1165658	1196369
g12788	ScfyRBE_299;HRSCAF=948	11p13-p12	3103058	3205220	-	NP_001180032	1126801	1313125	1	28	XP_010996259	NW_011592633.1	-	441811	503492	XP_010961141	NW_011515599.1	-	1237178	1298968
g12798	ScfyRBE_299;HRSCAF=948	11p13-p12	3611388	3634666	-	XP_005226250	596927	623066	1	28	XP_010988173	NW_011591623.1	-	113908	136729	XP_010961178	NW_011515599.1	-	1742288	1764990
g12803	ScfyRBE_299;HRSCAF=948	11p13-p12	3725930	3773254	+	NP_001070340	428857	483827	-1	28	XP_010988176	NW_011591623.1	+	226834	274562	XP_010961145	NW_011515599.1	+	1855105	1902299
g12807	ScfyRBE_299;HRSCAF=948	11p13-p12	3884065	3943235	-	XP_005226253	200775	243023	1	28	XP_010988180	NW_011591623.1	-	382239	393573	XP_010961180	NW_011515599.1	-	2011286	2072306
g12817	ScfyRBE_299;HRSCAF=948	11p13-p12	4349979	4406883	-	NP_001091616	2167764	2177307	-1	28	XP_010981517	NW_011591288.1	-	163367	169021	XP_010961147	NW_011515599.1	-	2470487	2476147
g12847	ScfyRBE_335;HRSCAF=1008	32q12	293843	303765	+	NP_001232882	51374860	51380364	-1	17	XP_010998250	NW_011594344.1	-	37572	41937	XP_010945648	NW_011509858.1	+	16268	20627
g12848	ScfyRBE_335;HRSCAF=1008	32q12	310363	312021	+	NP_001179412	73020122	73021815	-1	17	XP_010998253	NW_011594344.1	-	29989	31647	XP_010947638	NW_011509858.1	+	26553	28211
g12850	ScfyRBE_335;HRSCAF=1008	32q12	327916	329538	+	NP_001071403	73002288	73010751	-1	17	XP_010998249	NW_011594344.1	-	12808	14209	XP_010945964	NW_011509858.1	+	44029	45430
g12870	ScfyRBE_335;HRSCAF=1008	32q12	538643	553345	-	XP_002694682	72808678	72809396	1	17	XP_010990641	NW_011591753.1	-	21175	26554	XP_010950596	NW_011509858.1	-	246307	251688
g12872	ScfyRBE_335;HRSCAF=1008	32q12	594331	640686	-	NP_777031	72690558	72740066	1	17	XP_010990545	NW_011591753.1	-	60303	103991	XP_010946225	NW_011509858.1	-	300075	343864
g12875	ScfyRBE_335;HRSCAF=1008	32q12	723769	800567	-	XP_005218248	72509511	72597379	1	17	XP_010990644	NW_011591753.1	-	177591	259157	XP_010946445	NW_011509858.1	-	423540	499567
g12876	ScfyRBE_335;HRSCAF=1008	32q12	812087	828132	+	XP_002694685	72467984	72495691	-1	17	XP_010990645	NW_011591753.1	+	282756	285665	XP_010950890	NW_011509858.1	+	523248	526136
g12880	ScfyRBE_335;HRSCAF=1008	32q12	884443	889353	+	XP_005218201	72425876	72453307	-1	17	XP_010990553	NW_011591753.1	+	344184	347512	XP_010947187	NW_011509858.1	+	584489	587807
g12882	ScfyRBE_335;HRSCAF=1008	32q12	953649	996005	+	XP_005218242	72293386	72332007	-1	17	XP_010990554	NW_011591753.1	+	414806	452399	XP_010947287	NW_011509858.1	+	655809	693341
g12883	ScfyRBE_335;HRSCAF=1008	32q12	1000725	1018094	-	NP_001029863	72273494	72288386	1	17	XP_010990555	NW_011591753.1	-	457122	474172	XP_010947408	NW_011509858.1	-	698049	714981
g12885	ScfyRBE_335;HRSCAF=1008	32q12	1044148	1061178	+	NP_001178126	72229523	72247004	-1	17	XP_010990556	NW_011591753.1	+	500127	516817	XP_010949660	NW_011512590.1	-	4284551	4301108
g12886	ScfyRBE_335;HRSCAF=1008	32q12	1077848	1086596	+	NP_001069020	72198073	72208758	-1	17	XP_010990557	NW_011591753.1	+	532628	541224	XP_010949659	NW_011512590.1	-	4260111	4268809
g12887	ScfyRBE_335;HRSCAF=1008	32q12	1090583	1140743	-	NP_001033187	72142468	72196937	1	17	XP_010990558	NW_011591753.1	-	545274	568217	XP_010949658	NW_011512590.1	+	4206110	4256081
g12889	ScfyRBE_335;HRSCAF=1008	32q12	1147406	1175808	-	NP_001077172	72108603	72138742	1	17	XP_010990560	NW_011591753.1	-	601580	613268	XP_010949655	NW_011512590.1	+	4188133	4199833
g12890	ScfyRBE_335;HRSCAF=1008	32q12	1184957	1189316	+	NP_001074379	72087169	72092223	-1	17	XP_010990563	NW_011591753.1	+	639057	643424	XP_010949654	NW_011512590.1	-	4158015	4162381
g12891	ScfyRBE_335;HRSCAF=1008	32q12	1190664	1199783	-	XP_005218206	72076123	72086055	1	17	XP_010990564	NW_011591753.1	-	644780	653846	XP_010949653	NW_011512590.1	+	4147570	4156660
g12893	ScfyRBE_335;HRSCAF=1008	32q12	1209851	1233784	-	XP_005218216	72041477	72064312	1	17	XP_010990566	NW_011591753.1	-	663766	683854	XP_010949652	NW_011512590.1	+	4117871	4137671
g12899	ScfyRBE_335;HRSCAF=1008	32q12	1351308	1459355	-	NP_001179181	71771703	71894872	1	17	XP_010990569	NW_011591753.1	-	804965	891812	XP_010949640	NW_011512590.1	+	3897917	3997104
g12900	ScfyRBE_335;HRSCAF=1008	32q12	1462464	1467546	-	NP_001138605	71755943	71760583	1	17	XP_010990646	NW_011591753.1	-	914402	919711	XP_010949674	NW_011512590.1	+	3883263	3888497
g12902	ScfyRBE_335;HRSCAF=1008	32q12	1470249	1470815	+	NP_001029431	71750227	71755793	-1	17	XP_010990570	NW_011591753.1	+	922167	922733	XP_010949638	NW_011512590.1	-	3880267	3880833
g12904	ScfyRBE_335;HRSCAF=1008	32q12	1482193	1487956	-	NP_001192834	71733169	71739085	1	17	XP_010990571	NW_011591753.1	-	934031	939329	XP_010949636	NW_011512590.1	+	3863538	3868975
g12905	ScfyRBE_335;HRSCAF=1008	32q12	1491302	1503625	-	NP_776620	71711466	71727449	1	17	XP_010990573	NW_011591753.1	-	942790	954214	XP_010949635	NW_011512590.1	+	3848801	3860163
g12908	ScfyRBE_335;HRSCAF=1008	32q12	1543387	1549375	+	NP_001095442	71660019	71678806	-1	17	XP_010990576	NW_011591753.1	+	997521	999527	XP_010949633	NW_011512590.1	-	3803608	3805653
g12910	ScfyRBE_335;HRSCAF=1008	32q12	1563997	1575388	+	NP_001069233	71606712	71619967	-1	17	XP_010990577	NW_011591753.1	+	1013825	1025198	XP_010949631	NW_011512590.1	-	3777692	3789118
g132	ScfyRBE_1;HRSCAF=2	25q15ter	8792766	9119266	-	XP_002692646	5154763	5353760	1	14	XP_010992476	NW_011591920.1	-	807825	937326	XP_010970994	NW_011544900.1	-	16488271	16683727
g136	ScfyRBE_1;HRSCAF=2	25q15ter	9342309	9356049	-	NP_001193753	4644332	4741649	1	14	XP_010985538	NW_011591456.1	+	1502731	1503525	XP_010970995	NW_011544900.1	-	17029179	17029973
g13805	ScfyRBE_925;HRSCAF=1831	7p12	3928	21985	-	NP_001095514	41535263	41778055	1	25	XP_010997893	NW_011593706.1	+	235861	246138	XP_010964763	NW_011510929.1	-	1160466	1427163
g13806	ScfyRBE_925;HRSCAF=1831	7p12	22076	25055	-	NP_001178187	41527726	41533975	1	25	XP_010997890	NW_011593706.1	+	227528	231898	XP_010964769	NW_011510929.1	-	1430998	1435389
g13807	ScfyRBE_925;HRSCAF=1831	7p12	25524	33783	+	XP_002698276	41522214	41527685	-1	25	XP_010997889	NW_011593706.1	-	220539	225926	XP_010964795	NW_011510929.1	+	1436993	1442389
g13808	ScfyRBE_925;HRSCAF=1831	7p12	37035	52288	-	NP_001039998	41480285	41519854	1	25	XP_010997895	NW_011593706.1	+	166040	217357	XP_010964776	NW_011510929.1	-	1445570	1459259
g13809	ScfyRBE_925;HRSCAF=1831	7p12	52883	104697	+	NP_001095826	41435744	41453953	-1	25	XP_010997888	NW_011593706.1	-	147508	162310	XP_010964806	NW_011510929.1	+	1500375	1515117
g13813	ScfyRBE_925;HRSCAF=1831	7p12	174786	176042	+	XP_005225145	41372194	41390545	-1	25	XP_010997887	NW_011593706.1	-	79818	81074	XP_010964816	NW_011510929.1	+	1580986	1582242
g13815	ScfyRBE_925;HRSCAF=1831	7p12	207329	208759	-	NP_001193629	41349162	41350363	1	25	XP_010997885	NW_011593706.1	+	44026	45357	XP_010964829	NW_011510929.1	-	1613497	1614584
g13816	ScfyRBE_925;HRSCAF=1831	7p12	242505	249606	+	NP_001039687	41304501	41313035	-1	25	XP_010997884	NW_011593706.1	-	3186	10107	XP_010965000	NW_011510929.1	+	1646722	1654790
g13817	ScfyRBE_925;HRSCAF=1831	7p12	260119	284365	-	XP_003587896	41273562	41295884	1	25	XP_010979255	NW_011590952.1	+	700234	725915	XP_010964837	NW_011510929.1	-	1665408	1691376
g13821	ScfyRBE_925;HRSCAF=1831	7p12	307568	320133	-	XP_005225349	41225570	41256752	1	25	XP_010978270	NW_011590952.1	+	652849	686172	XP_010964848	NW_011510929.1	-	1707831	1734330
g13823	ScfyRBE_925;HRSCAF=1831	7p12	335707	351679	+	NP_001193384	41207310	41216105	-1	25	XP_010981342	NW_011590952.1	-	634587	644795	XP_010964858	NW_011510929.1	+	1746498	1756648
g13826	ScfyRBE_925;HRSCAF=1831	7p12	369902	378777	+	XP_002698211	41183195	41190361	-1	25	XP_010998834	NW_011622509.1	+	247	1259	XP_010965011	NW_011510929.1	+	1776186	1781100
g13829	ScfyRBE_925;HRSCAF=1831	7p12	505655	544959	-	XP_005225163	40960556	41068746	1	25	XP_010974844	NW_011590952.1	+	449579	486453	XP_010964883	NW_011510929.1	-	1904551	1941302
g13855	ScfyRBE_925;HRSCAF=1831	7p12	1787233	1804232	+	XP_005225140	39736450	39742348	-1	25	XP_010996220	NW_011592594.1	+	235404	252061	XP_010964298	NW_011510927.1	-	2513507	2519249
g13856	ScfyRBE_925;HRSCAF=1831	7p12	1807519	1831847	-	NP_001157406	39684040	39733711	1	25	XP_010996223	NW_011592594.1	-	255407	272148	XP_010964227	NW_011510927.1	+	2496855	2510177
g13862	ScfyRBE_925;HRSCAF=1831	7p12	1879212	1906070	-	NP_001069069	5819716	5840124	-1	19	XP_010996221	NW_011592594.1	-	325300	342029	XP_010964273	NW_011510927.1	+	2424635	2439235
g13863	ScfyRBE_925;HRSCAF=1831	7p12	1930663	1959119	+	NP_001039594	39565711	39589412	-1	25	XP_010996224	NW_011592594.1	+	384991	406937	XP_010964211	NW_011510927.1	-	2359998	2381805
g13870	ScfyRBE_925;HRSCAF=1831	7p12	2064003	2068561	-	XP_005225342	39430999	39510699	1	25	XP_010996231	NW_011592594.1	-	465433	546967	XP_010964506	NW_011510927.1	+	2222100	2303544
g13877	ScfyRBE_925;HRSCAF=1831	7p12	2155348	2186963	-	XP_002698206	39359290	39376730	1	25	XP_010996227	NW_011592594.1	-	598853	629472	XP_010964181	NW_011510927.1	+	2140771	2172097
g13878	ScfyRBE_925;HRSCAF=1831	7p12	2195656	2197602	-	NP_776404	39343633	39347044	1	25	XP_010996228	NW_011592594.1	-	638468	640421	XP_010964168	NW_011510927.1	+	2130663	2132595
g13879	ScfyRBE_925;HRSCAF=1831	7p12	2227224	2247186	+	NP_001030217	39292721	39302192	-1	25	XP_010996232	NW_011592594.1	+	682003	689918	XP_010964159	NW_011510927.1	-	2081455	2089302
g13881	ScfyRBE_925;HRSCAF=1831	7p12	2265496	2398407	-	NP_001180187	39160895	39279504	1	25	XP_010990523	NW_011591752.1	+	1882417	2009076	XP_010964157	NW_011510927.1	+	1935873	2063088
g13883	ScfyRBE_925;HRSCAF=1831	7p12	2446025	2447002	-	XP_002698203	39119525	39120499	1	25	XP_010990542	NW_011591752.1	+	1828674	1829651	XP_010964462	NW_011510927.1	+	1882074	1883051
g13885	ScfyRBE_925;HRSCAF=1831	7p12	2472062	2497144	-	NP_001178185	39080280	39089918	1	25	XP_010990521	NW_011591752.1	+	1790546	1805218	XP_010964127	NW_011510927.1	+	1843994	1858642
g13890	ScfyRBE_925;HRSCAF=1831	7p12	2586709	2600242	-	NP_001069222	38963389	38974572	1	25	XP_010990517	NW_011591752.1	+	1680506	1691883	XP_010964117	NW_011510927.1	+	1734058	1745487
g13891	ScfyRBE_925;HRSCAF=1831	7p12	2600431	2610772	-	NP_001030369	38953354	38961974	1	25	XP_010990537	NW_011591752.1	+	1668739	1679278	XP_010964104	NW_011510927.1	+	1722034	1732911
g13893	ScfyRBE_925;HRSCAF=1831	7p12	2612242	2661232	+	NP_001179409	38903900	38934907	-1	25	XP_010990536	NW_011591752.1	-	1612713	1650547	XP_010964416	NW_011510927.1	-	1670152	1701961
g13896	ScfyRBE_925;HRSCAF=1831	7p12	2697151	2723568	+	NP_001076956	38842844	38866581	-1	25	XP_010990515	NW_011591752.1	-	1552627	1576970	XP_010964089	NW_011510927.1	-	1612084	1638680
g13902	ScfyRBE_925;HRSCAF=1831	7p12	2910035	2958017	-	NP_001193568	38638460	38673274	1	25	XP_010990511	NW_011591752.1	+	1338928	1362621	XP_010964397	NW_011510927.1	+	1398564	1422401
g13904	ScfyRBE_925;HRSCAF=1831	7p12	2963626	2979541	+	NP_001033142	38584315	38611209	-1	25	XP_010990510	NW_011591752.1	-	1288874	1307566	XP_010964042	NW_011510927.1	-	1348626	1367306
g13905	ScfyRBE_925;HRSCAF=1831	7p12	2980053	2983938	-	NP_001070540	38589844	38593638	1	25	XP_010990509	NW_011591752.1	+	1293906	1297803	XP_010964030	NW_011510927.1	+	1353637	1357541
g13907	ScfyRBE_925;HRSCAF=1831	7p12	2989920	2996892	-	NP_001069281	38576192	38584314	1	25	XP_010990507	NW_011591752.1	+	1281281	1287926	XP_010964009	NW_011510927.1	+	1340982	1347680
g13910	ScfyRBE_925;HRSCAF=1831	7p12	3059428	3120321	-	NP_001068960	38509855	38525800	1	25	XP_010990504	NW_011591752.1	+	1203903	1220018	XP_010963977	NW_011510927.1	+	1263942	1279859
g13913	ScfyRBE_925;HRSCAF=1831	7p12	3164100	3211176	+	XP_003587904	38348134	38395453	-1	25	XP_010990535	NW_011591752.1	-	1069467	1113799	XP_010964385	NW_011510927.1	-	1129828	1174205
g13916	ScfyRBE_925;HRSCAF=1831	7p12	3217817	3218122	+	XP_005225330	38342493	38343056	-1	25	XP_010990534	NW_011591752.1	-	1063244	1063516	XP_010963933	NW_011510927.1	-	1123484	1124038
g13918	ScfyRBE_925;HRSCAF=1831	7p12	3254552	3274703	+	NP_001035673	38281392	38287463	-1	25	XP_010990500	NW_011591752.1	-	1006878	1014162	XP_010963908	NW_011510927.1	-	1067478	1074671
g13919	ScfyRBE_925;HRSCAF=1831	7p12	3276952	3350821	-	XP_003587892	38227396	38280018	1	25	XP_010990499	NW_011591752.1	+	958039	1004646	XP_010963899	NW_011510927.1	+	1018700	1065244
g13923	ScfyRBE_925;HRSCAF=1831	7p12	3482362	3492516	+	XP_002698264	38041960	38053172	-1	25	XP_010990533	NW_011591752.1	-	791197	801072	XP_010964378	NW_011510927.1	-	852075	862263
g13927	ScfyRBE_925;HRSCAF=1831	7p12	3614826	3627857	-	XP_005225073	37902689	37918783	1	25	XP_010990498	NW_011591752.1	+	659573	668926	XP_010963886	NW_011510927.1	+	719539	728963
g13928	ScfyRBE_925;HRSCAF=1831	7p12	3635164	3710032	+	NP_001179066	37807383	37895047	-1	25	XP_010990531	NW_011591752.1	-	554029	647580	XP_010964369	NW_011510927.1	-	614132	707580
g13932	ScfyRBE_925;HRSCAF=1831	7p12	3904704	3952550	+	XP_005225118	37564390	37587556	-1	25	XP_010990496	NW_011591752.1	-	336593	356872	XP_010963824	NW_011510927.1	-	396876	417041
g13934	ScfyRBE_925;HRSCAF=1831	7p12	3972675	3980688	-	XP_002698262	37532740	37544696	1	25	XP_010990495	NW_011591752.1	+	308821	316928	XP_010964349	NW_011510927.1	+	372349	377348
g13935	ScfyRBE_925;HRSCAF=1831	7p12	3982790	3986880	+	NP_001039829	37524461	37532400	-1	25	XP_010990490	NW_011591752.1	-	303359	306852	XP_010964337	NW_011510927.1	-	363848	367309
g13936	ScfyRBE_925;HRSCAF=1831	7p12	3987485	3996415	-	XP_005225092	37513721	37524164	1	25	XP_010990491	NW_011591752.1	+	293641	302749	XP_010963782	NW_011510927.1	+	354088	363238
g13937	ScfyRBE_925;HRSCAF=1831	7p12	3999129	4011934	+	XP_005225060	37500102	37512370	-1	25	XP_010990489	NW_011591752.1	-	278639	291450	XP_010963771	NW_011510927.1	-	338971	349180
g13938	ScfyRBE_925;HRSCAF=1831	7p12	4013650	4028516	-	NP_001107191	37494182	37499276	1	25	XP_010990485	NW_011591752.1	+	271673	276905	XP_010963760	NW_011510927.1	+	332093	337319
g13940	ScfyRBE_925;HRSCAF=1831	7p12	4045285	4051954	-	NP_001071423	37450949	37463897	1	25	XP_010990476	NW_011591752.1	+	239519	246118	XP_010963707	NW_011510927.1	+	299994	306571
g13943	ScfyRBE_925;HRSCAF=1831	7p12	4084054	4096518	-	XP_005225305	37408439	37419276	1	25	XP_010990481	NW_011591752.1	+	200718	207538	XP_010963749	NW_011510927.1	+	261171	268072
g13950	ScfyRBE_925;HRSCAF=1831	7p12	4138135	4148474	+	NP_001091490	37354259	37362187	-1	25	XP_010990474	NW_011591752.1	-	144785	153267	XP_010963666	NW_011510927.1	-	205820	214233
g13955	ScfyRBE_925;HRSCAF=1831	7p12	4206316	4413793	+	NP_001069356	37189786	37242576	-1	25	XP_010990473	NW_011591752.1	-	51864	87141	XP_010963644	NW_011510927.1	-	114440	149598
g13958	ScfyRBE_925;HRSCAF=1831	7p12	4454593	4471886	-	NP_001076962	36995861	37002546	1	25	XP_010996857	NW_011592866.1	-	128108	128929	XP_010955329	NW_011514164.1	+	322913	323734
g13959	ScfyRBE_925;HRSCAF=1831	7p12	4472026	4477498	+	NP_001029503	36982287	36986566	-1	25	XP_010996858	NW_011592866.1	+	144620	150102	XP_010955328	NW_011514164.1	-	301798	307277
g13961	ScfyRBE_925;HRSCAF=1831	7p12	4540410	4543283	+	XP_005225191	36924066	36931834	-1	25	XP_010996860	NW_011592866.1	+	210800	213165	XP_010955326	NW_011514164.1	-	236773	239646
g13962	ScfyRBE_925;HRSCAF=1831	7p12	4555172	4568718	-	NP_001040079	36905467	36914354	1	25	XP_010996861	NW_011592866.1	-	225144	229607	XP_010955333	NW_011514164.1	+	221161	225444
g13963	ScfyRBE_925;HRSCAF=1831	7p12	4574054	4576612	+	NP_001095433	36893605	36896370	-1	25	XP_010996862	NW_011592866.1	+	243370	246073	XP_010955323	NW_011514164.1	-	204843	207430
g13964	ScfyRBE_925;HRSCAF=1831	7p12	4577282	4584379	-	NP_001020516	36885892	36893315	1	25	XP_010996865	NW_011592866.1	-	246749	253876	XP_010955319	NW_011514164.1	+	197063	204169
g13965	ScfyRBE_925;HRSCAF=1831	7p12	4584619	4589626	+	NP_001070567	36881739	36885596	-1	25	XP_010996870	NW_011592866.1	+	254116	257960	XP_010955321	NW_011514164.1	-	192942	196622
g13967	ScfyRBE_925;HRSCAF=1831	7p12	4598150	4601614	+	NP_001029425	36869857	36874183	-1	25	XP_010996868	NW_011592866.1	+	266496	269978	XP_010955316	NW_011514164.1	-	180993	184463
g13968	ScfyRBE_925;HRSCAF=1831	7p12	4602931	4603746	+	NP_001068680	36868138	36869514	-1	25	XP_010996867	NW_011592866.1	+	271299	272114	XP_010955317	NW_011514164.1	-	178857	179672
g13972	ScfyRBE_925;HRSCAF=1831	7p12	4674150	4679929	+	NP_001180109	36771162	36776599	1	25	XP_010998237	NW_011594281.1	-	53178	58727	XP_010955331	NW_011514164.1	+	101823	107282
g13973	ScfyRBE_925;HRSCAF=1831	7p12	4682462	4686318	+	NP_001029709	36778153	36783806	1	25	XP_010998232	NW_011594281.1	-	46499	50362	XP_010955310	NW_011514164.1	+	109791	113638
g13974	ScfyRBE_925;HRSCAF=1831	7p12	4687191	4690763	+	XP_002698258	36784232	36787816	1	25	XP_010998231	NW_011594281.1	-	42145	45360	XP_010955311	NW_011514164.1	+	114941	117993
g13975	ScfyRBE_925;HRSCAF=1831	7p12	4691899	4694748	-	NP_001160079	36788650	36791965	-1	25	XP_010998229	NW_011594281.1	+	38226	41010	XP_010955312	NW_011514164.1	-	119125	121924
g13977	ScfyRBE_925;HRSCAF=1831	7p12	4725682	4752443	+	NP_001193279	36673965	36691626	-1	25	XP_010998234	NW_011594281.1	+	116508	133332	XP_010955306	NW_011514164.1	-	27041	43467
g13981	ScfyRBE_925;HRSCAF=1831	7p12	4778493	4784123	+	NP_001073752	36644930	36648339	-1	25	XP_010994610	NW_011592215.1	+	151	2293	XP_010965407	NW_011516575.1	+	923	3063
g13982	ScfyRBE_925;HRSCAF=1831	7p12	4785715	4805247	-	NP_001095785	36643095	36644330	1	25	XP_010994612	NW_011592215.1	-	3892	4843	XP_010965439	NW_011516575.1	-	4662	5635
g13983	ScfyRBE_925;HRSCAF=1831	7p12	4805443	4807968	-	NP_001069954	36624993	36628181	1	25	XP_010994613	NW_011592215.1	-	22765	25290	XP_010965408	NW_011516575.1	-	23657	26182
g13984	ScfyRBE_925;HRSCAF=1831	7p12	4809647	4818839	-	XP_005225188	36614550	36623767	1	25	XP_010994614	NW_011592215.1	-	26880	35817	XP_010965409	NW_011516575.1	-	27860	36930
g13990	ScfyRBE_925;HRSCAF=1831	7p12	4869800	4888684	+	NP_001193651	36528495	36547791	-1	25	XP_010997344	NW_011593214.1	-	38020	56822	XP_010965412	NW_011516575.1	+	86875	105641
g13992	ScfyRBE_925;HRSCAF=1831	7p12	4896705	4898159	-	XP_002698253	36518984	36520386	1	25	XP_010997343	NW_011593214.1	+	28432	29884	XP_010965413	NW_011516575.1	-	113578	115030
g13993	ScfyRBE_925;HRSCAF=1831	7p12	4899792	4902612	-	NP_001076919	36507967	36518507	1	25	XP_010997347	NW_011593214.1	+	17405	26998	XP_010965441	NW_011516575.1	-	116483	126300
g13997	ScfyRBE_925;HRSCAF=1831	7p12	4920381	4925376	+	NP_001039353	36490771	36495789	-1	25	XP_010997339	NW_011593214.1	-	1878	6786	XP_010965419	NW_011516575.1	+	136491	141391
g13998	ScfyRBE_925;HRSCAF=1831	7p12	4927462	4929305	+	NP_001029437	36486497	36489220	-1	25	XP_010977738	NW_011591147.1	+	9271434	9273308	XP_010965420	NW_011516575.1	+	143472	145326
g14001	ScfyRBE_925;HRSCAF=1831	7p12	4967819	4970161	+	NP_001091030	36446227	36451406	-1	25	XP_010977741	NW_011591147.1	+	9310639	9312982	XP_010951674	NW_011513281.1	+	37086	39429
g14004	ScfyRBE_925;HRSCAF=1831	7p12	4992823	4993245	+	NP_001069950	36421452	36422572	-1	25	XP_010997274	NW_011593142.1	-	106554	108751	XP_010951677	NW_011513281.1	+	61469	62093
g14006	ScfyRBE_925;HRSCAF=1831	7p12	5001292	5003453	+	NP_776334	36409507	36411892	-1	25	XP_010977763	NW_011591147.1	+	9343662	9345917	XP_010951681	NW_011513281.1	+	70635	72410
g14010	ScfyRBE_925;HRSCAF=1831	7p12	5066575	5078244	+	NP_001193215	36326328	36335481	-1	25	XP_010977765	NW_011591147.1	+	9412049	9420022	XP_010951683	NW_011513281.1	+	138511	146839
g14011	ScfyRBE_925;HRSCAF=1831	7p12	5078337	5082514	+	NP_001030546	36321720	36325556	-1	25	XP_010977744	NW_011591147.1	+	9420893	9424209	XP_010951686	NW_011513281.1	+	147709	151024
g14012	ScfyRBE_925;HRSCAF=1831	7p12	5083250	5094712	+	NP_001077177	36306702	36320801	-1	25	XP_010977745	NW_011591147.1	+	9425667	9436351	XP_010951687	NW_011513281.1	+	152547	163065
g14013	ScfyRBE_925;HRSCAF=1831	7p12	5095025	5096206	-	XP_002698248	36305262	36306273	1	25	XP_010977754	NW_011591147.1	-	9436664	9437092	XP_010951688	NW_011513281.1	-	163378	163806
g1406	ScfyRBE_9;HRSCAF=105	19q12	26940	40371	-	NP_001019650	54123575	54142541	-1	13	XP_010995290	NW_011592310.1	-	5897	17770	XP_010952599	NW_011513418.1	-	6077	17959
g14087	ScfyRBE_982;HRSCAF=1903	17q15	5500	62220	+	NP_001076933	60063340	60172924	-1	22	XP_010979610	NW_011591216.1	+	430828	515713	XP_010959662	NW_011510722.1	-	1033738	1118536
g14089	ScfyRBE_982;HRSCAF=1903	17q15	98516	109581	-	NP_001179043	60016985	60024586	1	22	XP_010979611	NW_011591216.1	-	568681	575171	XP_010959645	NW_011510722.1	+	975322	981097
g14092	ScfyRBE_982;HRSCAF=1903	17q15	184079	254419	-	NP_001076074	59952594	59965985	1	22	XP_010979612	NW_011591216.1	-	651437	662662	XP_010959632	NW_011510722.1	+	889858	901017
g14093	ScfyRBE_982;HRSCAF=1903	17q15	265386	290452	+	XP_005223227	59862214	59877343	-1	22	XP_010998489	NW_011595765.1	+	40030	52972	XP_010959601	NW_011510722.1	-	795914	808868
g14094	ScfyRBE_982;HRSCAF=1903	17q15	320806	369818	-	NP_001032904	59799131	59816732	1	22	XP_010998492	NW_011595765.1	-	104899	122577	XP_010959568	NW_011510722.1	+	721353	744278
g14097	ScfyRBE_982;HRSCAF=1903	17q15	409486	415014	+	NP_001029396	59738963	59740707	-1	22	XP_010993194	NW_011592022.1	-	610867	612189	XP_010959556	NW_011510722.1	-	671427	672749
g14098	ScfyRBE_982;HRSCAF=1903	17q15	415578	441648	+	NP_001178102	59715782	59732104	-1	22	XP_010993191	NW_011592022.1	-	567327	598405	XP_010959523	NW_011510722.1	-	646535	661247
g14106	ScfyRBE_982;HRSCAF=1903	17q15	592518	613645	-	NP_001071544	59573116	59609270	1	22	XP_010993190	NW_011592022.1	+	424701	436363	XP_010959512	NW_011510722.1	+	492411	503979
g14107	ScfyRBE_982;HRSCAF=1903	17q15	613776	672527	-	NP_001193743	59460406	59549010	1	22	XP_010993197	NW_011592022.1	+	292992	392029	XP_010959770	NW_011510722.1	+	432495	477632
g14115	ScfyRBE_982;HRSCAF=1903	17q15	950303	1058998	-	NP_001178390	59167799	59244357	1	22	XP_010993196	NW_011592022.1	+	7600	90106	XP_010951475	NW_011513243.1	+	24816473	24896904
g14116	ScfyRBE_982;HRSCAF=1903	17q15	1077493	1093017	+	NP_001095526	59089634	59103701	-1	22	XP_010983171	NW_011591359.1	+	38883	52975	XP_010951417	NW_011513243.1	-	24757654	24771705
g14117	ScfyRBE_982;HRSCAF=1903	17q15	1094455	1192304	+	XP_015315190	58990282	59038424	-1	22	XP_010983304	NW_011591359.1	+	108924	152321	XP_010951474	NW_011513243.1	-	24659478	24702716
g14123	ScfyRBE_982;HRSCAF=1903	17q15	1317532	1382167	-	NP_001179717	58809372	58873170	1	22	XP_010983305	NW_011591359.1	-	270488	336856	XP_010951416	NW_011513243.1	+	24482608	24539830
g14129	ScfyRBE_982;HRSCAF=1903	17q15	1446812	1462083	+	NP_001095950	58726302	58747763	-1	22	XP_010983173	NW_011591359.1	+	392464	415242	XP_010951414	NW_011513243.1	-	24398000	24407038
g14130	ScfyRBE_982;HRSCAF=1903	17q15	1465550	1491388	-	NP_001192837	58702013	58724435	1	22	XP_010983306	NW_011591359.1	-	418541	447011	XP_010951413	NW_011513243.1	+	24372629	24394851
g14131	ScfyRBE_982;HRSCAF=1903	17q15	1496077	1505729	+	NP_001032564	58693674	58701742	-1	22	XP_010983174	NW_011591359.1	+	447294	456479	XP_010951411	NW_011513243.1	-	24356840	24366029
g14134	ScfyRBE_982;HRSCAF=1903	17q15	1633334	1719484	+	XP_010816273	58448092	58494802	-1	22	XP_010983175	NW_011591359.1	+	616811	663734	XP_010951410	NW_011513243.1	-	24154115	24197525
g14137	ScfyRBE_982;HRSCAF=1903	17q15	1834090	1853273	+	NP_001069046	58263725	58285543	-1	22	XP_010983178	NW_011591359.1	+	785204	804234	XP_010951408	NW_011513243.1	-	24011405	24031003
g14143	ScfyRBE_982;HRSCAF=1903	17q15	2088952	2152505	+	XP_005223187	57916365	57951507	-1	22	XP_010983182	NW_011591359.1	+	1060800	1103707	XP_010951404	NW_011513243.1	-	23714067	23756918
g14144	ScfyRBE_982;HRSCAF=1903	17q15	2160055	2177756	-	NP_001069447	57865203	57909687	1	22	XP_010983187	NW_011591359.1	-	1111154	1122757	XP_010951402	NW_011513243.1	+	23698691	23706619
g14145	ScfyRBE_982;HRSCAF=1903	17q15	2178063	2197333	-	NP_001192629	57838728	57857029	1	22	XP_010983188	NW_011591359.1	-	1129357	1148795	XP_010951400	NW_011513243.1	+	23669067	23688340
g14147	ScfyRBE_982;HRSCAF=1903	17q15	2232762	2234171	-	NP_001094691	56530332	56533155	-1	22	XP_010983192	NW_011591359.1	-	1182192	1183596	XP_010951398	NW_011513243.1	+	23634841	23636241
g14151	ScfyRBE_982;HRSCAF=1903	17q15	2495166	2545253	+	XP_002697168	56774467	56824220	1	22	XP_010983199	NW_011591359.1	+	1440402	1488464	XP_010951472	NW_011513243.1	-	23327357	23373830
g14152	ScfyRBE_982;HRSCAF=1903	17q15	2550218	2559291	-	NP_001030449	56829078	56860068	-1	22	XP_010983200	NW_011591359.1	-	1493156	1501717	XP_010951389	NW_011513243.1	+	23314290	23322738
g14153	ScfyRBE_982;HRSCAF=1903	17q15	2566246	2569127	-	NP_001014890	56867887	56872817	-1	22	XP_010983202	NW_011591359.1	-	1508316	1513291	XP_010951388	NW_011513243.1	+	23302848	23307811
g14156	ScfyRBE_982;HRSCAF=1903	17q15	2578657	2641296	-	XP_005223133	56881079	56948817	-1	22	XP_010983203	NW_011591359.1	-	1520182	1583004	XP_010951387	NW_011513243.1	+	23232927	23295600
g14157	ScfyRBE_982;HRSCAF=1903	17q15	2641770	2649974	+	NP_001029577	56949105	56958155	1	22	XP_010983204	NW_011591359.1	+	1583479	1591674	XP_010951386	NW_011513243.1	-	23224240	23232456
g14158	ScfyRBE_982;HRSCAF=1903	17q15	2653083	2670811	+	XP_002697134	56965859	56983710	1	22	XP_010983205	NW_011591359.1	+	1594825	1613043	XP_010951385	NW_011513243.1	-	23203484	23221201
g14159	ScfyRBE_982;HRSCAF=1903	17q15	2671415	2677091	+	NP_001029955	56985249	56989012	1	22	XP_010983206	NW_011591359.1	+	1616030	1619321	XP_010951383	NW_011513243.1	-	23197209	23200501
g14164	ScfyRBE_982;HRSCAF=1903	17q15	2811008	2835515	+	NP_001095975	57122412	57204951	1	22	XP_010983213	NW_011591359.1	+	1753788	1778256	XP_010951376	NW_011513243.1	-	23038869	23063314
g14166	ScfyRBE_982;HRSCAF=1903	17q15	2837626	2861585	-	NP_001039454	57210750	57216906	-1	22	XP_010983214	NW_011591359.1	-	1780302	1790980	XP_010951374	NW_011513243.1	+	23024844	23036831
g14167	ScfyRBE_982;HRSCAF=1903	17q15	2866382	2872171	+	XP_002697178	57250457	57257322	1	22	XP_010983216	NW_011591359.1	+	1807148	1811273	XP_010951373	NW_011513243.1	-	23004534	23008675
g14168	ScfyRBE_982;HRSCAF=1903	17q15	2876389	2902856	-	NP_001035942	57274886	57318210	-1	22	XP_010983217	NW_011591359.1	-	1815583	1848047	XP_010951368	NW_011513243.1	+	22968569	23000266
g1417	ScfyRBE_9;HRSCAF=105	19q12	186130	187451	-	NP_001068797	54276808	54284473	-1	13	XP_010995296	NW_011592310.1	-	160851	165307	XP_010952613	NW_011513418.1	-	159167	163716
g14171	ScfyRBE_982;HRSCAF=1903	17q15	2948126	3012067	-	NP_851367	57366997	57489590	-1	22	XP_010983222	NW_011591359.1	-	1888045	1951515	XP_010951363	NW_011513243.1	+	22867537	22928807
g14174	ScfyRBE_982;HRSCAF=1903	17q15	3166908	3172495	+	NP_001039336	57602210	57609085	1	22	XP_010983226	NW_011591359.1	+	2103944	2109529	XP_010951360	NW_011513243.1	-	22709808	22715393
g14177	ScfyRBE_982;HRSCAF=1903	17q15	3351390	3397161	+	NP_001073242	56434759	56487000	-1	22	XP_010983310	NW_011591359.1	+	2286199	2327884	XP_010951357	NW_011513243.1	-	22490679	22532272
g14181	ScfyRBE_982;HRSCAF=1903	17q15	3526969	3576943	+	NP_001092598	56220084	56290873	-1	22	XP_010983227	NW_011591359.1	+	2384101	2510898	XP_010951354	NW_011513243.1	-	22308309	22378578
g14184	ScfyRBE_982;HRSCAF=1903	17q15	3673535	3781773	-	XP_010816238	55944219	56217921	1	22	XP_010983228	NW_011591359.1	-	2514592	2717568	XP_010951351	NW_011513243.1	+	22103709	22304656
g14186	ScfyRBE_982;HRSCAF=1903	17q15	3803611	3805071	-	XP_010816179	55929988	55931463	1	22	XP_010983232	NW_011591359.1	-	2738923	2740383	XP_010951350	NW_011513243.1	+	22080958	22082418
g14188	ScfyRBE_982;HRSCAF=1903	17q15	3983319	3998062	-	NP_001071304	55695783	55714644	1	22	XP_010983233	NW_011591359.1	-	2921000	2935847	XP_010951348	NW_011513243.1	+	21885618	21900478
g14204	ScfyRBE_982;HRSCAF=1903	17q15	4615561	4635678	+	NP_001069033	54958550	54993723	-1	22	XP_010983235	NW_011591359.1	+	3540401	3566714	XP_010951346	NW_011513243.1	-	21254133	21277600
g14205	ScfyRBE_982;HRSCAF=1903	17q15	4652063	4655968	+	NP_776492	54945535	54950005	-1	22	XP_010983238	NW_011591359.1	+	3576656	3580561	XP_010951344	NW_011513243.1	-	21240232	21244091
g14206	ScfyRBE_982;HRSCAF=1903	17q15	4661819	4679252	-	XP_002696927	16672485	16691192	-1	22	XP_010983240	NW_011591359.1	-	3586676	3603784	XP_010951341	NW_011513243.1	+	21216995	21234111
g14207	ScfyRBE_982;HRSCAF=1903	17q15	4683933	4735209	-	NP_001069164	16694678	16750676	-1	22	XP_010983241	NW_011591359.1	-	3608368	3659859	XP_010951339	NW_011513243.1	+	21161190	21212406
g14208	ScfyRBE_982;HRSCAF=1903	17q15	4740337	4743109	-	NP_001103489	16760055	16764930	-1	22	XP_010983242	NW_011591359.1	-	3664302	3665919	XP_010951469	NW_011513243.1	+	21152696	21156797
g14209	ScfyRBE_982;HRSCAF=1903	17q15	4749016	4754184	-	NP_001107982	16769773	16777323	-1	22	XP_010983244	NW_011591359.1	-	3672868	3678034	XP_010951338	NW_011513243.1	+	21143106	21148272
g14211	ScfyRBE_982;HRSCAF=1903	17q15	4759350	4759643	+	NP_001070589	16779264	16782524	1	22	XP_010983245	NW_011591359.1	+	3682918	3683454	XP_010951337	NW_011513243.1	-	21137695	21138231
g14212	ScfyRBE_982;HRSCAF=1903	17q15	4760998	4806564	-	NP_001179358	16783190	16832321	-1	22	XP_010983246	NW_011591359.1	-	3684820	3728747	XP_010951336	NW_011513243.1	+	21092327	21136327
g14214	ScfyRBE_982;HRSCAF=1903	17q15	4830849	4837581	+	XP_003587664	16857729	16863951	1	22	XP_010983312	NW_011591359.1	+	3756896	3760445	XP_010951334	NW_011513243.1	-	21061633	21064156
g14215	ScfyRBE_982;HRSCAF=1903	17q15	4838940	4846799	-	NP_001014851	16865105	16873234	-1	22	XP_010983248	NW_011591359.1	-	3761805	3768998	XP_010951332	NW_011513243.1	+	21051933	21059114
g14216	ScfyRBE_982;HRSCAF=1903	17q15	4846967	4868709	-	XP_005222446	16873474	16885025	-1	22	XP_010983250	NW_011591359.1	-	3769824	3779439	XP_010951331	NW_011513243.1	+	21041445	21051107
g14217	ScfyRBE_982;HRSCAF=1903	17q15	4873515	4875666	-	NP_001039915	16901720	16904521	-1	22	XP_010983251	NW_011591359.1	-	3796221	3798367	XP_010951330	NW_011513243.1	+	21022580	21024724
g14219	ScfyRBE_982;HRSCAF=1903	17q15	4890373	4899673	+	NP_001033650	16923416	16931387	1	22	XP_010983252	NW_011591359.1	+	3816933	3822167	XP_010951328	NW_011513243.1	-	20998962	21004188
g1422	ScfyRBE_9;HRSCAF=105	19q12	220848	259368	-	NP_001039840	54308647	54343470	-1	13	XP_010995299	NW_011592310.1	-	193871	229146	XP_010952616	NW_011513418.1	-	192755	237608
g14222	ScfyRBE_982;HRSCAF=1903	17q15	4938908	4947910	+	NP_001019682	16966879	16978442	1	22	XP_010983258	NW_011591359.1	+	3860802	3868469	XP_010951321	NW_011513243.1	-	20952474	20960171
g14223	ScfyRBE_982;HRSCAF=1903	17q15	4951284	4965783	+	XP_005222521	16991344	17001919	1	22	XP_010998732	NW_011600700.1	-	544	2491	XP_010951310	NW_011513243.1	-	20935362	20942496
g14224	ScfyRBE_982;HRSCAF=1903	17q15	4966184	4970642	-	NP_001073754	17001861	17007470	-1	22	XP_010983263	NW_011591359.1	-	3886191	3890693	XP_010951314	NW_011513243.1	+	20930336	20934838
g14228	ScfyRBE_982;HRSCAF=1903	17q15	5090031	5127348	+	NP_001069694	17129452	17162996	1	22	XP_010983273	NW_011591359.1	+	4007061	4026406	XP_010951298	NW_011513243.1	-	20794212	20813650
g14231	ScfyRBE_982;HRSCAF=1903	17q15	5208618	5228133	-	XP_005222456	17264153	17283523	-1	22	XP_010983275	NW_011591359.1	-	4126090	4145115	XP_010951280	NW_011513243.1	+	20675460	20694437
g14238	ScfyRBE_982;HRSCAF=1903	17q15	5704160	5713713	-	NP_001040023	17832937	17846997	-1	22	XP_010983281	NW_011591359.1	-	4615530	4625170	XP_010951277	NW_011513243.1	+	20192837	20202420
g14239	ScfyRBE_982;HRSCAF=1903	17q15	5752267	5816184	+	XP_005222670	17894492	17915430	1	22	XP_010983317	NW_011591359.1	+	4664087	4688014	XP_010951465	NW_011513243.1	-	20129925	20153801
g1424	ScfyRBE_9;HRSCAF=105	19q12	259590	263872	+	NP_001179734	54345094	54348720	1	13	XP_010995298	NW_011592310.1	+	234317	235545	XP_010952615	NW_011513418.1	+	233130	234363
g14240	ScfyRBE_982;HRSCAF=1903	17q15	5816739	5873154	-	NP_001069690	17961211	18018234	-1	22	XP_010983282	NW_011591359.1	-	4728363	4783136	XP_010951274	NW_011513243.1	+	20034929	20089744
g1425	ScfyRBE_9;HRSCAF=105	19q12	269714	275336	+	XP_003586874	54353902	54359471	1	13	XP_010995300	NW_011592310.1	+	240828	246455	XP_010952619	NW_011513418.1	+	239805	245358
g14258	ScfyRBE_982;HRSCAF=1903	17q15	8354923	8374801	-	NP_001096562	21268891	21295366	-1	22	XP_010983290	NW_011591359.1	-	7234661	7249853	XP_010960689	NW_011515411.1	-	1569276	1589625
g14259	ScfyRBE_982;HRSCAF=1903	17q15	8378257	8388052	-	NP_001039536	21327751	21374042	-1	22	XP_010983291	NW_011591359.1	-	7264378	7309093	XP_010960690	NW_011515411.1	-	1599045	1643725
g1426	ScfyRBE_9;HRSCAF=105	19q12	281400	297355	+	XP_003586875	54362734	54373970	1	13	XP_010995301	NW_011592310.1	+	255508	261442	XP_010952621	NW_011513418.1	+	251673	260465
g1427	ScfyRBE_9;HRSCAF=105	19q12	300937	330057	-	NP_776958	54382947	54408528	-1	13	XP_010995302	NW_011592310.1	-	271168	273172	XP_010952622	NW_011513418.1	-	270196	272077
g14270	ScfyRBE_982;HRSCAF=1903	17q15	8949942	9027830	+	NP_001069544	21994945	22088653	1	22	XP_010983294	NW_011591359.1	+	7831201	7897976	XP_010960693	NW_011515411.1	+	2164573	2231179
g14271	ScfyRBE_982;HRSCAF=1903	17q15	9051643	9060807	-	NP_001068976	22108901	22119730	-1	22	XP_010983295	NW_011591359.1	-	7921689	7929732	XP_010960694	NW_011515411.1	-	2255110	2262914
g14275	ScfyRBE_982;HRSCAF=1903	17q15	9385648	9387798	-	NP_001074207	22576210	22578360	-1	22	XP_010983297	NW_011591359.1	-	8252881	8255031	XP_010960695	NW_011515411.1	-	2585946	2588096
g14285	ScfyRBE_982;HRSCAF=1903	17q15	9853992	9925681	+	NP_001068995	23229272	23251050	1	22	XP_010983298	NW_011591359.1	+	8781251	8792267	XP_010960696	NW_011515411.1	+	3109546	3120509
g14286	ScfyRBE_982;HRSCAF=1903	17q15	9928253	9946036	-	NP_001039341	23252786	23276374	-1	22	XP_010983299	NW_011591359.1	-	8794886	8812324	XP_010960697	NW_011515411.1	-	3123119	3140563
g14288	ScfyRBE_982;HRSCAF=1903	17q15	9950168	9989566	+	XP_002697013	23308621	23340998	1	22	XP_010983302	NW_011591359.1	+	8831174	8859852	XP_010960701	NW_011515411.1	+	3159140	3187900
g1429	ScfyRBE_9;HRSCAF=105	19q12	331453	346856	-	XP_005214843	54411455	54427367	-1	13	XP_010995303	NW_011592310.1	-	302515	317606	XP_010952623	NW_011513418.1	-	306199	314693
g1430	ScfyRBE_9;HRSCAF=105	19q12	348568	350046	-	NP_001033630	54428990	54430673	-1	13	XP_010995323	NW_011592310.1	-	319450	320689	XP_010952624	NW_011513418.1	-	317498	318910
g1432	ScfyRBE_9;HRSCAF=105	19q12	390572	420550	+	XP_005214673	54471017	54499223	1	13	XP_010995305	NW_011592310.1	+	360445	390415	XP_010952626	NW_011513418.1	+	358996	389031
g14325	ScfyRBE_982;HRSCAF=1903	17q15	14220448	14269497	-	XP_002697003	28775667	28823253	-1	22	XP_010985703	NW_011591462.1	+	8436546	8481793	XP_010968893	NW_011517692.1	-	3428315	3473447
g14328	ScfyRBE_982;HRSCAF=1903	17q15	14367676	14460613	+	NP_001030221	28952976	29056982	1	22	XP_010985701	NW_011591462.1	-	8250885	8338868	XP_010968895	NW_011517692.1	+	3571080	3659563
g1434	ScfyRBE_9;HRSCAF=105	19q12	427979	429546	-	XP_005214974	54506729	54509124	-1	13	XP_010995309	NW_011592310.1	-	397803	400492	XP_010952630	NW_011513418.1	-	396419	399104
g14341	ScfyRBE_982;HRSCAF=1903	17q15	15196625	15235368	+	NP_955516	30035342	30044548	1	22	XP_010985729	NW_011591462.1	-	7489669	7527855	XP_010968897	NW_011517692.1	+	4403041	4419579
g14343	ScfyRBE_982;HRSCAF=1903	17q15	15267374	15309793	+	NP_001095776	30019806	30078465	1	22	XP_010985698	NW_011591462.1	-	7415275	7427856	XP_010968899	NW_011517692.1	+	4481305	4493926
g14350	ScfyRBE_982;HRSCAF=1903	17q15	15741879	15966780	+	XP_005222708	30411677	30803681	1	22	XP_010985697	NW_011591462.1	-	6767096	6988594	XP_010968900	NW_011517692.1	+	4981571	5141435
g1436	ScfyRBE_9;HRSCAF=105	19q12	431024	439989	-	NP_001019685	54509565	54519454	-1	13	XP_010995307	NW_011592310.1	-	400865	409879	XP_010952629	NW_011513418.1	-	399473	408464
g14360	ScfyRBE_982;HRSCAF=1903	17q15	16735235	16945141	-	XP_005222685	31735990	31769463	-1	22	XP_010985695	NW_011591462.1	+	5802539	6008714	XP_010950268	NW_011512853.1	+	4817034	5022423
g14366	ScfyRBE_982;HRSCAF=1903	17q15	17224116	17431104	+	XP_005222717	32362149	32498351	1	22	XP_010985692	NW_011591462.1	-	5366423	5481660	XP_010950264	NW_011512853.1	-	4380476	4495694
g14367	ScfyRBE_982;HRSCAF=1903	17q15	17431277	17441427	+	NP_001093802	32534126	32550296	1	22	XP_010985691	NW_011591462.1	-	5317965	5328111	XP_010950261	NW_011512853.1	-	4331921	4342078
g14368	ScfyRBE_982;HRSCAF=1903	17q15	17445268	17462258	-	NP_001014891	32552971	32574431	-1	22	XP_010985690	NW_011591462.1	+	5297142	5314159	XP_010950260	NW_011512853.1	+	4311051	4328110
g14369	ScfyRBE_982;HRSCAF=1903	17q15	17466427	17488114	+	XP_005222707	32583221	32607984	1	22	XP_010985689	NW_011591462.1	-	5271755	5291075	XP_010950259	NW_011512853.1	-	4285646	4304966
g14370	ScfyRBE_982;HRSCAF=1903	17q15	17490897	17552593	+	NP_001193189	32610465	32640830	1	22	XP_010985688	NW_011591462.1	-	5246614	5269023	XP_010950258	NW_011512853.1	-	4260419	4282851
g1438	ScfyRBE_9;HRSCAF=105	19q12	444379	446038	+	NP_001032696	54519582	54525754	1	13	XP_010995306	NW_011592310.1	+	410841	415850	XP_010952628	NW_011513418.1	+	409498	414503
g14380	ScfyRBE_982;HRSCAF=1903	17q15	18587471	18815316	+	NP_001029811	33977312	34251728	1	22	XP_010985680	NW_011591462.1	-	3977247	4169736	XP_010950251	NW_011512853.1	-	2996391	3188985
g14383	ScfyRBE_982;HRSCAF=1903	17q15	19099106	19107930	-	NP_001179625	34580259	34590216	-1	22	XP_010985679	NW_011591462.1	+	3687706	3696548	XP_010950249	NW_011512853.1	+	2707028	2715843
g14389	ScfyRBE_982;HRSCAF=1903	17q15	19490241	19602138	+	XP_002697008	35068218	35181384	1	22	XP_010985675	NW_011591462.1	-	3204431	3314142	XP_010950247	NW_011512853.1	-	2224214	2288901
g14390	ScfyRBE_982;HRSCAF=1903	17q15	19604260	19743138	-	NP_001096767	35182677	35329916	-1	22	XP_010985676	NW_011591462.1	+	3088588	3202009	XP_010950244	NW_011512853.1	+	2109397	2221788
g14398	ScfyRBE_982;HRSCAF=1903	17q15	20306927	20438040	+	XP_002697009	36005378	36134917	1	22	XP_010985671	NW_011591462.1	-	2380557	2955529	XP_010950243	NW_011512853.1	-	1402942	1976132
g14405	ScfyRBE_982;HRSCAF=1903	17q15	21002463	21129603	+	NP_001193502	36876910	37037695	1	22	XP_010987886	NW_011591595.1	+	2331545	2464579	XP_010950242	NW_011512853.1	-	669517	822223
g1441	ScfyRBE_9;HRSCAF=105	19q12	450144	463958	-	NP_001091044	54532272	54544892	1	13	XP_010995324	NW_011592310.1	-	419821	447497	XP_010952631	NW_011513418.1	-	418427	445812
g14411	ScfyRBE_982;HRSCAF=1903	17q15	21238628	21558272	+	XP_005222747	37346725	37439282	1	22	XP_010984680	NW_011591420.1	-	976771	1060393	XP_010950240	NW_011512853.1	-	307938	391579
g14414	ScfyRBE_982;HRSCAF=1903	17q15	21573741	21644272	+	NP_001029821	37538101	37556710	1	22	XP_010984679	NW_011591420.1	-	888939	905872	XP_010950239	NW_011512853.1	-	223624	237736
g14419	ScfyRBE_982;HRSCAF=1903	17q15	21783977	21796855	+	NP_001035604	37731240	37737102	1	22	XP_010984677	NW_011591420.1	-	739235	744520	XP_010950238	NW_011512853.1	-	74559	78849
g14432	ScfyRBE_982;HRSCAF=1903	17q15	22594661	22930916	+	NP_001069488	38689066	39042517	1	22	XP_010979263	NW_011591202.1	-	6767153	7088688	XP_010966664	NW_011516746.1	+	618908	1033407
g14435	ScfyRBE_982;HRSCAF=1903	17q15	22989058	23001053	-	NP_001039975	39119763	39134228	-1	22	XP_010979252	NW_011591202.1	+	6699464	6711456	XP_010966599	NW_011516746.1	-	1089172	1101131
g14438	ScfyRBE_982;HRSCAF=1903	17q15	23038959	23116309	-	NP_001069696	39175038	40360572	-1	22	XP_010979258	NW_011591202.1	+	6012871	6673593	XP_010966602	NW_011516746.1	-	1127097	1788261
g14456	ScfyRBE_982;HRSCAF=1903	17q15	24952771	25174613	+	NP_001035736	41319551	42108622	1	22	XP_010979250	NW_011591202.1	-	4543384	4849676	XP_010966607	NW_011516746.1	+	2952198	3263620
g14467	ScfyRBE_982;HRSCAF=1903	17q15	26061248	26080050	+	NP_001076957	43336993	43357321	1	22	XP_010979245	NW_011591202.1	-	3659213	3661820	XP_010966610	NW_011516746.1	+	4148267	4150899
g14471	ScfyRBE_982;HRSCAF=1903	17q15	26151058	26165127	+	NP_001030512	43461214	43466626	1	22	XP_010979227	NW_011591202.1	-	3572866	3577035	XP_010966621	NW_011516746.1	+	4233390	4237558
g14472	ScfyRBE_982;HRSCAF=1903	17q15	26168105	26227863	-	NP_001092602	43467864	43548273	-1	22	XP_010979226	NW_011591202.1	+	3525830	3569908	XP_010966622	NW_011516746.1	-	4240515	4284491
g14474	ScfyRBE_982;HRSCAF=1903	17q15	26246001	26249714	-	NP_001071392	43553717	43561145	-1	22	XP_010979225	NW_011591202.1	+	3491668	3495387	XP_010966623	NW_011516746.1	-	4314790	4318507
g14475	ScfyRBE_982;HRSCAF=1903	17q15	26258857	26303095	-	NP_001068664	43569315	43617625	-1	22	XP_010979222	NW_011591202.1	+	3455810	3482537	XP_010966624	NW_011516746.1	-	4327624	4354479
g14477	ScfyRBE_982;HRSCAF=1903	17q15	26321885	26337767	+	NP_001192653	43639336	43658740	1	22	XP_010979221	NW_011591202.1	-	3405251	3421158	XP_010966626	NW_011516746.1	+	4389320	4405407
g14484	ScfyRBE_982;HRSCAF=1903	17q15	26697236	26754810	+	XP_002697043	44077870	44121649	1	22	XP_010979273	NW_011591202.1	-	3003492	3034630	XP_010966665	NW_011516746.1	+	4762517	4806662
g14485	ScfyRBE_982;HRSCAF=1903	17q15	26754877	26770328	+	NP_001029702	44150604	44169288	1	22	XP_010979217	NW_011591202.1	-	2973659	2989112	XP_010966633	NW_011516746.1	+	4821015	4836513
g14486	ScfyRBE_982;HRSCAF=1903	17q15	26781903	26785301	-	NP_001069601	44179970	44183679	-1	22	XP_010979216	NW_011591202.1	+	2958595	2962043	XP_010966634	NW_011516746.1	-	4848064	4851567
g14488	ScfyRBE_982;HRSCAF=1903	17q15	26945888	26975606	-	NP_001092473	44397100	44427704	-1	22	XP_010979213	NW_011591202.1	+	2766955	2792031	XP_010966636	NW_011516746.1	-	5018880	5043943
g14489	ScfyRBE_982;HRSCAF=1903	17q15	26996063	26997534	+	NP_001178069	44449109	44450787	1	22	XP_010979209	NW_011591202.1	-	2740236	2741680	XP_010966639	NW_011516746.1	+	5069172	5070600
g14491	ScfyRBE_982;HRSCAF=1903	17q15	27024745	27082479	+	NP_001192356	44485036	44547391	1	22	XP_010979206	NW_011591202.1	-	2655039	2711834	XP_010966640	NW_011516746.1	+	5145109	5155438
g14495	ScfyRBE_982;HRSCAF=1903	17q15	27224403	27375546	+	XP_002697048	44810834	44880156	1	22	XP_010979203	NW_011591202.1	-	2363410	2428716	XP_010966643	NW_011516746.1	+	5381190	5446709
g14497	ScfyRBE_982;HRSCAF=1903	17q15	27403197	27448998	+	XP_005222822	44902373	44951138	1	22	XP_010979198	NW_011591202.1	-	2291050	2327501	XP_010966648	NW_011516746.1	+	5482577	5519037
g14498	ScfyRBE_982;HRSCAF=1903	17q15	27449950	27496830	-	XP_005222928	44952365	44995732	-1	22	XP_010979199	NW_011591202.1	+	2235514	2289651	XP_010966647	NW_011516746.1	-	5520438	5574486
g14510	ScfyRBE_982;HRSCAF=1903	17q15	28469244	28485442	+	NP_001192900	46096245	46112683	1	22	XP_010979196	NW_011591202.1	-	1270036	1286030	XP_010966666	NW_011516746.1	+	6527007	6543851
g14517	ScfyRBE_982;HRSCAF=1903	17q15	28930441	29566920	-	NP_001193680	46480006	46922778	-1	22	XP_010979195	NW_011591202.1	+	197993	971287	XP_010966652	NW_011516746.1	-	6842765	7616665
g14519	ScfyRBE_982;HRSCAF=1903	17q15	29659202	29737746	+	NP_001032566	47582815	47590574	1	22	XP_010979193	NW_011591202.1	-	26977	32232	XP_010966654	NW_011516746.1	+	7783107	7788361
g1452	ScfyRBE_9;HRSCAF=105	19q12	553746	554747	-	NP_001073090	54587434	54590029	-1	13	XP_010995316	NW_011592310.1	-	521277	522377	XP_010952636	NW_011513418.1	-	519417	520418
g14520	ScfyRBE_982;HRSCAF=1903	17q15	29740605	29753428	+	NP_001069829	47591904	47607214	1	22	XP_010979189	NW_011591202.1	-	10619	18632	XP_010966655	NW_011516746.1	+	7791516	7804343
g14522	ScfyRBE_982;HRSCAF=1903	17q15	29788169	29807537	+	NP_001192493	47692469	47715887	1	22	XP_010983308	NW_011590984.1	+	2625140	2632035	XP_010966661	NW_011516746.1	+	7841587	7847493
g14527	ScfyRBE_982;HRSCAF=1903	17q15	30202342	30248487	+	NP_001095800	48203751	48247817	1	22	XP_010983331	NW_011590984.1	+	3030429	3076678	XP_010967340	NW_011517149.1	+	24817	71058
g14528	ScfyRBE_982;HRSCAF=1903	17q15	30249111	30282856	+	NP_001003906	48264511	48288061	1	22	XP_010983349	NW_011590984.1	+	3097809	3111222	XP_010967342	NW_011517149.1	+	83438	105606
g1453	ScfyRBE_9;HRSCAF=105	19q12	557717	565257	+	NP_001179473	54591299	54597058	1	13	XP_010995326	NW_011592310.1	+	524032	532445	XP_010952638	NW_011513418.1	+	523493	530380
g14530	ScfyRBE_982;HRSCAF=1903	17q15	30303208	30338417	-	NP_001071323	48307244	48337780	-1	22	XP_010983360	NW_011590984.1	-	3132394	3144537	XP_010967344	NW_011517149.1	-	125407	137483
g14532	ScfyRBE_982;HRSCAF=1903	17q15	30356575	30412902	+	NP_001178960	48370124	48409451	1	22	XP_010983374	NW_011590984.1	+	3185558	3218847	XP_010967345	NW_011517149.1	+	178212	211441
g14534	ScfyRBE_982;HRSCAF=1903	17q15	30519193	30572083	+	NP_001069585	48556152	48607236	1	22	XP_010983437	NW_011590984.1	+	3343888	3391550	XP_010967355	NW_011517149.1	+	337101	384765
g14535	ScfyRBE_982;HRSCAF=1903	17q15	30572327	30573815	+	NP_001035679	48611898	48613043	1	22	XP_010983428	NW_011590984.1	+	3396830	3398314	XP_010967354	NW_011517149.1	+	390047	391533
g14536	ScfyRBE_982;HRSCAF=1903	17q15	30573970	30591282	+	NP_001015590	48615397	48630387	1	22	XP_010983394	NW_011590984.1	+	3398486	3415787	XP_010967349	NW_011517149.1	+	391705	408983
g14537	ScfyRBE_982;HRSCAF=1903	17q15	30595099	30626202	-	NP_001095368	48633831	48647777	-1	22	XP_010983446	NW_011590984.1	-	3419583	3432859	XP_010967348	NW_011517149.1	-	412800	426259
g14538	ScfyRBE_982;HRSCAF=1903	17q15	30638718	30667926	+	XP_005222831	48680450	48708294	1	22	XP_010983458	NW_011590984.1	+	3463341	3491069	XP_010967357	NW_011517149.1	+	456681	484398
g14539	ScfyRBE_982;HRSCAF=1903	17q15	30671479	30672713	-	NP_001029576	48710805	48712454	-1	22	XP_010983498	NW_011590984.1	-	3494627	3496202	XP_010967545	NW_011517149.1	-	487953	489511
g1454	ScfyRBE_9;HRSCAF=105	19q12	568208	574610	+	NP_001179611	54599897	54606206	1	13	XP_010995317	NW_011592310.1	+	534944	541364	XP_010952639	NW_011513418.1	+	532876	539253
g14540	ScfyRBE_982;HRSCAF=1903	17q15	30672826	30682589	+	XP_005222845	48712946	48725193	1	22	XP_010983509	NW_011590984.1	+	3500317	3505738	XP_010967360	NW_011517149.1	+	493605	499002
g14541	ScfyRBE_982;HRSCAF=1903	17q15	30683175	30689818	-	XP_002697062	48725422	48731727	-1	22	XP_010983523	NW_011590984.1	-	3506350	3512920	XP_010967361	NW_011517149.1	-	499620	506129
g14547	ScfyRBE_982;HRSCAF=1903	17q15	30796714	30808442	+	XP_003587683	48847446	48884321	1	22	XP_010983572	NW_011590984.1	+	3623352	3631720	XP_010967367	NW_011517149.1	+	616596	624811
g14548	ScfyRBE_982;HRSCAF=1903	17q15	30808550	30834917	-	NP_001193608	67612447	67784730	1	5	XP_010983565	NW_011590984.1	-	3631832	3658079	XP_010967366	NW_011517149.1	-	624923	651441
g14550	ScfyRBE_982;HRSCAF=1903	17q15	30873012	30875751	+	NP_001029523	48988984	48991875	1	22	XP_010983584	NW_011590984.1	+	3696494	3697751	XP_010967369	NW_011517149.1	+	688211	690953
g14552	ScfyRBE_982;HRSCAF=1903	17q15	30900880	30909827	-	XP_002697069	49019728	49032603	-1	22	XP_010983607	NW_011590984.1	-	3722689	3731565	XP_010967371	NW_011517149.1	-	715732	724653
g14553	ScfyRBE_982;HRSCAF=1903	17q15	30910490	30920012	+	NP_001096019	49032830	49039996	1	22	XP_010983620	NW_011590984.1	+	3733866	3741469	XP_010967373	NW_011517149.1	+	726934	734548
g14556	ScfyRBE_982;HRSCAF=1903	17q15	31017135	31019788	-	NP_001039452	49143202	49148210	-1	22	XP_010984037	NW_011590984.1	-	3836707	3837660	XP_010967548	NW_011517149.1	-	829676	830629
g14557	ScfyRBE_982;HRSCAF=1903	17q15	31038507	31050540	+	NP_001098929	49182445	49227366	1	22	XP_010983658	NW_011590984.1	+	3854337	3869399	XP_010967377	NW_011517149.1	+	851603	862493
g14560	ScfyRBE_982;HRSCAF=1903	17q15	31081444	31084560	+	NP_898904	49229610	49233939	1	22	XP_010983664	NW_011590984.1	+	3886795	3903269	XP_010967378	NW_011517149.1	+	883545	896289
g14563	ScfyRBE_982;HRSCAF=1903	17q15	31121886	31188715	+	NP_001033649	49282960	49359377	1	22	XP_010983695	NW_011590984.1	+	3943977	4006188	XP_010967381	NW_011517149.1	+	936990	999231
g14568	ScfyRBE_982;HRSCAF=1903	17q15	31264594	31270350	-	XP_005222999	49502958	49516552	-1	22	XP_010984049	NW_011590984.1	-	4082037	4086098	XP_010967395	NW_011517149.1	-	1074275	1078660
g14569	ScfyRBE_982;HRSCAF=1903	17q15	31272042	31277582	-	XP_002697113	49502958	49516552	-1	22	XP_010983740	NW_011590984.1	-	4089134	4091540	XP_010967387	NW_011517149.1	-	1081563	1083973
g14571	ScfyRBE_982;HRSCAF=1903	17q15	31278728	31281215	+	NP_001098911	49516824	49520467	1	22	XP_010983714	NW_011590984.1	+	4096021	4098508	XP_010967383	NW_011517149.1	+	1088220	1090707
g14572	ScfyRBE_982;HRSCAF=1903	17q15	31282052	31292508	+	NP_001068751	49521552	49531507	1	22	XP_010983821	NW_011590984.1	+	4106690	4110079	XP_010967401	NW_011517149.1	+	1098765	1101959
g14574	ScfyRBE_982;HRSCAF=1903	17q15	31305973	31313365	+	NP_001095743	49544958	49552848	1	22	XP_010983831	NW_011590984.1	+	4123835	4131312	XP_010967398	NW_011517149.1	+	1115781	1123261
g14575	ScfyRBE_982;HRSCAF=1903	17q15	31315895	31336209	+	NP_001069241	49557992	49560687	1	22	XP_010983840	NW_011590984.1	+	4151938	4153569	XP_010967402	NW_011517149.1	+	1144046	1145677
g14577	ScfyRBE_982;HRSCAF=1903	17q15	31364093	31365614	-	NP_001071412	49579355	49580862	-1	22	XP_010983866	NW_011590984.1	-	4176507	4177917	XP_010967550	NW_011517149.1	-	1168867	1170129
g14578	ScfyRBE_982;HRSCAF=1903	17q15	31368442	31372063	-	NP_001098982	49603518	49607502	-1	22	XP_010977186	NW_011590974.1	-	26758	27488	XP_010967551	NW_011517149.1	-	1173301	1177562
g1458	ScfyRBE_9;HRSCAF=105	19q12	688021	699658	+	NP_001179829	54714619	54727493	1	13	XP_010986169	NW_011591497.1	-	3251336	3255143	XP_010952643	NW_011513418.1	+	653804	663840
g14583	ScfyRBE_982;HRSCAF=1903	17q15	31477067	31485802	-	NP_001192795	49674768	49683245	-1	22	XP_010976169	NW_011590974.1	-	87615	96384	XP_010967406	NW_011517149.1	-	1278253	1286970
g14585	ScfyRBE_982;HRSCAF=1903	17q15	31490741	31521763	-	NP_001033258	49687729	49717832	-1	22	XP_010976157	NW_011590974.1	-	101134	126569	XP_010967409	NW_011517149.1	-	1291712	1317128
g14590	ScfyRBE_982;HRSCAF=1903	17q15	31706251	31709479	-	NP_001094681	49946213	49950052	-1	22	XP_010976219	NW_011590974.1	-	315755	318200	XP_010967414	NW_011517149.1	-	1506698	1509143
g14593	ScfyRBE_982;HRSCAF=1903	17q15	32030690	32058673	-	NP_001029951	50281953	50310036	-1	22	XP_010976233	NW_011590974.1	-	640769	665865	XP_010967417	NW_011517149.1	-	1835860	1861037
g14594	ScfyRBE_982;HRSCAF=1903	17q15	32061689	32066008	+	NP_001040051	50320205	50325617	1	22	XP_010976246	NW_011590974.1	+	671566	675927	XP_010967418	NW_011517149.1	+	1866849	1871211
g14596	ScfyRBE_982;HRSCAF=1903	17q15	32089902	32098379	-	XP_005222880	50348517	50359203	-1	22	XP_010976252	NW_011590974.1	-	699749	708230	XP_010967419	NW_011517149.1	-	1895032	1903661
g14599	ScfyRBE_982;HRSCAF=1903	17q15	32295918	32299611	+	NP_001076930	50559654	50564391	1	22	XP_010976331	NW_011590974.1	+	903893	907577	XP_010967425	NW_011517149.1	+	2099766	2103454
g14600	ScfyRBE_982;HRSCAF=1903	17q15	32301187	32303306	-	NP_001014937	50565233	50568147	-1	22	XP_010976376	NW_011590974.1	-	909154	910961	XP_010967429	NW_011517149.1	-	2105032	2106870
g14601	ScfyRBE_982;HRSCAF=1903	17q15	32303449	32307321	+	NP_001015547	50568310	50571594	1	22	XP_010976361	NW_011590974.1	+	911697	914726	XP_010967427	NW_011517149.1	+	2107755	2110785
g14603	ScfyRBE_982;HRSCAF=1903	17q15	32308583	32312327	+	NP_001035638	50573079	50577321	1	22	XP_010976345	NW_011590974.1	+	915996	919729	XP_010967431	NW_011517149.1	+	2112052	2115785
g14605	ScfyRBE_982;HRSCAF=1903	17q15	32315808	32320879	+	NP_001068910	50580394	50586504	1	22	XP_010976388	NW_011590974.1	+	922710	927792	XP_010967432	NW_011517149.1	+	2118984	2124066
g14606	ScfyRBE_982;HRSCAF=1903	17q15	32322616	32324207	+	XP_003587685	50587357	50589110	1	22	XP_010976399	NW_011590974.1	+	929532	931035	XP_010967433	NW_011517149.1	+	2125801	2127394
g14607	ScfyRBE_982;HRSCAF=1903	17q15	32331323	32340075	+	NP_776772	50592324	50597462	1	22	XP_010976410	NW_011590974.1	+	936836	945584	XP_010967437	NW_011517149.1	+	2132879	2135217
g1461	ScfyRBE_9;HRSCAF=105	19q12	740693	757514	-	XP_005214644	54759402	54769733	-1	13	XP_010986168	NW_011591497.1	+	3204352	3213302	XP_010952645	NW_011513418.1	-	702812	711878
g14610	ScfyRBE_982;HRSCAF=1903	17q15	32347360	32359187	+	NP_001070480	50610662	50637639	1	22	XP_010976442	NW_011590974.1	+	952027	964388	XP_010967444	NW_011517149.1	+	2148697	2160433
g14611	ScfyRBE_982;HRSCAF=1903	17q15	32360100	32360795	-	XP_002697120	50638075	50640896	-1	22	XP_010976430	NW_011590974.1	-	965306	967872	XP_010967441	NW_011517149.1	-	2161351	2162042
g14616	ScfyRBE_982;HRSCAF=1903	17q15	32419861	32425346	-	NP_001035576	50702769	50717523	-1	22	XP_010976520	NW_011590974.1	-	1025477	1031228	XP_010967452	NW_011517149.1	-	2220202	2225671
g14617	ScfyRBE_982;HRSCAF=1903	17q15	32439154	32442379	-	NP_851365	50723440	50728454	-1	22	XP_010976527	NW_011590974.1	-	1044737	1047987	XP_010967454	NW_011517149.1	-	2239351	2242602
g14618	ScfyRBE_982;HRSCAF=1903	17q15	32445759	32468490	-	XP_002697079	50733157	50756457	-1	22	XP_010976534	NW_011590974.1	-	1051313	1073992	XP_010967455	NW_011517149.1	-	2245928	2268712
g14619	ScfyRBE_982;HRSCAF=1903	17q15	32499823	32521587	-	NP_001039839	50789615	50813736	-1	22	XP_010976554	NW_011590974.1	-	1105753	1127521	XP_010967457	NW_011517149.1	-	2300555	2322168
g14621	ScfyRBE_982;HRSCAF=1903	17q15	32529111	32603108	-	XP_002697080	50817696	50892474	-1	22	XP_010976565	NW_011590974.1	-	1134343	1207716	XP_010967459	NW_011517149.1	-	2328992	2402401
g14622	ScfyRBE_982;HRSCAF=1903	17q15	32619152	32633806	+	NP_001015623	50912976	50924039	1	22	XP_010976577	NW_011590974.1	+	1233844	1238344	XP_010967466	NW_011517149.1	+	2427827	2432326
g14623	ScfyRBE_982;HRSCAF=1903	17q15	32633857	32650455	+	XP_002697081	50928327	50941427	1	22	XP_010976587	NW_011590974.1	+	1242679	1255004	XP_010967557	NW_011517149.1	+	2436661	2448995
g14624	ScfyRBE_982;HRSCAF=1903	17q15	32658264	32662016	+	XP_002697121	50950283	50953897	1	22	XP_010977224	NW_011590974.1	+	1262861	1266613	XP_010967558	NW_011517149.1	+	2456708	2460460
g14625	ScfyRBE_982;HRSCAF=1903	17q15	32665360	32675619	+	NP_001069344	50957515	50969031	1	22	XP_010976599	NW_011590974.1	+	1277012	1280014	XP_010967467	NW_011517149.1	+	2470782	2473803
g14627	ScfyRBE_982;HRSCAF=1903	17q15	32678517	32701953	+	XP_015315073	50970363	50987947	1	22	XP_010976613	NW_011590974.1	+	1282937	1305755	XP_010967468	NW_011517149.1	+	2476703	2499511
g14628	ScfyRBE_982;HRSCAF=1903	17q15	32712187	32720726	+	NP_001012284	50991902	51000966	1	22	XP_010976637	NW_011590974.1	+	1316013	1324626	XP_010967471	NW_011517149.1	+	2509776	2518163
g14629	ScfyRBE_982;HRSCAF=1903	17q15	32721018	32722882	-	NP_001098916	51001140	51002896	-1	22	XP_010977234	NW_011590974.1	-	1324918	1326497	XP_010967470	NW_011517149.1	-	2518455	2520070
g1463	ScfyRBE_9;HRSCAF=105	19q12	778709	786012	-	XP_015329798	54791001	54794387	-1	13	XP_010986183	NW_011591497.1	+	3173058	3176720	XP_010952647	NW_011513418.1	-	739838	743335
g14632	ScfyRBE_982;HRSCAF=1903	17q15	32780597	32795608	+	NP_001069478	51014686	51049408	1	22	XP_010976648	NW_011590974.1	+	1381969	1397454	XP_010967472	NW_011517149.1	+	2577327	2592917
g14633	ScfyRBE_982;HRSCAF=1903	17q15	32799045	32801397	+	NP_001039633	51052512	51054893	1	22	XP_010976688	NW_011590974.1	+	1400784	1402755	XP_010967477	NW_011517149.1	+	2596282	2598250
g14637	ScfyRBE_982;HRSCAF=1903	17q15	32829735	32835487	+	NP_001069145	51080758	51085659	1	22	XP_010976658	NW_011590974.1	+	1431627	1436120	XP_010967473	NW_011517149.1	+	2627100	2631647
g14638	ScfyRBE_982;HRSCAF=1903	17q15	32835627	32849095	-	NP_001076900	51086070	51094554	-1	22	XP_010976698	NW_011590974.1	-	1436887	1445422	XP_010967478	NW_011517149.1	-	2632301	2640949
g1464	ScfyRBE_9;HRSCAF=105	19q12	784885	799129	+	XP_005214870	54805022	54817791	1	13	XP_010986165	NW_011591497.1	-	3156489	3168055	XP_010952648	NW_011513418.1	+	748307	759788
g14645	ScfyRBE_982;HRSCAF=1903	17q15	33010530	33013447	+	NP_001029939	51262430	51266667	-1	22	XP_010976726	NW_011590974.1	+	1610933	1613855	XP_010967484	NW_011517149.1	+	2806716	2809619
g14646	ScfyRBE_982;HRSCAF=1903	17q15	33015207	33019298	+	NP_803451	51257611	51261937	-1	22	XP_010976716	NW_011590974.1	+	1615616	1619724	XP_010967483	NW_011517149.1	+	2811380	2815478
g14647	ScfyRBE_982;HRSCAF=1903	17q15	33021639	33023328	-	NP_001029961	51254439	51257322	1	22	XP_010976738	NW_011590974.1	-	1622066	1623753	XP_010967485	NW_011517149.1	-	2817821	2819508
g14648	ScfyRBE_982;HRSCAF=1903	17q15	33062222	33068303	+	NP_788818	51277867	51323093	1	22	XP_010976763	NW_011590974.1	+	1661748	1668146	XP_010967487	NW_011517149.1	+	2858533	2864937
g14652	ScfyRBE_982;HRSCAF=1903	17q15	33114259	33116927	+	NP_001093788	51375767	51379188	1	22	XP_010976788	NW_011590974.1	+	1714035	1716678	XP_010967491	NW_011517149.1	+	2910126	2912777
g14653	ScfyRBE_982;HRSCAF=1903	17q15	33124923	33142872	-	XP_005222900	51386309	51413444	-1	22	XP_010976798	NW_011590974.1	-	1724530	1742513	XP_010967492	NW_011517149.1	-	2920632	2938556
g14655	ScfyRBE_982;HRSCAF=1903	17q15	33158983	33171682	+	NP_001070553	51418820	51426814	1	22	XP_010976810	NW_011590974.1	+	1761648	1769929	XP_010967493	NW_011517149.1	+	2957770	2966001
g14656	ScfyRBE_982;HRSCAF=1903	17q15	33172285	33175214	-	XP_015315070	51427513	51432321	-1	22	XP_010976821	NW_011590974.1	-	1771401	1774378	XP_010967494	NW_011517149.1	-	2967473	2970449
g14657	ScfyRBE_982;HRSCAF=1903	17q15	33178396	33182227	+	NP_001039465	51435769	51439453	1	22	XP_010976831	NW_011590974.1	+	1779501	1780997	XP_010967495	NW_011517149.1	+	2975786	2977249
g1466	ScfyRBE_9;HRSCAF=105	19q12	823190	926487	+	XP_015329727	54893954	54894622	1	13	XP_010986182	NW_011591497.1	-	3043692	3052214	XP_010952671	NW_011513418.1	+	856450	864836
g14661	ScfyRBE_982;HRSCAF=1903	17q15	33231654	33239738	+	NP_001029640	51484253	51491566	1	22	XP_010976861	NW_011590974.1	+	1824139	1830816	XP_010967499	NW_011517149.1	+	3020300	3026975
g14662	ScfyRBE_982;HRSCAF=1903	17q15	33250690	33280906	+	NP_001091484	51492855	51535040	1	22	XP_010976867	NW_011590974.1	+	1842225	1872142	XP_010967500	NW_011517149.1	+	3038464	3068424
g14663	ScfyRBE_982;HRSCAF=1903	17q15	33281622	33286707	+	XP_005222837	51535326	51540157	1	22	XP_010976871	NW_011590974.1	+	1873236	1877955	XP_010967502	NW_011517149.1	+	3069511	3074232
g14664	ScfyRBE_982;HRSCAF=1903	17q15	33287459	33288436	-	NP_001039570	51540981	51542102	-1	22	XP_010976915	NW_011590974.1	-	1878705	1879425	XP_010967508	NW_011517149.1	-	3074982	3075959
g14666	ScfyRBE_982;HRSCAF=1903	17q15	33291320	33294222	+	NP_001178326	51544297	51547509	1	22	XP_010976939	NW_011590974.1	+	1887434	1889649	XP_010967511	NW_011517149.1	+	3078736	3081560
g14668	ScfyRBE_982;HRSCAF=1903	17q15	33301676	33319605	-	NP_001069583	51556260	51569916	-1	22	XP_010977322	NW_011590974.1	-	1897010	1910909	XP_010967509	NW_011517149.1	-	3088946	3102474
g1467	ScfyRBE_9;HRSCAF=105	19q12	933849	948177	-	XP_005214763	54916961	54931310	-1	13	XP_010986164	NW_011591497.1	+	3010944	3019291	XP_010952673	NW_011513418.1	-	888135	896596
g14670	ScfyRBE_982;HRSCAF=1903	17q15	33320337	33359566	-	NP_001193171	51572989	51610467	-1	22	XP_010976952	NW_011590974.1	-	1914910	1954047	XP_010967514	NW_011517149.1	-	3106922	3146050
g14673	ScfyRBE_982;HRSCAF=1903	17q15	33371081	33397431	+	NP_001071404	51617498	51652558	1	22	XP_010976962	NW_011590974.1	+	1967227	1991366	XP_010967516	NW_011517149.1	+	3159254	3183410
g14674	ScfyRBE_982;HRSCAF=1903	17q15	33399430	33468927	+	NP_001178296	51658044	51727840	1	22	XP_010977334	NW_011590974.1	+	2030146	2059878	XP_010967517	NW_011517149.1	+	3189810	3251873
g14676	ScfyRBE_982;HRSCAF=1903	17q15	33499897	33506553	+	NP_001029489	51747919	51771674	1	22	XP_010976972	NW_011590974.1	+	2090428	2097255	XP_010967518	NW_011517149.1	+	3282345	3289172
g14678	ScfyRBE_982;HRSCAF=1903	17q15	33507197	33522628	+	NP_001178167	51773520	51785996	1	22	XP_010976988	NW_011590974.1	+	2102069	2109624	XP_010967520	NW_011517149.1	+	3294013	3300649
g14680	ScfyRBE_982;HRSCAF=1903	17q15	33552366	33561813	+	NP_001070320	51821391	51832167	1	22	XP_010977353	NW_011590974.1	+	2145632	2153183	XP_010967521	NW_011517149.1	+	3336565	3344211
g14681	ScfyRBE_982;HRSCAF=1903	17q15	33564405	33565212	+	NP_001104538	51834383	51835268	1	22	XP_010976995	NW_011590974.1	+	2155734	2156541	XP_010967524	NW_011517149.1	+	3346687	3347494
g14682	ScfyRBE_982;HRSCAF=1903	17q15	33571482	33579406	+	NP_777054	51847305	51856057	1	22	XP_010977005	NW_011590974.1	+	2162852	2170840	XP_010967525	NW_011517149.1	+	3353782	3361776
g14683	ScfyRBE_982;HRSCAF=1903	17q15	33583373	33614586	+	XP_002697097	51859652	51889946	1	22	XP_010977360	NW_011590974.1	+	2174911	2204361	XP_010967563	NW_011517149.1	+	3365662	3395350
g14685	ScfyRBE_982;HRSCAF=1903	17q15	33650424	33674299	+	NP_001030563	51944064	51969644	1	22	XP_010977032	NW_011590974.1	+	2246376	2264776	XP_010967530	NW_011517149.1	+	3440777	3455489
g14686	ScfyRBE_982;HRSCAF=1903	17q15	33675709	33676659	-	NP_776900	51969881	51971755	-1	22	XP_010977039	NW_011590974.1	-	2266187	2267137	XP_010967532	NW_011517149.1	-	3456900	3457850
g14687	ScfyRBE_982;HRSCAF=1903	17q15	33677704	33690833	-	NP_001096800	51971832	51989358	-1	22	XP_010977089	NW_011590974.1	-	2268180	2281150	XP_010967538	NW_011517149.1	-	3458893	3471863
g14689	ScfyRBE_982;HRSCAF=1903	17q15	33701390	33704343	+	NP_001015619	51994224	52003466	1	22	XP_010977054	NW_011590974.1	+	2291162	2293901	XP_010967534	NW_011517149.1	+	3481832	3484571
g1469	ScfyRBE_9;HRSCAF=105	19q12	955487	958238	-	NP_001032676	54936109	54942283	-1	13	XP_010986163	NW_011591497.1	+	2995608	2998361	XP_010952650	NW_011513418.1	-	909361	912113
g14692	ScfyRBE_982;HRSCAF=1903	17q15	33766740	33808597	+	XP_005222813	52126504	52133264	1	22	XP_010977142	NW_011590974.1	+	2393549	2397005	XP_010967540	NW_011517149.1	+	3583828	3587283
g14695	ScfyRBE_982;HRSCAF=1903	17q15	33839690	33848197	-	NP_777250	52148151	52149577	-1	22	XP_010998629	NW_011596925.1	-	13491	15416	XP_010967544	NW_011517149.1	-	3619621	3629808
g14700	ScfyRBE_982;HRSCAF=1903	17q15	33910528	33966142	+	NP_001094570	52242566	52264187	1	22	XP_010995829	NW_011591009.1	-	1441348	1459500	XP_010971498	NW_011511146.1	+	48442	66670
g14704	ScfyRBE_982;HRSCAF=1903	17q15	34150969	34175919	-	XP_005222983	52465093	52480017	-1	22	XP_010995687	NW_011591009.1	+	1232592	1257692	XP_010971327	NW_011511146.1	-	251010	275714
g14705	ScfyRBE_982;HRSCAF=1903	17q15	34178325	34330078	+	NP_001165695	57467337	57484118	1	5	XP_010975175	NW_011591082.1	+	450277	465709	XP_010962169	NW_011515840.1	+	439742	455113
g14706	ScfyRBE_982;HRSCAF=1903	17q15	34336268	34351021	+	NP_001068697	52649429	52661597	1	22	XP_010995663	NW_011591009.1	-	1061019	1071630	XP_010971506	NW_011511146.1	+	433622	447082
g14707	ScfyRBE_982;HRSCAF=1903	17q15	34365478	34386315	+	NP_001192669	52696727	52708951	1	22	XP_010995622	NW_011591009.1	-	1025366	1034165	XP_010971404	NW_011511146.1	+	473758	482443
g14708	ScfyRBE_982;HRSCAF=1903	17q15	34420949	34456320	+	NP_001095359	52768660	52818675	1	22	XP_010995643	NW_011591009.1	-	955594	990429	XP_010971374	NW_011511146.1	+	517326	552092
g14710	ScfyRBE_982;HRSCAF=1903	17q15	34458532	34492685	-	NP_001193455	52818988	52844833	-1	22	XP_010995596	NW_011591009.1	+	919959	954885	XP_010971443	NW_011511146.1	-	552801	561315
g14711	ScfyRBE_982;HRSCAF=1903	17q15	34508012	34509861	+	NP_001098938	52858272	52862341	1	22	XP_010995906	NW_011591009.1	-	902846	904715	XP_010971454	NW_011511146.1	+	602956	605396
g14713	ScfyRBE_982;HRSCAF=1903	17q15	34523673	34570608	-	NP_001095513	52871075	52922306	-1	22	XP_010995570	NW_011591009.1	+	844298	888992	XP_010971464	NW_011511146.1	-	618673	625023
g14714	ScfyRBE_982;HRSCAF=1903	17q15	34570947	34611327	+	XP_005223111	52925931	52959203	1	22	XP_010995585	NW_011591009.1	-	803058	842636	XP_010958248	NW_011510716.1	+	250966	291759
g14718	ScfyRBE_982;HRSCAF=1903	17q15	34757851	34759262	-	NP_001069866	53073618	53077228	-1	22	XP_010995547	NW_011591009.1	+	652736	654362	XP_010958291	NW_011510716.1	-	440497	442100
g14720	ScfyRBE_982;HRSCAF=1903	17q15	34790732	34838062	+	NP_001069934	53110763	53147111	1	22	XP_010995521	NW_011591009.1	-	575173	618720	XP_010958315	NW_011510716.1	+	475822	519050
g14723	ScfyRBE_982;HRSCAF=1903	17q15	34856276	34861292	-	NP_001068800	53161302	53224114	-1	22	XP_010995502	NW_011591009.1	+	537199	556686	XP_010958328	NW_011510716.1	-	537501	556850
g14727	ScfyRBE_982;HRSCAF=1903	17q15	34900301	34938709	+	XP_005223089	53236358	53240657	1	22	XP_010995895	NW_011591009.1	-	474732	511721	XP_010958353	NW_011510716.1	+	12543	15911
g1473	ScfyRBE_9;HRSCAF=105	19q12	1065382	1072690	-	NP_001070487	55043087	55050690	-1	13	XP_010986159	NW_011591497.1	+	2886509	2891440	XP_010952652	NW_011513418.1	-	1015774	1022822
g14731	ScfyRBE_982;HRSCAF=1903	17q15	35000919	35008169	-	NP_001193663	53346358	53351626	-1	22	XP_010995853	NW_011591009.1	+	403092	414570	XP_010958402	NW_011510716.1	-	76304	87435
g14734	ScfyRBE_982;HRSCAF=1903	17q15	35014242	35034780	+	XP_005223101	53358573	53380720	1	22	XP_010995464	NW_011591009.1	-	381760	398780	XP_010958206	NW_011510716.1	+	91652	108703
g14739	ScfyRBE_982;HRSCAF=1903	17q15	35104564	35140362	+	NP_001073780	53448776	53486047	1	22	XP_010995433	NW_011591009.1	-	275982	308453	XP_010958237	NW_011510716.1	+	182031	204478
g1474	ScfyRBE_9;HRSCAF=105	19q12	1076562	1092130	-	NP_001193490	55053690	55056880	-1	13	XP_010986158	NW_011591497.1	+	2876953	2880291	XP_010952653	NW_011513418.1	-	1026806	1030021
g14741	ScfyRBE_982;HRSCAF=1903	17q15	35198883	35199556	-	XP_002697139	53492964	53495676	-1	22	XP_010995834	NW_011591009.1	+	206030	207990	XP_010965657	NW_011516692.1	+	206890	208850
g14743	ScfyRBE_982;HRSCAF=1903	17q15	35223722	35263157	+	NP_851341	53521906	53556089	1	22	XP_010995409	NW_011591009.1	-	155275	182012	XP_010965654	NW_011516692.1	-	156973	183197
g14746	ScfyRBE_982;HRSCAF=1903	17q15	35290757	35291815	-	NP_001011672	53598839	53602003	-1	22	XP_010995377	NW_011591009.1	+	115654	116712	XP_010965651	NW_011516692.1	+	117370	118428
g14748	ScfyRBE_982;HRSCAF=1903	17q15	35376237	35377301	-	XP_005223084	53761589	53762665	-1	22	XP_010995362	NW_011591009.1	+	30621	31635	XP_010965648	NW_011516692.1	+	32594	33611
g14750	ScfyRBE_982;HRSCAF=1903	17q15	35492362	35493363	+	XP_005223154	53944135	53945136	1	22	XP_010981054	NW_011591267.1	+	54527	55528	XP_010944257	NW_011511178.1	-	6313455	6314456
g14752	ScfyRBE_982;HRSCAF=1903	17q15	35550324	35551334	-	NP_001014859	53998567	54003908	-1	22	XP_010981055	NW_011591267.1	-	112543	113445	XP_010944253	NW_011511178.1	+	6255312	6256289
g14757	ScfyRBE_982;HRSCAF=1903	17q15	35738378	35771890	-	NP_001095601	54199066	54252163	-1	22	XP_010981063	NW_011591267.1	-	299778	359084	XP_010944250	NW_011511178.1	+	6035880	6069983
g1476	ScfyRBE_9;HRSCAF=105	19q12	1101828	1156166	-	NP_001179588	55085432	55135137	-1	13	XP_010986179	NW_011591497.1	+	2818380	2856009	XP_010952654	NW_011513418.1	-	1050862	1088591
g14760	ScfyRBE_982;HRSCAF=1903	17q15	35807027	35864225	-	NP_001180092	54259648	54337446	-1	22	XP_010981065	NW_011591267.1	-	366294	422690	XP_010944249	NW_011511178.1	+	5946896	6003596
g14762	ScfyRBE_982;HRSCAF=1903	17q15	35901396	36029637	-	XP_005223091	54368494	54518600	-1	22	XP_010981067	NW_011591267.1	-	459206	588684	XP_010944248	NW_011511178.1	+	5781439	5910517
g14765	ScfyRBE_982;HRSCAF=1903	17q15	36144185	36246479	+	XP_002697164	54717553	54770691	1	22	XP_010981068	NW_011591267.1	+	777809	799497	XP_010944246	NW_011511178.1	-	5571353	5624804
g14767	ScfyRBE_982;HRSCAF=1903	17q15	36271228	36280203	-	NP_001039677	54791195	54797301	-1	22	XP_010981069	NW_011591267.1	-	823734	832702	XP_010944244	NW_011511178.1	+	5538227	5547111
g14769	ScfyRBE_982;HRSCAF=1903	17q15	36288795	36314161	-	XP_003587703	54808946	54835949	-1	22	XP_010981070	NW_011591267.1	-	841370	862173	XP_010944275	NW_011511178.1	+	5507155	5529664
g14771	ScfyRBE_982;HRSCAF=1903	17q15	36339497	36364401	+	XP_005223097	54836042	54881848	1	22	XP_010981071	NW_011591267.1	+	891759	916723	XP_010944243	NW_011511178.1	-	5454854	5480033
g14774	ScfyRBE_982;HRSCAF=1903	17q15	36408835	36464510	-	XP_005222595	16553708	16610397	1	22	XP_010981073	NW_011591267.1	-	965829	1025031	XP_010944242	NW_011511178.1	+	5346146	5405447
g14775	ScfyRBE_982;HRSCAF=1903	17q15	36465138	36477701	+	NP_001029893	16544891	16553539	-1	22	XP_010981085	NW_011591267.1	+	1025030	1029830	XP_010944274	NW_011511178.1	-	5341299	5346147
g14777	ScfyRBE_982;HRSCAF=1903	17q15	36493804	36495951	-	NP_001096571	16514156	16523810	1	22	XP_010981076	NW_011591267.1	-	1045948	1048102	XP_010944238	NW_011511178.1	+	5323059	5325212
g14790	ScfyRBE_982;HRSCAF=1903	17q15	36689944	36730238	-	XP_005222509	16310518	16348300	1	22	XP_010981083	NW_011591267.1	-	1245016	1284583	XP_010944229	NW_011511178.1	+	5081414	5120903
g14796	ScfyRBE_982;HRSCAF=1903	17q15	37232874	37263318	-	NP_001069531	14451242	14492710	1	22	XP_010973036	NW_011591037.1	-	391827	423192	XP_010944228	NW_011511178.1	+	4558253	4589630
g14798	ScfyRBE_982;HRSCAF=1903	17q15	37304761	37359875	+	NP_001095639	15934723	16139094	-1	22	XP_010973037	NW_011591037.1	+	474906	644898	XP_010944227	NW_011511178.1	-	4336435	4506601
g148	ScfyRBE_1;HRSCAF=2	25q15ter	9892848	9894547	+	NP_001068946	4182522	4185763	-1	14	XP_010985530	NW_011591456.1	-	955351	956210	XP_010960706	NW_011515428.1	+	286233	287092
g14806	ScfyRBE_982;HRSCAF=1903	17q15	37690757	37692499	+	NP_001011682	15688177	15708173	1	22	XP_010973039	NW_011591037.1	+	838981	840723	XP_010944223	NW_011511178.1	-	4141043	4142785
g1481	ScfyRBE_9;HRSCAF=105	19q12	1295579	1305045	+	NP_001029393	55291395	55301357	1	13	XP_010986177	NW_011591497.1	-	2650013	2694337	XP_010952678	NW_011513418.1	+	1215586	1253120
g14814	ScfyRBE_982;HRSCAF=1903	17q15	37830011	37836091	+	NP_001070582	15511915	15518283	-1	22	XP_010973052	NW_011591037.1	+	979312	981049	XP_010944215	NW_011511178.1	-	4001189	4002936
g14815	ScfyRBE_982;HRSCAF=1903	17q15	37838317	37880741	+	XP_005222577	15467487	15499957	-1	22	XP_010973053	NW_011591037.1	+	992744	1024700	XP_010944214	NW_011511178.1	-	3957468	3989488
g14816	ScfyRBE_982;HRSCAF=1903	17q15	37882647	37895298	+	NP_001071397	15452124	15460444	-1	22	XP_010973055	NW_011591037.1	+	1032362	1039262	XP_010944210	NW_011511178.1	-	3943008	3949876
g14817	ScfyRBE_982;HRSCAF=1903	17q15	37896045	37903052	-	NP_001015598	15444466	15451791	1	22	XP_010973054	NW_011591037.1	-	1040010	1045899	XP_010944208	NW_011511178.1	+	3936059	3942260
g14818	ScfyRBE_982;HRSCAF=1903	17q15	37907909	37932460	-	XP_002707824	15431365	15437006	1	22	XP_010973116	NW_011591037.1	-	1054668	1073152	XP_010944207	NW_011511178.1	+	3914881	3924198
g14819	ScfyRBE_982;HRSCAF=1903	17q15	37932646	37985339	-	XP_005222657	15368280	15418568	1	22	XP_010973061	NW_011591037.1	-	1085062	1129609	XP_010944206	NW_011511178.1	+	3861989	3906500
g14822	ScfyRBE_982;HRSCAF=1903	17q15	37998617	38010601	+	NP_001040011	15327004	15345250	-1	22	XP_010973062	NW_011591037.1	+	1149947	1161644	XP_010944192	NW_011511178.1	-	3830030	3841743
g14824	ScfyRBE_982;HRSCAF=1903	17q15	38025415	38056210	-	NP_001075076	15280708	15312566	1	22	XP_010973076	NW_011591037.1	-	1176484	1196530	XP_010944187	NW_011511178.1	+	3795238	3815169
g14825	ScfyRBE_982;HRSCAF=1903	17q15	38072739	38106411	+	NP_001071427	15245986	15250843	-1	22	XP_010973117	NW_011591037.1	+	1249661	1256290	XP_010944270	NW_011511178.1	-	3735407	3742035
g14827	ScfyRBE_982;HRSCAF=1903	17q15	38170673	38174708	+	NP_001040068	15190718	15196325	-1	22	XP_010973118	NW_011591037.1	+	1279852	1324365	XP_010944186	NW_011511178.1	-	3667120	3669949
g14829	ScfyRBE_982;HRSCAF=1903	17q15	38213084	38275807	-	NP_001071454	15084213	15160669	1	22	XP_010973077	NW_011591037.1	-	1385297	1419500	XP_010944185	NW_011511178.1	+	3574215	3616590
g14834	ScfyRBE_982;HRSCAF=1903	17q15	38855636	38867083	-	NP_001069609	13842703	13889468	1	22	XP_010973082	NW_011591037.1	-	2004492	2015955	XP_010944179	NW_011511178.1	+	2975324	2986754
g1484	ScfyRBE_9;HRSCAF=105	19q12	1347048	1367238	+	XP_002692457	55346048	55356672	1	13	XP_010986157	NW_011591497.1	-	2590511	2595183	XP_010952681	NW_011513418.1	+	1305937	1312572
g14842	ScfyRBE_982;HRSCAF=1903	17q15	39349419	39358747	-	NP_001069399	13346709	13416401	1	22	XP_010973089	NW_011591037.1	-	2489131	2497705	XP_010944175	NW_011511178.1	+	2491418	2499999
g14847	ScfyRBE_982;HRSCAF=1903	17q15	39395237	39398253	-	NP_001029846	13336573	13339983	1	22	XP_010973090	NW_011591037.1	-	2534923	2540632	XP_010944174	NW_011511178.1	+	2449412	2454464
g14849	ScfyRBE_982;HRSCAF=1903	17q15	39414869	39467852	-	XP_005222451	13271526	13302316	1	22	XP_010973091	NW_011591037.1	-	2554397	2583856	XP_010944173	NW_011511178.1	+	2405730	2434963
g1485	ScfyRBE_9;HRSCAF=105	19q12	1367834	1368731	-	NP_001035671	55358720	55359979	-1	13	XP_010986155	NW_011591497.1	+	2587399	2588282	XP_010952655	NW_011513418.1	-	1314806	1315734
g14853	ScfyRBE_982;HRSCAF=1903	17q15	39511380	39643663	-	XP_002696970	13075303	13192146	1	22	XP_010973093	NW_011591037.1	-	2650306	2780894	XP_010944172	NW_011511178.1	+	2209572	2339560
g14859	ScfyRBE_982;HRSCAF=1903	17q15	39811858	39861595	-	NP_001071347	12767735	12799652	1	22	XP_010973095	NW_011591037.1	-	2943291	2944054	XP_010944171	NW_011511178.1	+	2045793	2046556
g14860	ScfyRBE_982;HRSCAF=1903	17q15	39874132	39882377	-	XP_005222426	12729703	12741653	1	22	XP_010973097	NW_011591037.1	-	3005154	3009968	XP_010944170	NW_011511178.1	+	1974347	1979160
g14861	ScfyRBE_982;HRSCAF=1903	17q15	39883417	39903084	-	NP_001029681	12707030	12724264	1	22	XP_010973099	NW_011591037.1	-	3014920	3029074	XP_010944168	NW_011511178.1	+	1955405	1969396
g14862	ScfyRBE_982;HRSCAF=1903	17q15	39903571	39912977	-	NP_001014905	12689757	12704735	1	22	XP_010973100	NW_011591037.1	-	3033274	3042803	XP_010944167	NW_011511178.1	+	1941594	1951132
g14864	ScfyRBE_982;HRSCAF=1903	17q15	39927339	39928400	-	NP_001181891	12678580	12679638	1	22	XP_010973104	NW_011591037.1	-	3057239	3058303	XP_010944165	NW_011511178.1	+	1925847	1926911
g14867	ScfyRBE_982;HRSCAF=1903	17q15	40005174	40060647	+	NP_001232857	12549676	12558895	-1	22	XP_010973107	NW_011591037.1	+	3171062	3176590	XP_010944160	NW_011511178.1	-	1808711	1812497
g14870	ScfyRBE_982;HRSCAF=1903	17q15	40065870	40077016	+	XP_005222515	12520393	12532806	-1	22	XP_010973111	NW_011591037.1	+	3206056	3210382	XP_010944153	NW_011511178.1	-	1773192	1777334
g14872	ScfyRBE_982;HRSCAF=1903	17q15	40115485	40121822	+	NP_001039983	12471342	12480021	-1	22	XP_010973121	NW_011591037.1	+	3245461	3254092	XP_010944159	NW_011511178.1	-	1729398	1734226
g14873	ScfyRBE_982;HRSCAF=1903	17q15	40125536	40204153	-	NP_001069992	12416919	12469477	1	22	XP_010973112	NW_011591037.1	-	3257833	3291418	XP_010944151	NW_011511178.1	+	1692078	1725654
g14880	ScfyRBE_982;HRSCAF=1903	17q15	40551035	40585014	-	NP_001193142	11906823	11928456	1	22	XP_010980328	NW_011591239.1	-	32297	61370	XP_010944148	NW_011511178.1	+	1277768	1306825
g14882	ScfyRBE_982;HRSCAF=1903	17q15	40627205	40668883	-	XP_005222514	11813891	11849423	1	22	XP_010980330	NW_011591239.1	-	105784	146403	XP_010944145	NW_011511178.1	+	1191764	1233100
g14884	ScfyRBE_982;HRSCAF=1903	17q15	40701563	40709756	-	XP_003587669	11766155	11774268	1	22	XP_010980332	NW_011591239.1	-	179738	187039	XP_010944144	NW_011511178.1	+	1150384	1158570
g14887	ScfyRBE_982;HRSCAF=1903	17q15	40810948	40813505	-	NP_001014404	11646791	11651003	1	22	XP_010980335	NW_011591239.1	-	282699	285308	XP_010944142	NW_011511178.1	+	1052103	1054712
g14888	ScfyRBE_982;HRSCAF=1903	17q15	40813552	40825544	+	NP_001029491	11619695	11643912	-1	22	XP_010980336	NW_011591239.1	+	287284	296944	XP_010944140	NW_011511178.1	-	1040499	1050143
g14889	ScfyRBE_982;HRSCAF=1903	17q15	40826041	40890852	-	NP_001180127	11529070	11619484	1	22	XP_010980368	NW_011591239.1	-	297428	360074	XP_010944263	NW_011511178.1	+	977374	1040015
g1489	ScfyRBE_9;HRSCAF=105	19q12	1440196	1475417	-	XP_005214606	55448212	55464735	-1	13	XP_010986153	NW_011591497.1	+	2480554	2501685	XP_010952658	NW_011513418.1	-	1396618	1417514
g14890	ScfyRBE_982;HRSCAF=1903	17q15	40870629	40870976	+	NP_001029606	68467563	68470952	1	14	XP_010980209	NW_011591227.1	+	7465497	7468096	XP_010954061	NW_011513933.1	-	26925	29522
g14892	ScfyRBE_982;HRSCAF=1903	17q15	40903704	40920276	+	XP_005222429	11497086	11518465	-1	22	XP_010980369	NW_011591239.1	+	372920	388962	XP_010944130	NW_011511178.1	-	948859	964690
g14893	ScfyRBE_982;HRSCAF=1903	17q15	40920953	41079700	-	XP_005222625	11478629	11496681	1	22	XP_010980337	NW_011591239.1	-	389634	408755	XP_010944136	NW_011511178.1	+	929246	948187
g14896	ScfyRBE_982;HRSCAF=1903	17q15	41094715	41411754	-	NP_001179647	10946332	11306693	1	22	XP_010980371	NW_011591239.1	-	558318	853229	XP_010944261	NW_011511178.1	+	479536	777727
g14897	ScfyRBE_982;HRSCAF=1903	17q15	41444446	41530763	-	XP_005222571	10813998	10923960	1	22	XP_010980338	NW_011591239.1	-	906387	990182	XP_010944128	NW_011511178.1	+	346105	429866
g14898	ScfyRBE_982;HRSCAF=1903	17q15	41551306	41678434	+	XP_005222468	10379811	10490263	1	22	XP_010980339	NW_011591239.1	+	1063463	1142197	XP_010944124	NW_011511178.1	-	194410	273003
g14899	ScfyRBE_982;HRSCAF=1903	17q15	41680569	41725616	-	NP_001069462	10492112	10585992	-1	22	XP_010980340	NW_011591239.1	-	1144607	1189472	XP_010944118	NW_011511178.1	+	147166	191999
g14901	ScfyRBE_982;HRSCAF=1903	17q15	41726106	41727932	+	XP_005222648	10586396	10588222	1	22	XP_010980341	NW_011591239.1	+	1189962	1191103	XP_010944117	NW_011511178.1	-	145535	146676
g14903	ScfyRBE_982;HRSCAF=1903	17q15	41755330	41833816	+	XP_002696986	10652411	10722545	1	22	XP_010980374	NW_011591239.1	+	1237505	1294610	XP_010944114	NW_011511178.1	-	41261	98240
g14907	ScfyRBE_982;HRSCAF=1903	17q15	41947793	42146901	-	NP_001071430	10160885	10273691	1	22	XP_010980346	NW_011591239.1	-	1405775	1499996	XP_010944566	NW_011511549.1	+	369279	462198
g14914	ScfyRBE_982;HRSCAF=1903	17q15	42369913	42377649	-	NP_001070418	9674589	9791554	1	22	XP_010980347	NW_011591239.1	-	1833424	1835862	XP_010944559	NW_011511549.1	+	32845	35282
g14925	ScfyRBE_982;HRSCAF=1903	17q15	43361883	43362581	+	NP_001015647	9391523	9394013	1	23	XP_010992796	NW_011591952.1	-	1198722	1201087	XP_010947330	NW_011511766.1	-	2129284	2131649
g14928	ScfyRBE_982;HRSCAF=1903	17q15	43516953	43573982	-	XP_005222647	8092171	8160760	1	22	XP_010980349	NW_011591239.1	-	2974841	3031958	XP_010957966	NW_011514982.1	+	4399992	4435430
g1493	ScfyRBE_9;HRSCAF=105	19q12	1524651	1530114	-	XP_005214694	55530681	55537451	-1	13	XP_010986151	NW_011591497.1	+	2429132	2433805	XP_010952683	NW_011513418.1	-	1464131	1468777
g14931	ScfyRBE_982;HRSCAF=1903	17q15	43814099	43855013	+	XP_003587657	7723060	7785327	-1	22	XP_010980375	NW_011591239.1	+	3267471	3308258	XP_010958006	NW_011514982.1	-	4101796	4142638
g14932	ScfyRBE_982;HRSCAF=1903	17q15	43858868	43910085	-	NP_001092623	7645493	7720326	1	22	XP_010980354	NW_011591239.1	-	3312064	3362837	XP_010958005	NW_011514982.1	+	4052992	4097927
g14934	ScfyRBE_982;HRSCAF=1903	17q15	43969540	44000855	-	NP_001192974	7532626	7565025	1	22	XP_010980355	NW_011591239.1	-	3419815	3438307	XP_010957965	NW_011514982.1	+	3966739	3989985
g14935	ScfyRBE_982;HRSCAF=1903	17q15	44008590	44081394	+	NP_001030215	7413788	7517634	-1	22	XP_010980377	NW_011591239.1	+	3469319	3531821	XP_010958003	NW_011514982.1	-	3878537	3940858
g14937	ScfyRBE_982;HRSCAF=1903	17q15	44099998	44101080	-	XP_015314895	7383752	7388696	1	22	XP_010980357	NW_011591239.1	-	3550339	3551421	XP_010957963	NW_011514982.1	+	3858840	3859922
g14938	ScfyRBE_982;HRSCAF=1903	17q15	44117335	44144700	-	NP_001039517	7045916	7098962	-1	22	XP_010980358	NW_011591239.1	-	3568225	3595165	XP_010957961	NW_011514982.1	+	3829268	3842530
g14940	ScfyRBE_982;HRSCAF=1903	17q15	44219324	44273048	+	XP_015314940	7186642	7244947	1	22	XP_010980359	NW_011591239.1	+	3665725	3719269	XP_010957958	NW_011514982.1	-	3694545	3748081
g14943	ScfyRBE_982;HRSCAF=1903	17q15	44381381	44399142	+	NP_001030238	7001971	7024065	-1	22	XP_010980363	NW_011591239.1	+	3826817	3843967	XP_010957957	NW_011514982.1	-	3570880	3588017
g14944	ScfyRBE_982;HRSCAF=1903	17q15	44413410	44427740	-	NP_001069428	6894655	6942330	1	22	XP_010980378	NW_011591239.1	-	3860434	3873291	XP_010957956	NW_011514982.1	+	3547316	3554445
g14946	ScfyRBE_982;HRSCAF=1903	17q15	44474346	44526573	-	NP_001039823	6789385	6885301	1	22	XP_010980364	NW_011591239.1	-	3917283	3984894	XP_010957955	NW_011514982.1	+	3430146	3497622
g14947	ScfyRBE_982;HRSCAF=1903	17q15	44608081	44795976	-	NP_001093833	6666781	6728246	1	22	XP_010980379	NW_011591239.1	-	4047796	4087012	XP_010958000	NW_011514982.1	+	3325954	3364345
g1495	ScfyRBE_9;HRSCAF=105	19q12	1539091	1549628	-	NP_001071563	55538716	55566383	-1	13	XP_010986150	NW_011591497.1	+	2410833	2423542	XP_010952684	NW_011513418.1	-	1477460	1487519
g14950	ScfyRBE_982;HRSCAF=1903	17q15	45021245	45183285	-	NP_001091039	6083636	6184904	1	22	XP_010976115	NW_011591111.1	-	79796	118999	XP_010957954	NW_011514982.1	+	2917026	2956301
g14953	ScfyRBE_982;HRSCAF=1903	17q15	45447362	45582405	+	NP_001095751	5258463	5452369	-1	22	XP_010976127	NW_011591111.1	+	534456	641177	XP_010957998	NW_011514982.1	-	2392037	2498426
g1496	ScfyRBE_9;HRSCAF=105	19q12	1555392	1568381	+	NP_001029405	55501437	55506984	1	13	XP_010986149	NW_011591497.1	-	2392251	2395401	XP_010952661	NW_011513418.1	+	1503343	1506495
g1498	ScfyRBE_9;HRSCAF=105	19q12	1571105	1591458	-	XP_002692303	55509535	55517058	-1	13	XP_010986148	NW_011591497.1	+	2383010	2388803	XP_010952662	NW_011513418.1	-	1509961	1517019
g1499	ScfyRBE_9;HRSCAF=105	19q12	1599642	1665843	+	XP_002692305	55627852	55655516	1	13	XP_010986174	NW_011591497.1	-	2297129	2357342	XP_010952663	NW_011513418.1	+	1541403	1601286
g15013	ScfyRBE_1134;HRSCAF=2099	Xq22	13902	61728	-	NP_001179366	5696798	5747138	1	19	XP_010988673	NW_011591662.1	+	1666142	1713056	XP_010949398	NW_011512521.1	-	5070574	5117539
g15018	ScfyRBE_1134;HRSCAF=2099	Xq22	363182	366985	+	NP_001076872	5283759	5290259	-1	19	XP_010988672	NW_011591662.1	-	1394848	1400526	XP_010949400	NW_011512521.1	+	5383909	5389561
g15020	ScfyRBE_1134;HRSCAF=2099	Xq22	368004	417961	-	NP_001069079	5221507	5283308	1	19	XP_010988669	NW_011591662.1	+	1346649	1392956	XP_010949403	NW_011512521.1	-	5391451	5439946
g15024	ScfyRBE_1134;HRSCAF=2099	Xq22	1039782	1336277	-	NP_001094651	3876962	3879198	1	19	XP_010988819	NW_011591662.1	+	546240	548340	XP_010949418	NW_011512521.1	-	6234613	6236587
g153	ScfyRBE_1;HRSCAF=2	25q15ter	10011445	10173174	-	NP_001068718	3870893	4065010	1	14	XP_010985529	NW_011591456.1	+	702295	839635	XP_010960707	NW_011515428.1	-	401346	519232
g1544	ScfyRBE_9;HRSCAF=105	19q12	3055946	3056461	+	XP_005214993	57120666	57121565	1	13	XP_010986144	NW_011591497.1	-	934001	934656	XP_010956851	NW_011514637.1	+	1003164	1003790
g1555	ScfyRBE_9;HRSCAF=105	19q12	3493977	3656394	-	XP_005214998	57655459	57724296	-1	13	XP_010986171	NW_011591497.1	+	408124	470193	XP_010957059	NW_011514637.1	-	1468626	1530644
g1557	ScfyRBE_9;HRSCAF=105	19q12	3673269	3716569	+	NP_001030553	57855967	57864630	1	13	XP_010986140	NW_011591497.1	-	280575	284245	XP_010956859	NW_011514637.1	+	1660466	1664137
g1559	ScfyRBE_9;HRSCAF=105	19q12	3726053	3731086	-	NP_001137572	57874077	57879042	-1	13	XP_010986139	NW_011591497.1	+	265794	270811	XP_010956860	NW_011514637.1	-	1674058	1679093
g1561	ScfyRBE_9;HRSCAF=105	19q12	3740192	3750581	+	NP_001071303	57889707	57899205	1	13	XP_010986170	NW_011591497.1	-	246064	262422	XP_010956861	NW_011514637.1	+	1689244	1698737
g1562	ScfyRBE_9;HRSCAF=105	19q12	3751493	3809746	-	XP_005215001	57899212	57909996	-1	13	XP_010986138	NW_011591497.1	+	237873	245131	XP_010956862	NW_011514637.1	-	1699673	1706925
g1563	ScfyRBE_9;HRSCAF=105	19q12	3809839	3864872	-	NP_851364	58010287	58049012	-1	13	XP_010986137	NW_011591497.1	+	172764	186445	XP_010956863	NW_011514637.1	-	1757755	1771479
g1565	ScfyRBE_9;HRSCAF=105	19q12	3877466	3878258	-	NP_001258700	58019524	58049012	-1	13	XP_010986136	NW_011591497.1	+	120811	121539	XP_010956864	NW_011514637.1	-	1822263	1822991
g1570	ScfyRBE_9;HRSCAF=105	19q12	3987207	4013701	-	NP_001029469	58207245	58222951	-1	13	XP_010986134	NW_011591497.1	+	2434	14342	XP_010956866	NW_011514637.1	-	1929922	1945651
g1571	ScfyRBE_9;HRSCAF=105	19q12	4018336	4039886	-	XP_005215007	58237976	58260726	-1	13	XP_010989890	NW_011591714.1	-	15874	37403	XP_010956869	NW_011514637.1	-	1959778	1981540
g15773	ScfyRBE_2524;HRSCAF=3684	4q21dist-q22	715218	743555	+	NP_776914	42109679	42141155	-1	8	XP_010991562	NW_011591833.1	+	725954	737278	XP_010966219	NW_011516728.1	-	2031934	2055089
g15774	ScfyRBE_2524;HRSCAF=3684	4q21dist-q22	797861	808801	+	XP_002689669	42030855	42044319	-1	8	XP_010991567	NW_011591833.1	+	788565	799668	XP_010966218	NW_011516728.1	-	1969678	1980543
g15777	ScfyRBE_2524;HRSCAF=3684	4q21dist-q22	863571	983846	-	XP_010806156	41938246	41979545	1	8	XP_010991563	NW_011591833.1	-	847671	879189	XP_010966194	NW_011516728.1	+	1890073	1921621
g15781	ScfyRBE_2524;HRSCAF=3684	4q21dist-q22	1222607	1516742	-	XP_002689661	41458921	41577023	1	8	XP_010991566	NW_011591833.1	-	1200294	1344270	XP_010966191	NW_011516728.1	+	1425002	1568593
g1579	ScfyRBE_9;HRSCAF=105	19q12	4293734	4337348	-	NP_001092635	58537701	58585721	-1	13	XP_010989894	NW_011591714.1	-	287551	329233	XP_010956872	NW_011514637.1	-	2231550	2273324
g15791	ScfyRBE_2524;HRSCAF=3684	4q21dist-q22	2326860	2356167	+	NP_777024	40178394	40253322	-1	8	XP_010993533	NW_011592056.1	+	790320	847591	XP_010966190	NW_011516728.1	-	451258	510126
g15792	ScfyRBE_2524;HRSCAF=3684	4q21dist-q22	2375146	2408338	-	XP_010806137	40108950	40165514	1	8	XP_010993535	NW_011592056.1	-	864736	902346	XP_010966187	NW_011516728.1	+	396733	434078
g15794	ScfyRBE_2524;HRSCAF=3684	4q21dist-q22	2422398	2444855	+	XP_005210020	40073251	40092028	-1	8	XP_010993537	NW_011592056.1	+	911744	933745	XP_010966186	NW_011516728.1	-	365368	387367
g15795	ScfyRBE_2524;HRSCAF=3684	4q21dist-q22	2451497	2469325	-	NP_776662	40047897	40069800	1	8	XP_010993538	NW_011592056.1	-	940081	957597	XP_010966185	NW_011516728.1	+	341493	359024
g15796	ScfyRBE_2524;HRSCAF=3684	4q21dist-q22	2493778	2547607	+	NP_001070599	39930090	39994840	-1	8	XP_010993543	NW_011592056.1	+	981339	1035229	XP_010966214	NW_011516728.1	-	264022	318536
g15798	ScfyRBE_2524;HRSCAF=3684	4q21dist-q22	2645337	2751084	+	XP_003586433	39632638	39719731	-1	8	XP_010993540	NW_011592056.1	+	1170738	1228037	XP_010966183	NW_011516728.1	-	71420	128687
g15799	ScfyRBE_2524;HRSCAF=3684	4q21dist-q22	2765451	2772187	-	NP_001070989	39603073	39614295	1	8	XP_010993544	NW_011592056.1	-	1242154	1249247	XP_010966182	NW_011516728.1	+	50620	57299
g15802	ScfyRBE_2524;HRSCAF=3684	4q21dist-q22	2809886	2883645	-	NP_001029598	39532018	39568029	1	8	XP_010991734	NW_011591854.1	+	798316	844595	XP_010966179	NW_011516728.1	+	23314	33416
g15803	ScfyRBE_2524;HRSCAF=3684	4q21dist-q22	2884322	3136154	+	XP_002689647	39196219	39338213	-1	8	XP_010991727	NW_011591854.1	-	534404	634097	XP_010958937	NW_011515017.1	+	207481	307209
g15805	ScfyRBE_2524;HRSCAF=3684	4q21dist-q22	3238592	3248844	+	NP_001180064	39050748	39061810	-1	8	XP_010991725	NW_011591854.1	-	420417	430800	XP_010958944	NW_011515017.1	+	411255	421542
g15807	ScfyRBE_2524;HRSCAF=3684	4q21dist-q22	3353441	3356554	-	XP_002689654	38922907	38926224	1	8	XP_010991721	NW_011591854.1	+	310954	314271	XP_010958946	NW_011515017.1	-	527705	531022
g15810	ScfyRBE_2524;HRSCAF=3684	4q21dist-q22	3449126	3481418	+	NP_001068765	38724603	38792047	-1	8	XP_010991720	NW_011591854.1	-	189691	200143	XP_010958950	NW_011515017.1	+	642498	652970
g15812	ScfyRBE_2524;HRSCAF=3684	4q21dist-q22	3540211	3540561	+	XP_002689652	38691668	38692228	-1	8	XP_010991736	NW_011591854.1	-	124777	125717	XP_010958972	NW_011515017.1	+	717897	718837
g15814	ScfyRBE_2524;HRSCAF=3684	4q21dist-q22	3571796	3647834	+	NP_001095740	38569327	38636946	-1	8	XP_010991719	NW_011591854.1	-	15703	90596	XP_010958951	NW_011515017.1	+	753029	827996
g15815	ScfyRBE_2524;HRSCAF=3684	4q21dist-q22	3663784	3756171	-	NP_001179880	38468513	38557736	1	8	XP_010989258	NW_011591674.1	-	7	35997	XP_010958952	NW_011515017.1	-	843926	916972
g15826	ScfyRBE_2524;HRSCAF=3684	4q21dist-q22	4628198	4654893	-	NP_001070475	37291856	37292741	-1	8	XP_010989240	NW_011591674.1	-	918898	920120	XP_010958954	NW_011515017.1	-	1798034	1799256
g1584	ScfyRBE_9;HRSCAF=105	19q12	4449954	4496631	-	NP_001068666	58709492	58725285	-1	13	XP_010989896	NW_011591714.1	-	437075	444439	XP_010956874	NW_011514637.1	-	2381143	2388477
g15849	ScfyRBE_2524;HRSCAF=3684	4q21dist-q22	8491355	8509063	+	XP_015327928	31710698	31726956	-1	8	XP_010986480	NW_011591511.1	-	6529295	6545865	XP_010971005	NW_011544901.1	-	1507548	1524143
g15851	ScfyRBE_2524;HRSCAF=3684	4q21dist-q22	8564438	8607771	+	NP_001094726	31581494	31636215	-1	8	XP_010986479	NW_011591511.1	-	6432968	6475666	XP_010971004	NW_011544901.1	-	1411340	1454118
g15874	ScfyRBE_2524;HRSCAF=3684	4q21dist-q22	10156599	10212489	-	XP_015327924	29553187	29609481	1	8	XP_010986475	NW_011591511.1	+	4852576	4906123	XP_010944348	NW_011511274.1	+	5277741	5331207
g15876	ScfyRBE_2524;HRSCAF=3684	4q21dist-q22	10233943	10236428	-	XP_002689623	29522480	29525223	1	8	XP_010986486	NW_011591511.1	+	4828966	4831492	XP_010944358	NW_011511274.1	+	5253999	5256524
g15877	ScfyRBE_2524;HRSCAF=3684	4q21dist-q22	10253472	10382392	-	NP_001179924	29353418	29504029	1	8	XP_010986472	NW_011591511.1	+	4686223	4812205	XP_010944347	NW_011511274.1	+	5111375	5237327
g15879	ScfyRBE_2524;HRSCAF=3684	4q21dist-q22	10530848	10657206	-	XP_002689625	29116134	29170380	1	8	XP_010986470	NW_011591511.1	+	4417939	4539961	XP_010944345	NW_011511274.1	+	4842357	4963807
g15880	ScfyRBE_2524;HRSCAF=3684	4q21dist-q22	10663281	10749093	+	NP_001073727	28889219	28924567	-1	8	XP_010986485	NW_011591511.1	-	4325009	4348246	XP_010944344	NW_011511274.1	-	4749097	4772472
g15881	ScfyRBE_2524;HRSCAF=3684	4q21dist-q22	10754030	10799825	-	NP_001193405	28844228	28883015	1	8	XP_010986469	NW_011591511.1	+	4286148	4320097	XP_010944342	NW_011511274.1	+	4710270	4744177
g1589	ScfyRBE_9;HRSCAF=105	19q12	4709344	4765803	+	NP_001071546	59023080	59076365	1	13	XP_010989898	NW_011591714.1	+	743720	749582	XP_010956875	NW_011514637.1	+	2688275	2694134
g15895	ScfyRBE_2524;HRSCAF=3684	4q21dist-q22	12380925	12547404	+	NP_001070308	26631852	26859970	-1	8	XP_010986465	NW_011591511.1	-	2541419	2588071	XP_010944335	NW_011511274.1	-	2960925	3006744
g159	ScfyRBE_1;HRSCAF=2	25q15ter	10289397	10302964	+	XP_002692618	3750706	3793653	-1	14	XP_010985537	NW_011591456.1	-	531557	570592	XP_010964655	NW_011516551.1	+	147570	186195
g1590	ScfyRBE_9;HRSCAF=105	19q12	4766527	4791189	+	XP_005215010	59099339	59109190	1	13	XP_010989899	NW_011591714.1	+	768246	776810	XP_010956877	NW_011514637.1	+	2710126	2718683
g15905	ScfyRBE_2524;HRSCAF=3684	4q21dist-q22	13516206	13539135	-	NP_001069638	25210484	25319682	1	8	XP_010986461	NW_011591511.1	+	1569223	1591052	XP_010944330	NW_011511274.1	+	1990880	2012700
g15908	ScfyRBE_2524;HRSCAF=3684	4q21dist-q22	13616626	13617567	+	NP_001030576	25197704	25199286	-1	8	XP_010986460	NW_011591511.1	-	1491498	1492439	XP_010944356	NW_011511274.1	-	1914285	1915836
g15909	ScfyRBE_2524;HRSCAF=3684	4q21dist-q22	13622593	13654143	-	XP_002689612	25150280	25191188	1	8	XP_010986482	NW_011591511.1	+	1455120	1486485	XP_010944354	NW_011511274.1	+	1877887	1909275
g15910	ScfyRBE_2524;HRSCAF=3684	4q21dist-q22	13656836	13688328	-	XP_005209962	25129168	25142901	1	8	XP_010986459	NW_011591511.1	+	1439029	1450872	XP_010944329	NW_011511274.1	+	1861762	1868261
g15912	ScfyRBE_2524;HRSCAF=3684	4q21dist-q22	13829016	13832903	-	NP_001015548	24927468	24930788	1	8	XP_010986455	NW_011591511.1	+	1273919	1277978	XP_010944327	NW_011511274.1	+	1696700	1700750
g15913	ScfyRBE_2524;HRSCAF=3684	4q21dist-q22	13848468	13877318	+	NP_001179704	24830047	24856903	-1	8	XP_010986454	NW_011591511.1	-	1229484	1252930	XP_010944326	NW_011511274.1	-	1652619	1675815
g15919	ScfyRBE_2524;HRSCAF=3684	4q21dist-q22	14499571	14683342	-	XP_005209949	23748586	24032951	1	8	XP_010986450	NW_011591511.1	+	385619	620561	XP_010944322	NW_011511274.1	+	810552	1044917
g1592	ScfyRBE_9;HRSCAF=105	19q12	4825867	4834745	-	NP_777162	59144594	59150719	-1	13	XP_010989900	NW_011591714.1	-	811088	816009	XP_010956878	NW_011514637.1	-	2752906	2757839
g15925	ScfyRBE_2524;HRSCAF=3684	4q21dist-q22	14934024	15017828	+	XP_005209947	23386997	23662561	-1	8	XP_010986449	NW_011591511.1	-	112955	322000	XP_010944320	NW_011511274.1	-	538478	747226
g15927	ScfyRBE_2524;HRSCAF=3684	4q21dist-q22	15021882	15042397	-	NP_001069990	23339675	23369117	1	8	XP_010986448	NW_011591511.1	+	82449	102012	XP_010944319	NW_011511274.1	+	508077	527545
g15929	ScfyRBE_2524;HRSCAF=3684	4q21dist-q22	15065577	15082102	-	NP_001015617	23287349	23287909	1	8	XP_010986446	NW_011591511.1	+	57765	58325	XP_010944318	NW_011511274.1	+	483399	483959
g15930	ScfyRBE_2524;HRSCAF=3684	4q21dist-q22	15082662	15083219	-	XP_010806071	23253528	23254085	1	8	XP_010986445	NW_011591511.1	+	40622	41179	XP_010944317	NW_011511274.1	+	466227	466784
g15938	ScfyRBE_2524;HRSCAF=3684	4q21dist-q22	15162644	15191155	+	YP_209215	12109	13929	1	MT	YP_001488952	NC_009849.1	+	11753	13570	YP_001315069	NC_009628.2	+	11755	13575
g15940	ScfyRBE_2524;HRSCAF=3684	4q21dist-q22	15233205	15239014	+	XP_003586414	22832321	22832890	-1	8	XP_010997642	NW_011593537.1	+	5995	6558	XP_010944312	NW_011511274.1	-	293564	294127
g15944	ScfyRBE_2524;HRSCAF=3684	4q21dist-q22	15260508	15261095	+	XP_002689578	23117018	23117605	1	8	XP_010997640	NW_011593537.1	+	17693	22126	XP_010944314	NW_011511274.1	-	278012	282446
g15945	ScfyRBE_2524;HRSCAF=3684	4q21dist-q22	15283962	15284543	-	XP_005209958	22563337	22563918	1	8	XP_010997643	NW_011593537.1	-	40803	41384	XP_010944310	NW_011511274.1	+	258783	259364
g15948	ScfyRBE_2524;HRSCAF=3684	4q21dist-q22	15429498	15595187	+	XP_002689552	22223658	22254686	-1	8	XP_010982935	NW_011591342.1	-	1833617	1857434	XP_010956220	NW_011514272.1	-	4775945	4809096
g15955	ScfyRBE_2524;HRSCAF=3684	4q21dist-q22	15992874	15997374	+	NP_001179569	21763506	21768460	-1	8	XP_010982933	NW_011591342.1	-	1422729	1427177	XP_010956216	NW_011514272.1	-	4366126	4370571
g15969	ScfyRBE_2524;HRSCAF=3684	4q21dist-q22	17519214	17521651	-	NP_001099112	19629742	19632939	1	8	XP_010996234	NW_011592595.1	-	81949	84382	XP_010956207	NW_011514272.1	+	2857022	2859455
g1597	ScfyRBE_9;HRSCAF=105	19q12	4924762	4961814	-	NP_001192952	59294500	59308857	-1	13	XP_010989901	NW_011591714.1	-	929274	942539	XP_010956879	NW_011514637.1	-	2870786	2883166
g15982	ScfyRBE_2524;HRSCAF=3684	4q21dist-q22	19187023	19274409	-	NP_001098805	17271519	17311597	1	8	XP_010983805	NW_011591378.1	+	1885343	1918290	XP_010956204	NW_011514272.1	+	1122085	1155067
g15983	ScfyRBE_2524;HRSCAF=3684	4q21dist-q22	19274596	19342312	+	NP_001192704	17175779	17268677	-1	8	XP_010983804	NW_011591378.1	-	1817181	1878127	XP_010956202	NW_011514272.1	-	1054193	1114881
g15984	ScfyRBE_2524;HRSCAF=3684	4q21dist-q22	19295881	19304959	-	XP_005209939	17241724	17245917	1	8	XP_010983803	NW_011591378.1	+	1859696	1863655	XP_010956201	NW_011514272.1	+	1096518	1100473
g15985	ScfyRBE_2524;HRSCAF=3684	4q21dist-q22	19366693	19457215	+	NP_776389	17040335	17143857	-1	8	XP_010983802	NW_011591378.1	-	1704321	1793261	XP_010956195	NW_011514272.1	-	941463	1030263
g1599	ScfyRBE_9;HRSCAF=105	19q12	4974456	4986668	-	NP_001015585	59323502	59341187	-1	13	XP_010989902	NW_011591714.1	-	955374	965723	XP_010956880	NW_011514637.1	-	2896609	2906935
g15992	ScfyRBE_2524;HRSCAF=3684	4q21dist-q22	19525060	19634894	-	NP_001039956	16745167	16961930	1	8	XP_010983789	NW_011591378.1	+	1526825	1640981	XP_010956192	NW_011514272.1	+	763628	876401
g15995	ScfyRBE_2524;HRSCAF=3684	4q21dist-q22	19688832	19689449	+	NP_001193352	16750580	16751227	-1	8	XP_010983809	NW_011591378.1	-	1471374	1472084	XP_010956273	NW_011514272.1	-	707985	708683
g15997	ScfyRBE_2524;HRSCAF=3684	4q21dist-q22	19711238	19731711	-	NP_001096558	16694707	16714705	1	8	XP_010983784	NW_011591378.1	+	1433983	1449595	XP_010956186	NW_011514272.1	+	670722	686314
g1601	ScfyRBE_9;HRSCAF=105	19q12	4991987	5048037	-	NP_001180019	59349056	59363436	-1	13	XP_010989903	NW_011591714.1	-	972834	984927	XP_010956881	NW_011514637.1	-	2914045	2926153
g1602	ScfyRBE_9;HRSCAF=105	19q12	5051609	5137700	+	NP_001192944	59425468	59510393	1	13	XP_010989906	NW_011591714.1	+	1031598	1116415	XP_010956884	NW_011514637.1	+	2972874	3057513
g16058	ScfyRBE_2631;HRSCAF=3805	36q12-q13	33315	36544	+	NP_776979	76720883	76725301	-1	4	XP_010978166	NW_011591161.1	+	20682	23823	XP_010948503	NW_011512250.1	+	27510	30656
g16059	ScfyRBE_2631;HRSCAF=3805	36q12-q13	44453	47403	-	NP_776981	76705105	76712709	1	4	XP_010978167	NW_011591161.1	-	31788	33705	XP_010948504	NW_011512250.1	-	38624	40457
g16095	ScfyRBE_2734;HRSCAF=3922	35q13	1007797	1060038	-	NP_001070377	18592918	18664294	1	13	XP_010974655	NW_011590972.1	+	229391	281959	XP_010965370	NW_011516559.1	-	31947	84918
g16097	ScfyRBE_2734;HRSCAF=3922	35q13	1105034	1150709	+	NP_001029882	18496784	18563503	-1	13	XP_010974645	NW_011590972.1	-	139614	183783	XP_010965371	NW_011516559.1	+	130279	174532
g1610	ScfyRBE_9;HRSCAF=105	19q12	5476451	5524376	-	NP_001068977	59903160	59912715	-1	13	XP_010989929	NW_011591714.1	-	1456624	1464346	XP_010956886	NW_011514637.1	-	3398221	3403781
g1611	ScfyRBE_9;HRSCAF=105	19q12	5539338	5540735	-	NP_001099109	59979127	59980694	-1	13	XP_010989907	NW_011591714.1	-	1519037	1520413	XP_010956887	NW_011514637.1	-	3459578	3460954
g1612	ScfyRBE_9;HRSCAF=105	19q12	5544976	5579005	-	NP_001069093	59983723	60027251	-1	13	XP_010989908	NW_011591714.1	-	1524693	1557825	XP_010956888	NW_011514637.1	-	3465160	3498294
g16158	ScfyRBE_3095;HRSCAF=4310	18q13	178683	191705	+	XP_005210713	13002482	13021602	1	9	XP_010990991	NW_011591779.1	+	48319	61127	XP_010948069	NW_011512008.1	+	55210	68034
g16159	ScfyRBE_3095;HRSCAF=4310	18q13	198422	222712	-	XP_002690066	13154613	13177012	-1	9	XP_010991034	NW_011591779.1	-	67921	85167	XP_010948236	NW_011512008.1	-	74785	92006
g1616	ScfyRBE_9;HRSCAF=105	19q12	5627619	5636343	-	NP_001071333	60077491	60091145	-1	13	XP_010989911	NW_011591714.1	-	1606302	1612516	XP_010956891	NW_011514637.1	-	3546593	3552807
g16160	ScfyRBE_3095;HRSCAF=4310	18q13	225237	246995	+	NP_001069537	13189168	13209725	1	9	XP_010990992	NW_011591779.1	+	101602	115640	XP_010948237	NW_011512008.1	+	100804	122432
g16161	ScfyRBE_3095;HRSCAF=4310	18q13	260652	262818	-	NP_776960	13233554	13236949	-1	9	XP_010990993	NW_011591779.1	-	129488	131659	XP_010948070	NW_011512008.1	-	136148	138319
g16163	ScfyRBE_3095;HRSCAF=4310	18q13	310993	361297	-	XP_005210701	13305876	13380618	-1	9	XP_010990994	NW_011591779.1	-	177562	227869	XP_010948072	NW_011512008.1	-	184310	222710
g16166	ScfyRBE_3095;HRSCAF=4310	18q13	404169	480782	+	XP_005224719	3966800	4014117	-1	25	XP_010990996	NW_011591779.1	+	258833	345512	XP_010948079	NW_011512008.1	+	310308	351636
g16168	ScfyRBE_3095;HRSCAF=4310	18q13	484106	515388	-	XP_010817401	3936573	3964092	1	25	XP_010990995	NW_011591779.1	-	348567	379291	XP_010948077	NW_011512008.1	-	354689	385157
g16169	ScfyRBE_3095;HRSCAF=4310	18q13	520075	548215	+	NP_001035658	3900572	3932342	-1	25	XP_010990997	NW_011591779.1	+	383732	411770	XP_010948080	NW_011512008.1	+	390744	417770
g1617	ScfyRBE_9;HRSCAF=105	19q12	5639088	5652678	+	XP_005214582	60092043	60107177	1	13	XP_010989914	NW_011591714.1	+	1618879	1631059	XP_010956893	NW_011514637.1	+	3559175	3571327
g16170	ScfyRBE_3095;HRSCAF=4310	18q13	550993	556199	+	NP_001068920	3894381	3900145	-1	25	XP_010991002	NW_011591779.1	+	415177	419336	XP_010948082	NW_011512008.1	+	420406	425358
g16173	ScfyRBE_3095;HRSCAF=4310	18q13	559013	572294	+	NP_001091612	3856225	3886874	-1	25	XP_010991035	NW_011591779.1	+	426613	435456	XP_010948239	NW_011512008.1	+	432599	441458
g16178	ScfyRBE_3095;HRSCAF=4310	18q13	620740	643016	+	XP_005224544	3805395	3818912	-1	25	XP_010991007	NW_011591779.1	+	483391	506633	XP_010948087	NW_011512008.1	+	490139	513116
g1618	ScfyRBE_9;HRSCAF=105	19q12	5657066	5687352	-	NP_001073747	60109036	60119697	-1	13	XP_010989915	NW_011591714.1	-	1635581	1636165	XP_010956894	NW_011514637.1	-	3575825	3576405
g16180	ScfyRBE_3095;HRSCAF=4310	18q13	649690	679825	-	XP_005224607	3754935	3791613	1	25	XP_010991037	NW_011591779.1	-	513442	556479	XP_010948092	NW_011512008.1	-	519987	546961
g16182	ScfyRBE_3095;HRSCAF=4310	18q13	699515	705068	+	NP_001070419	3744167	3749205	-1	25	XP_010991038	NW_011591779.1	+	562192	566294	XP_010948095	NW_011512008.1	+	568602	572668
g16184	ScfyRBE_3095;HRSCAF=4310	18q13	744541	780484	+	NP_001014892	3650394	3673924	-1	25	XP_010991013	NW_011591779.1	+	640591	642162	XP_010948096	NW_011512008.1	+	647089	648645
g16186	ScfyRBE_3095;HRSCAF=4310	18q13	783246	786786	-	NP_001030259	3621447	3649596	1	25	XP_010991015	NW_011591779.1	-	644932	648422	XP_010948097	NW_011512008.1	-	651378	654890
g16188	ScfyRBE_3095;HRSCAF=4310	18q13	813571	822195	+	NP_001069500	3603663	3609530	-1	25	XP_010991016	NW_011591779.1	+	675146	683184	XP_010948098	NW_011512008.1	+	681558	689592
g16189	ScfyRBE_3095;HRSCAF=4310	18q13	831017	858052	-	NP_001073739	3569974	3601212	1	25	XP_010991018	NW_011591779.1	-	690374	718084	XP_010948100	NW_011512008.1	-	696740	724501
g16192	ScfyRBE_3095;HRSCAF=4310	18q13	905841	931490	+	XP_005224541	3508280	3561345	-1	25	XP_010991019	NW_011591779.1	+	729727	790315	XP_010948101	NW_011512008.1	+	736232	796752
g16194	ScfyRBE_3095;HRSCAF=4310	18q13	935775	956081	-	NP_001192877	3492818	3497250	1	25	XP_010991020	NW_011591779.1	-	793243	797216	XP_010948241	NW_011512008.1	-	799675	803901
g16195	ScfyRBE_3095;HRSCAF=4310	18q13	978418	988929	+	NP_001094685	3438925	3451041	-1	25	XP_010991021	NW_011591779.1	+	835647	846131	XP_010948102	NW_011512008.1	+	842263	852584
g16198	ScfyRBE_3095;HRSCAF=4310	18q13	1087727	1193142	+	XP_005224538	3242404	3344129	-1	25	XP_010991026	NW_011591779.1	+	943011	1048309	XP_010948107	NW_011512008.1	+	949218	1054596
g16203	ScfyRBE_3095;HRSCAF=4310	18q13	1380435	1432517	+	NP_001033764	2995416	3044580	-1	25	XP_010991029	NW_011591779.1	+	1236274	1283992	XP_010948242	NW_011512008.1	+	1240034	1289718
g16204	ScfyRBE_3095;HRSCAF=4310	18q13	1432970	1435546	-	NP_776959	2992452	2995606	1	25	XP_010991028	NW_011591779.1	-	1284445	1286998	XP_010948243	NW_011512008.1	-	1290171	1292684
g16206	ScfyRBE_3095;HRSCAF=4310	18q13	1483342	1492767	+	XP_005224709	2958710	2977159	-1	25	XP_010991030	NW_011591779.1	+	1326083	1343906	XP_010948244	NW_011512008.1	+	1330807	1349722
g16208	ScfyRBE_3095;HRSCAF=4310	18q13	1512465	1528731	+	XP_002697992	2927846	2944136	-1	25	XP_010991031	NW_011591779.1	+	1363097	1379224	XP_010948109	NW_011512008.1	+	1368936	1385160
g16210	ScfyRBE_3095;HRSCAF=4310	18q13	1533170	1562312	-	XP_005224612	2894810	2924571	1	25	XP_010991032	NW_011591779.1	-	1383669	1410497	XP_010948110	NW_011512008.1	-	1389605	1418695
g16211	ScfyRBE_3095;HRSCAF=4310	18q13	1572949	1581806	-	NP_001069117	2867520	2884577	1	25	XP_010990840	NW_011591776.1	-	5281	11663	XP_010948114	NW_011512008.1	-	1431816	1438205
g1622	ScfyRBE_9;HRSCAF=105	19q12	5875573	5881311	+	NP_001075006	84024137	84031205	-1	13	XP_010989917	NW_011591714.1	+	1848905	1854250	XP_010956896	NW_011514637.1	+	3789369	3794741
g16223	ScfyRBE_3095;HRSCAF=4310	18q13	1755056	1760655	-	NP_001192442	2733865	2740470	1	25	XP_010990856	NW_011591776.1	-	173929	179530	XP_010948130	NW_011512008.1	-	1600745	1606345
g16225	ScfyRBE_3095;HRSCAF=4310	18q13	1794495	1809313	+	NP_001077169	2675126	2686354	-1	25	XP_010990859	NW_011591776.1	+	213264	222963	XP_010948132	NW_011512008.1	+	1640098	1649803
g16226	ScfyRBE_3095;HRSCAF=4310	18q13	1817644	1818585	-	XP_002697923	2646521	2647465	1	25	XP_010990951	NW_011591776.1	-	231334	232278	XP_010948248	NW_011512008.1	-	1658178	1659122
g16227	ScfyRBE_3095;HRSCAF=4310	18q13	1826513	1827454	-	XP_015315791	2658919	2661149	1	25	XP_010990952	NW_011591776.1	-	240162	241100	XP_010948249	NW_011512008.1	-	1667054	1667992
g16230	ScfyRBE_3095;HRSCAF=4310	18q13	1887644	1892751	-	XP_005224700	2578661	2583865	1	25	XP_010990862	NW_011591776.1	-	297711	300128	XP_010948134	NW_011512008.1	-	1724741	1727158
g16231	ScfyRBE_3095;HRSCAF=4310	18q13	1894865	1898715	-	XP_005224699	2573737	2576729	1	25	XP_010990954	NW_011591776.1	-	304921	308449	XP_010948135	NW_011512008.1	-	1731936	1735435
g16232	ScfyRBE_3095;HRSCAF=4310	18q13	1906453	1913059	-	NP_001029645	2556670	2565296	1	25	XP_010990863	NW_011591776.1	-	316296	322856	XP_010948136	NW_011512008.1	-	1743184	1749742
g16233	ScfyRBE_3095;HRSCAF=4310	18q13	1930019	1933681	+	NP_001179042	2536214	2540270	-1	25	XP_010990956	NW_011591776.1	+	338764	342148	XP_010948140	NW_011512008.1	+	1765659	1770029
g16236	ScfyRBE_3095;HRSCAF=4310	18q13	1961790	1977176	+	NP_001192528	2446821	2454362	-1	25	XP_010990866	NW_011591776.1	+	378988	385024	XP_010948143	NW_011512008.1	+	1807154	1813075
g16237	ScfyRBE_3095;HRSCAF=4310	18q13	1977624	1980253	-	NP_001098973	2443708	2446452	1	25	XP_010990867	NW_011591776.1	-	385468	388076	XP_010948144	NW_011512008.1	-	1813719	1816481
g16238	ScfyRBE_3095;HRSCAF=4310	18q13	1981135	1982025	+	XP_005224582	2442007	2443352	-1	25	XP_010990868	NW_011591776.1	+	388478	389542	XP_010948145	NW_011512008.1	+	1816896	1818015
g16239	ScfyRBE_3095;HRSCAF=4310	18q13	1982838	1983686	-	NP_001193256	2439751	2441210	1	25	XP_010990870	NW_011591776.1	-	390574	391871	XP_010948146	NW_011512008.1	-	1819050	1819670
g16240	ScfyRBE_3095;HRSCAF=4310	18q13	1984988	1986611	+	NP_001192626	2435644	2438483	-1	25	XP_010990873	NW_011591776.1	+	393576	394241	XP_010948149	NW_011512008.1	+	1821940	1822605
g16241	ScfyRBE_3095;HRSCAF=4310	18q13	1987935	1988588	-	XP_002697981	2433850	2434503	1	25	XP_010990874	NW_011591776.1	-	395570	396223	XP_010948150	NW_011512008.1	-	1823934	1824587
g16244	ScfyRBE_3095;HRSCAF=4310	18q13	2011295	2027693	+	XP_005224692	2382052	2386318	-1	25	XP_010990876	NW_011591776.1	+	430555	434605	XP_010948152	NW_011512008.1	+	1858778	1862964
g16246	ScfyRBE_3095;HRSCAF=4310	18q13	2050586	2063251	-	XP_002697979	2353422	2360296	1	25	XP_010990959	NW_011591776.1	-	456907	469688	XP_010948155	NW_011512008.1	-	1885132	1897865
g16248	ScfyRBE_3095;HRSCAF=4310	18q13	2084176	2085790	-	XP_002697978	2322584	2328849	1	25	XP_010990877	NW_011591776.1	-	490348	491954	XP_010948156	NW_011512008.1	-	1918587	1920193
g16254	ScfyRBE_3095;HRSCAF=4310	18q13	2122191	2125792	+	XP_005224685	2286717	2304536	-1	25	XP_010990879	NW_011591776.1	+	528448	531663	XP_010948157	NW_011512008.1	+	1945440	1959601
g16256	ScfyRBE_3095;HRSCAF=4310	18q13	2126369	2131068	-	NP_001029972	2281945	2285931	1	25	XP_010990882	NW_011591776.1	-	532561	536834	XP_010948158	NW_011512008.1	-	1960501	1964689
g16263	ScfyRBE_3095;HRSCAF=4310	18q13	2219918	2227028	-	XP_002697973	2179213	2183525	1	25	XP_010990883	NW_011591776.1	-	624747	628822	XP_010948257	NW_011512008.1	-	2052480	2056536
g16264	ScfyRBE_3095;HRSCAF=4310	18q13	2254579	2261631	+	XP_005224679	2126944	2133828	-1	25	XP_010990965	NW_011591776.1	+	659185	666204	XP_010948258	NW_011512008.1	+	2086962	2093792
g16269	ScfyRBE_3095;HRSCAF=4310	18q13	2366054	2377536	-	NP_001094574	2019789	2026471	1	25	XP_010990889	NW_011591776.1	-	771079	778682	XP_010948164	NW_011512008.1	-	2198571	2206331
g16270	ScfyRBE_3095;HRSCAF=4310	18q13	2377716	2386092	-	NP_001017954	2014229	2019603	1	25	XP_010990890	NW_011591776.1	-	779665	784826	XP_010948165	NW_011512008.1	-	2207208	2207727
g16271	ScfyRBE_3095;HRSCAF=4310	18q13	2394152	2399889	-	XP_005224553	1981117	2004112	1	25	XP_010990891	NW_011591776.1	-	795494	801158	XP_010948166	NW_011512008.1	-	2222941	2228645
g16273	ScfyRBE_3095;HRSCAF=4310	18q13	2418310	2424338	-	NP_001193834	1977342	1979953	1	25	XP_010990966	NW_011591776.1	-	818066	819792	XP_010948259	NW_011512008.1	-	2245525	2247242
g16274	ScfyRBE_3095;HRSCAF=4310	18q13	2426483	2430410	-	NP_001192308	1968199	1972458	1	25	XP_010990892	NW_011591776.1	-	825922	829571	XP_010948168	NW_011512008.1	-	2253435	2256317
g16275	ScfyRBE_3095;HRSCAF=4310	18q13	2433152	2453433	-	NP_001092340	1949262	1965512	1	25	XP_010990967	NW_011591776.1	-	832453	852416	XP_010948260	NW_011512008.1	-	2259862	2277187
g16282	ScfyRBE_3095;HRSCAF=4310	18q13	2610978	2612779	+	XP_005224446	1780540	1789539	-1	25	XP_010990894	NW_011591776.1	+	1001696	1006703	XP_010948169	NW_011512008.1	+	2439209	2444224
g16287	ScfyRBE_3095;HRSCAF=4310	18q13	2646090	2646620	+	NP_001033261	1746200	1747344	-1	25	XP_010990899	NW_011591776.1	+	1036156	1036751	XP_010948172	NW_011512008.1	+	2472434	2473154
g16289	ScfyRBE_3095;HRSCAF=4310	18q13	2651347	2657082	-	XP_005224583	1738258	1742107	1	25	XP_010990900	NW_011591776.1	-	1041492	1044464	XP_010948174	NW_011512008.1	-	2477884	2480855
g16293	ScfyRBE_3095;HRSCAF=4310	18q13	2679498	2699118	-	NP_001019692	1702116	1712907	1	25	XP_010990903	NW_011591776.1	-	1069592	1080022	XP_010948177	NW_011512008.1	-	2505816	2516112
g16295	ScfyRBE_3095;HRSCAF=4310	18q13	2707227	2724277	-	NP_001039674	1680110	1686192	1	25	XP_010990904	NW_011591776.1	-	1096570	1101657	XP_010948184	NW_011512008.1	-	2532652	2536634
g16296	ScfyRBE_3095;HRSCAF=4310	18q13	2730400	2766478	+	XP_003587846	1627978	1666088	-1	25	XP_010990972	NW_011591776.1	+	1131393	1156416	XP_010948265	NW_011512008.1	+	2556537	2591539
g16298	ScfyRBE_3095;HRSCAF=4310	18q13	2804829	2810543	+	NP_001039862	1590252	1595934	-1	25	XP_010990908	NW_011591776.1	+	1197741	1202116	XP_010948189	NW_011512008.1	+	2629744	2635521
g16299	ScfyRBE_3095;HRSCAF=4310	18q13	2812378	2819360	-	XP_005224625	1575649	1589619	1	25	XP_010990909	NW_011591776.1	-	1204089	1211089	XP_010948188	NW_011512008.1	-	2637350	2646804
g16302	ScfyRBE_3095;HRSCAF=4310	18q13	2831862	2846322	+	XP_003587855	1552258	1562560	-1	25	XP_010990910	NW_011591776.1	+	1231766	1237613	XP_010948187	NW_011512008.1	+	2664871	2670588
g16303	ScfyRBE_3095;HRSCAF=4310	18q13	2849607	2852367	-	NP_001075933	1545800	1549999	1	25	XP_010990911	NW_011591776.1	-	1240894	1241772	XP_010948190	NW_011512008.1	-	2673865	2674656
g16304	ScfyRBE_3095;HRSCAF=4310	18q13	2855689	2857693	-	NP_001180117	1540863	1543188	1	25	XP_010990913	NW_011591776.1	-	1246946	1248630	XP_010948191	NW_011512008.1	-	2679857	2681776
g16306	ScfyRBE_3095;HRSCAF=4310	18q13	2862044	2868764	-	NP_001040084	1529747	1535805	1	25	XP_010990915	NW_011591776.1	-	1254036	1258744	XP_010948197	NW_011512008.1	-	2686997	2692991
g16307	ScfyRBE_3095;HRSCAF=4310	18q13	2869885	2872830	-	NP_001070506	1524318	1528358	1	25	XP_010990916	NW_011591776.1	-	1261176	1264201	XP_010948198	NW_011512008.1	-	2694263	2697323
g16309	ScfyRBE_3095;HRSCAF=4310	18q13	2873306	2876060	+	NP_001028785	1520493	1522670	-1	25	XP_010990919	NW_011591776.1	+	1265168	1266902	XP_010948201	NW_011512008.1	+	2698323	2700074
g16310	ScfyRBE_3095;HRSCAF=4310	18q13	2876243	2878590	-	NP_787012	1517626	1520287	1	25	XP_010990920	NW_011591776.1	-	1267071	1269437	XP_010948202	NW_011512008.1	-	2700243	2702609
g16311	ScfyRBE_3095;HRSCAF=4310	18q13	2881099	2887790	+	NP_001030578	1508568	1515379	-1	25	XP_010990921	NW_011591776.1	+	1271949	1279090	XP_010948203	NW_011512008.1	+	2705746	2711794
g16316	ScfyRBE_3095;HRSCAF=4310	18q13	3007790	3008455	-	NP_001068868	1391462	1393086	1	25	XP_010990924	NW_011591776.1	-	1397992	1398657	XP_010948206	NW_011512008.1	-	2829289	2829954
g16317	ScfyRBE_3095;HRSCAF=4310	18q13	3011173	3025285	+	NP_001030351	1379295	1391295	-1	25	XP_010990925	NW_011591776.1	+	1401603	1415688	XP_010948207	NW_011512008.1	+	2832933	2847018
g16318	ScfyRBE_3095;HRSCAF=4310	18q13	3039211	3042138	+	NP_001069431	1366647	1368479	-1	25	XP_010990926	NW_011591776.1	+	1429724	1432651	XP_010948208	NW_011512008.1	+	2860694	2863616
g16320	ScfyRBE_3095;HRSCAF=4310	18q13	3043731	3044760	-	NP_001029677	1360579	1365802	1	25	XP_010990927	NW_011591776.1	-	1434256	1438889	XP_010948209	NW_011512008.1	-	2865212	2869853
g16322	ScfyRBE_3095;HRSCAF=4310	18q13	3048762	3054929	+	NP_001029678	1354553	1360122	-1	25	XP_010990928	NW_011591776.1	+	1440683	1444762	XP_010948210	NW_011512008.1	+	2870487	2875725
g16323	ScfyRBE_3095;HRSCAF=4310	18q13	3056001	3058467	-	XP_002697964	1351233	1354061	1	25	XP_010990974	NW_011591776.1	-	1445716	1448630	XP_010948270	NW_011512008.1	-	2876679	2879525
g16324	ScfyRBE_3095;HRSCAF=4310	18q13	3059446	3060199	+	NP_001030577	1349893	1351145	-1	25	XP_010990929	NW_011591776.1	+	1448785	1449672	XP_010948211	NW_011512008.1	+	2879778	2880605
g16328	ScfyRBE_3095;HRSCAF=4310	18q13	3112080	3128950	-	NP_001075015	1288766	1301379	1	25	XP_010990932	NW_011591776.1	-	1501569	1509321	XP_010948214	NW_011512008.1	-	2932369	2940077
g16329	ScfyRBE_3095;HRSCAF=4310	18q13	3130270	3181420	-	NP_001192803	1245669	1284542	1	25	XP_010990934	NW_011591776.1	-	1518757	1566505	XP_010948215	NW_011512008.1	-	2949429	2981711
g16332	ScfyRBE_3095;HRSCAF=4310	18q13	3223229	3236651	-	NP_001069845	1194760	1207350	1	25	XP_010990936	NW_011591776.1	-	1609630	1623023	XP_010948222	NW_011512008.1	-	3040151	3053532
g16334	ScfyRBE_3095;HRSCAF=4310	18q13	3241792	3254614	+	XP_002697959	1182105	1237269	-1	25	XP_010990937	NW_011591776.1	+	1574431	1639396	XP_010948223	NW_011512008.1	+	3004742	3069970
g16335	ScfyRBE_3095;HRSCAF=4310	18q13	3254850	3267800	-	XP_005224670	1172266	1181534	1	25	XP_010990935	NW_011591776.1	-	1640412	1652820	XP_010948217	NW_011512008.1	-	3070986	3083038
g16336	ScfyRBE_3095;HRSCAF=4310	18q13	3270661	3275951	+	XP_002698022	1159757	1163098	-1	25	XP_010990939	NW_011591776.1	+	1658270	1661929	XP_010948226	NW_011512008.1	+	3088745	3092404
g16337	ScfyRBE_3095;HRSCAF=4310	18q13	3279812	3303220	+	NP_001020502	1135571	1156102	-1	25	XP_010990940	NW_011591776.1	+	1673031	1688117	XP_010948227	NW_011512008.1	+	3096260	3118687
g16340	ScfyRBE_3095;HRSCAF=4310	18q13	3319267	3324943	+	NP_001069980	1116677	1117637	-1	25	XP_010990941	NW_011591776.1	+	1709481	1709964	XP_010948228	NW_011512008.1	+	3140399	3140882
g16342	ScfyRBE_3095;HRSCAF=4310	18q13	3369771	3383520	-	NP_001017428	1070287	1081303	1	25	XP_010990942	NW_011591776.1	-	1754869	1768564	XP_010948229	NW_011512008.1	-	3185347	3199205
g16343	ScfyRBE_3095;HRSCAF=4310	18q13	3384223	3386597	+	NP_001092381	1067758	1070205	-1	25	XP_010990944	NW_011591776.1	+	1768874	1771239	XP_010948231	NW_011512008.1	+	3199307	3201618
g16346	ScfyRBE_3095;HRSCAF=4310	18q13	3408141	3420479	-	NP_001092842	1041085	1048106	1	25	XP_010990946	NW_011591776.1	-	1792176	1799987	XP_010948232	NW_011512008.1	-	3222403	3230212
g16349	ScfyRBE_3095;HRSCAF=4310	18q13	3448847	3458836	+	XP_002697956	1006912	1008669	-1	25	XP_010990978	NW_011591776.1	+	1839819	1841724	XP_010948274	NW_011512008.1	+	3269999	3271894
g16356	ScfyRBE_3095;HRSCAF=4310	18q13	3589431	3620073	+	NP_001033158	871131	877122	-1	25	XP_010995209	NW_011592286.1	+	118065	123968	XP_010944929	NW_011509949.1	+	117857	123733
g16357	ScfyRBE_3095;HRSCAF=4310	18q13	3620351	3626292	+	XP_015315794	865752	867111	-1	25	XP_010995210	NW_011592286.1	+	128630	130045	XP_010944939	NW_011509949.1	+	128329	129745
g16358	ScfyRBE_3095;HRSCAF=4310	18q13	3633453	3634553	-	XP_005224651	857167	858273	1	25	XP_010995211	NW_011592286.1	-	137166	138227	XP_010944961	NW_011509949.1	-	136756	138095
g16363	ScfyRBE_3095;HRSCAF=4310	18q13	3716894	3725642	-	XP_002698019	787493	790981	1	25	XP_010989436	NW_011591690.1	+	2107229	2110153	XP_010949151	NW_011512519.1	-	7568963	7570624
g16366	ScfyRBE_3095;HRSCAF=4310	18q13	3816598	3823326	+	NP_001068658	724446	775899	-1	25	XP_010989446	NW_011591690.1	-	2011862	2097211	XP_010949152	NW_011512519.1	+	7594636	7667435
g16368	ScfyRBE_3095;HRSCAF=4310	18q13	3857240	3864853	+	NP_001193261	676665	677047	-1	25	XP_010989435	NW_011591690.1	-	1967272	1967660	XP_010949155	NW_011512519.1	+	7712210	7712598
g16369	ScfyRBE_3095;HRSCAF=4310	18q13	3865211	3873702	-	NP_001179389	668529	676616	1	25	XP_010989433	NW_011591690.1	+	1958525	1966913	XP_010949298	NW_011512519.1	-	7712957	7721260
g16370	ScfyRBE_3095;HRSCAF=4310	18q13	3875005	3876775	+	NP_001069342	665058	668257	-1	25	XP_010989432	NW_011591690.1	-	1955841	1957604	XP_010949156	NW_011512519.1	+	7722142	7723905
g16372	ScfyRBE_3095;HRSCAF=4310	18q13	3890208	3892562	-	NP_001093844	649253	652835	1	25	XP_010989431	NW_011591690.1	+	1939383	1942459	XP_010949157	NW_011512519.1	-	7737288	7740363
g16373	ScfyRBE_3095;HRSCAF=4310	18q13	3901601	3916209	+	NP_001076880	627456	633977	-1	25	XP_010989427	NW_011591690.1	-	1915426	1922003	XP_010949158	NW_011512519.1	+	7755852	7762503
g16374	ScfyRBE_3095;HRSCAF=4310	18q13	3917245	3919534	-	NP_001069008	624818	627214	1	25	XP_010989424	NW_011591690.1	+	1912094	1914389	XP_010949164	NW_011512519.1	-	7763539	7765834
g16375	ScfyRBE_3095;HRSCAF=4310	18q13	3920871	3924587	+	XP_005224647	620322	623768	-1	25	XP_010989425	NW_011591690.1	-	1907280	1910903	XP_010949163	NW_011512519.1	+	7767062	7770687
g16376	ScfyRBE_3095;HRSCAF=4310	18q13	3924553	3926030	-	NP_001182758	618418	619923	1	25	XP_010989426	NW_011591690.1	+	1905800	1907063	XP_010949162	NW_011512519.1	-	7770904	7772221
g16378	ScfyRBE_3095;HRSCAF=4310	18q13	3929680	3933907	-	NP_001095496	613234	615345	1	25	XP_010989443	NW_011591690.1	+	1899821	1902154	XP_010949168	NW_011512519.1	-	7775880	7777503
g16379	ScfyRBE_3095;HRSCAF=4310	18q13	3934061	3949803	+	NP_001092682	569058	605515	-1	25	XP_010989423	NW_011591690.1	-	1884781	1887737	XP_010949167	NW_011512519.1	+	7790263	7792914
g1638	ScfyRBE_9;HRSCAF=105	19q12	6813961	6941964	-	NP_001069407	82696138	82803966	1	13	XP_010989918	NW_011591714.1	-	2761174	2887586	XP_010956897	NW_011514637.1	-	4697691	4823754
g16380	ScfyRBE_3095;HRSCAF=4310	18q13	3953485	3958079	+	XP_005224463	562574	567722	-1	25	XP_010989421	NW_011591690.1	-	1876595	1881198	XP_010949169	NW_011512519.1	+	7796761	7801365
g16382	ScfyRBE_3095;HRSCAF=4310	18q13	3960583	3963117	-	NP_001068634	558378	560734	1	25	XP_010989420	NW_011591690.1	+	1873131	1874480	XP_010949170	NW_011512519.1	-	7803562	7804911
g16383	ScfyRBE_3095;HRSCAF=4310	18q13	3963697	3964283	+	NP_001181882	556860	558249	-1	25	XP_010989442	NW_011591690.1	-	1870486	1873056	XP_010949301	NW_011512519.1	+	7804986	7807321
g16389	ScfyRBE_3095;HRSCAF=4310	18q13	4006325	4007518	+	XP_005224495	543806	545583	-1	25	XP_010989413	NW_011591690.1	-	1828974	1830576	XP_010949181	NW_011512519.1	+	7847600	7849099
g16390	ScfyRBE_3095;HRSCAF=4310	18q13	4008124	4010388	-	NP_001192725	540854	543387	1	25	XP_010989441	NW_011591690.1	+	1825503	1828367	XP_010949179	NW_011512519.1	-	7849706	7851963
g16395	ScfyRBE_3095;HRSCAF=4310	18q13	4062415	4063401	-	XP_015315716	493355	495342	1	25	XP_010989439	NW_011591690.1	+	1770243	1775411	XP_010949185	NW_011512519.1	-	7902554	7904473
g16397	ScfyRBE_3095;HRSCAF=4310	18q13	4074470	4085725	-	XP_005224640	478495	484110	1	25	XP_010989409	NW_011591690.1	+	1752193	1763380	XP_010949186	NW_011512519.1	-	7914740	7920552
g16401	ScfyRBE_3095;HRSCAF=4310	18q13	4142353	4142796	+	NP_001071421	95599737	95601983	-1	3	XP_010983039	NW_011591349.1	+	3655541	3687699	XP_010950119	NW_011512834.1	-	2866091	2898153
g16402	ScfyRBE_3095;HRSCAF=4310	18q13	4186689	4192048	-	XP_005224629	387897	395807	1	25	XP_010989407	NW_011591690.1	+	1644088	1652452	XP_010949191	NW_011512519.1	-	8025626	8030982
g16404	ScfyRBE_3095;HRSCAF=4310	18q13	4213332	4223473	+	XP_005224464	365646	374631	-1	25	XP_010989406	NW_011591690.1	-	1616507	1621491	XP_010949197	NW_011512519.1	+	8056238	8061202
g16408	ScfyRBE_3095;HRSCAF=4310	18q13	4298348	4301394	-	NP_001092331	309841	312520	1	25	XP_010989400	NW_011591690.1	+	1537976	1541007	XP_010949204	NW_011512519.1	-	8136031	8139069
g16409	ScfyRBE_3095;HRSCAF=4310	18q13	4301746	4307953	-	NP_001069754	307203	309684	1	25	XP_010989399	NW_011591690.1	+	1535472	1537624	XP_010949303	NW_011512519.1	-	8139421	8143486
g1641	ScfyRBE_9;HRSCAF=105	19q12	7129039	7136860	-	NP_001033629	82399773	82402817	1	13	XP_010989919	NW_011591714.1	-	3068905	3081742	XP_010956898	NW_011514637.1	-	5004813	5007546
g16412	ScfyRBE_3095;HRSCAF=4310	18q13	4320419	4329402	-	NP_001068786	282554	290839	1	25	XP_010989396	NW_011591690.1	+	1512288	1521401	XP_010949213	NW_011512519.1	-	8155802	8164929
g16414	ScfyRBE_3095;HRSCAF=4310	18q13	4349475	4386901	+	NP_001073770	225533	257902	-1	25	XP_010989392	NW_011591690.1	-	1456716	1483786	XP_010949216	NW_011512519.1	+	8194011	8220306
g16417	ScfyRBE_3095;HRSCAF=4310	18q13	4395904	4396533	-	NP_001073802	216922	217650	1	25	XP_010989390	NW_011591690.1	+	1447129	1447696	XP_010949217	NW_011512519.1	-	8229343	8229981
g16419	ScfyRBE_3095;HRSCAF=4310	18q13	4445254	4477381	+	NP_001193244	147447	179877	-1	25	XP_010989385	NW_011591690.1	-	1380723	1411604	XP_010949222	NW_011512519.1	+	8265124	8296114
g16421	ScfyRBE_3095;HRSCAF=4310	18q13	4490834	4505672	+	NP_001098870	115788	134128	-1	25	XP_010989383	NW_011591690.1	-	1352932	1359544	XP_010949224	NW_011512519.1	+	8317347	8323866
g16423	ScfyRBE_3095;HRSCAF=4310	18q13	4509566	4512344	+	NP_001040082	110168	112894	-1	25	XP_010989381	NW_011591690.1	-	1346289	1349123	XP_010949228	NW_011512519.1	+	8327717	8330730
g16426	ScfyRBE_3095;HRSCAF=4310	18q13	4519270	4530808	+	XP_002683860	94451	101655	-1	25	XP_010989382	NW_011591690.1	-	1326004	1336309	XP_010949227	NW_011512519.1	+	8340714	8351220
g16429	ScfyRBE_3095;HRSCAF=4310	18q13	4563533	4565976	-	NP_001020520	71390600	71392110	-1	21	XP_010987540	NW_011591575.1	+	333832	334065	XP_010967159	NW_011517098.1	+	14189293	14190497
g16431	ScfyRBE_3095;HRSCAF=4310	18q13	4613394	4621389	-	NP_001193547	4077597	4086314	-1	25	XP_010989379	NW_011591690.1	+	1237849	1245367	XP_010949304	NW_011512519.1	-	8431862	8439372
g16432	ScfyRBE_3095;HRSCAF=4310	18q13	4627148	4638994	-	XP_002697935	4088165	4102526	-1	25	XP_010989378	NW_011591690.1	+	1219691	1229429	XP_010949232	NW_011512519.1	-	8447719	8457421
g16433	ScfyRBE_3095;HRSCAF=4310	18q13	4644179	4654696	+	NP_001192532	4106044	4118692	1	25	XP_010989374	NW_011591690.1	-	1204924	1215369	XP_010949238	NW_011512519.1	+	8461732	8471904
g16434	ScfyRBE_3095;HRSCAF=4310	18q13	4655368	4669574	-	NP_001157410	4119351	4130232	-1	25	XP_010989375	NW_011591690.1	+	1193528	1204072	XP_010949233	NW_011512519.1	-	8472754	8485912
g16474	ScfyRBE_3095;HRSCAF=4310	18q13	7443901	7453844	-	NP_001178169	7515966	7530480	-1	25	XP_010989614	NW_011591700.1	-	1011549	1021313	XP_010960789	NW_011509865.1	+	1959113	1960788
g16477	ScfyRBE_3095;HRSCAF=4310	18q13	7483928	7498773	+	XP_005224474	7563334	7582174	1	25	XP_010989600	NW_011591700.1	+	1051396	1067003	XP_010960624	NW_011509865.1	-	1906162	1920942
g16479	ScfyRBE_3095;HRSCAF=4310	18q13	7564924	7597907	+	NP_001075050	7647412	7689263	1	25	XP_010989604	NW_011591700.1	+	1132757	1166181	XP_010960519	NW_011509865.1	-	1807249	1840598
g16481	ScfyRBE_3095;HRSCAF=4310	18q13	7608783	7609442	-	NP_001014919	7697900	7700498	-1	25	XP_010989607	NW_011591700.1	-	1176540	1178213	XP_010960347	NW_011509865.1	+	1795212	1796884
g16482	ScfyRBE_3095;HRSCAF=4310	18q13	7610742	7656456	+	NP_001030267	7700704	7730822	1	25	XP_010989609	NW_011591700.1	+	1178480	1224200	XP_010960240	NW_011509865.1	-	1749189	1794945
g16483	ScfyRBE_3095;HRSCAF=4310	18q13	7661905	7665315	-	NP_001039416	7734591	7746003	-1	25	XP_010989610	NW_011591700.1	-	1229749	1232611	XP_010960016	NW_011509865.1	+	1740809	1743662
g16487	ScfyRBE_3095;HRSCAF=4310	18q13	7826768	7871058	+	XP_002698005	7931600	7955194	1	25	XP_010989613	NW_011591700.1	+	1421062	1442571	XP_010959794	NW_011509865.1	-	1535101	1556601
g16497	ScfyRBE_3095;HRSCAF=4310	18q13	8341925	8688435	-	NP_001179850	96408804	96761516	1	5	XP_010987193	NW_011591550.1	+	5580902	5841084	XP_010944760	NW_011511552.1	-	3111578	3370491
g16501	ScfyRBE_3095;HRSCAF=4310	18q13	8841791	8875004	+	NP_001192896	9238387	9290512	1	25	XP_010978356	NW_011591176.1	-	3083994	3116634	XP_010959422	NW_011509865.1	-	554817	587456
g16502	ScfyRBE_3095;HRSCAF=4310	18q13	8898523	8925516	-	NP_001068792	9330475	9359612	-1	25	XP_010978355	NW_011591176.1	+	3054880	3060590	XP_010959311	NW_011509865.1	+	525581	531292
g16503	ScfyRBE_3095;HRSCAF=4310	18q13	8980657	9016194	-	NP_001039724	9423862	9474899	-1	25	XP_010978353	NW_011591176.1	+	2943732	2979650	XP_010960903	NW_011509865.1	+	414337	450045
g16504	ScfyRBE_3095;HRSCAF=4310	18q13	9020678	9057660	+	NP_001068763	9501386	9519255	1	25	XP_010978351	NW_011591176.1	-	2902991	2923126	XP_010958943	NW_011509865.1	-	374521	394645
g16505	ScfyRBE_3095;HRSCAF=4310	18q13	9058276	9087245	-	XP_002698007	9519176	9524548	-1	25	XP_010978352	NW_011591176.1	+	2874151	2901931	XP_010959042	NW_011509865.1	+	345583	373460
g16511	ScfyRBE_3095;HRSCAF=4310	18q13	9192194	9192481	-	NP_001178098	9666054	9680637	-1	25	XP_010978348	NW_011591176.1	+	2770171	2770393	XP_010958681	NW_011509865.1	+	241626	242113
g16512	ScfyRBE_3095;HRSCAF=4310	18q13	9195012	9258876	+	XP_005224727	9683212	9914803	1	25	XP_010978347	NW_011591176.1	-	2620664	2767937	XP_010958563	NW_011509865.1	-	46114	239191
g16518	ScfyRBE_3095;HRSCAF=4310	18q13	9439245	9453842	-	XP_002698010	9975299	9975970	-1	25	XP_010978367	NW_011591176.1	+	2523801	2524367	XP_010960046	NW_011515267.1	+	2495606	2496247
g16520	ScfyRBE_3095;HRSCAF=4310	18q13	9457203	9457733	-	NP_001071521	9994132	9994413	-1	25	XP_010978345	NW_011591176.1	+	2506725	2506991	XP_010960043	NW_011515267.1	+	2478592	2478858
g16527	ScfyRBE_3095;HRSCAF=4310	18q13	9659450	9696256	-	NP_001039717	10288891	10325021	-1	25	XP_010978342	NW_011591176.1	+	2277952	2284316	XP_010960041	NW_011515267.1	+	2250565	2256893
g16530	ScfyRBE_3095;HRSCAF=4310	18q13	9778490	9793360	+	NP_001107194	10417665	10425321	1	25	XP_010978340	NW_011591176.1	-	2172652	2173029	XP_010960039	NW_011515267.1	-	2144705	2144968
g16532	ScfyRBE_3095;HRSCAF=4310	18q13	9796267	9854165	-	NP_001076889	10427712	10487821	-1	25	XP_010978341	NW_011591176.1	+	2114348	2169755	XP_010960040	NW_011515267.1	+	2086531	2141809
g16533	ScfyRBE_3095;HRSCAF=4310	18q13	9860258	9878674	-	NP_001098900	10496621	10522623	-1	25	XP_010978338	NW_011591176.1	+	2086453	2107938	XP_010960037	NW_011515267.1	+	2058665	2080153
g16536	ScfyRBE_3095;HRSCAF=4310	18q13	9907036	9925768	-	NP_001014876	10596931	10609096	-1	25	XP_010978337	NW_011591176.1	+	2041893	2051865	XP_010960036	NW_011515267.1	+	2014585	2024538
g16540	ScfyRBE_3095;HRSCAF=4310	18q13	10033911	10261826	+	NP_001070330	10743976	11273969	1	25	XP_010978336	NW_011591176.1	-	1452254	1985390	XP_010960035	NW_011515267.1	-	1433693	1958083
g1664	ScfyRBE_9;HRSCAF=105	19q12	8291638	8292963	-	XP_002694428	25033671	25037093	1	17	XP_010989447	NW_011591691.1	+	17260	17628	XP_010957065	NW_011514637.1	-	6160753	6162075
g16696	ScfyRBE_4038;HRSCAF=5338	9q15	773256	774038	+	NP_976237	40341311	40343613	1	X	XP_010998607	NW_011596628.1	+	11235	12597	XP_010962374	NW_011515961.1	-	154630	156264
g16698	ScfyRBE_4038;HRSCAF=5338	9q15	800465	832022	-	NP_001179508	14935722	14972990	-1	18	XP_010980938	NW_011591261.1	+	1639383	1667630	XP_010948483	NW_011512198.1	-	493600	525056
g16699	ScfyRBE_4038;HRSCAF=5338	9q15	849321	876218	-	NP_001039723	15038821	15066463	-1	18	XP_010980937	NW_011591261.1	+	1592047	1618846	XP_010948484	NW_011512198.1	-	542451	569254
g167	ScfyRBE_1;HRSCAF=2	25q15ter	10435191	10450746	-	XP_005215363	3639632	3640717	1	14	XP_010985535	NW_011591456.1	+	418024	419015	XP_010964657	NW_011516551.1	-	299163	300171
g16700	ScfyRBE_4038;HRSCAF=5338	9q15	876786	881901	+	NP_001039666	15066961	15075288	1	18	XP_010980935	NW_011591261.1	-	1586375	1591479	XP_010948485	NW_011512198.1	+	569822	574943
g16701	ScfyRBE_4038;HRSCAF=5338	9q15	887705	927350	-	XP_005218847	15089441	15131888	-1	18	XP_010980934	NW_011591261.1	+	1551420	1580565	XP_010948501	NW_011512198.1	-	580762	609761
g16703	ScfyRBE_4038;HRSCAF=5338	9q15	931829	932323	-	NP_001094717	32961375	33072297	-1	16	XP_010990623	NW_011590999.1	+	348623	415340	XP_010971858	NW_011511147.1	+	3924709	3991408
g16704	ScfyRBE_4038;HRSCAF=5338	9q15	947140	1002482	-	NP_001071513	15186660	15219204	-1	18	XP_010980933	NW_011591261.1	+	1504851	1521671	XP_010948487	NW_011512198.1	-	639379	656150
g16707	ScfyRBE_4038;HRSCAF=5338	9q15	1027315	1056975	+	XP_005218795	15370927	15405215	1	18	XP_010980943	NW_011591261.1	-	1413071	1442523	XP_010948490	NW_011512198.1	+	718731	747978
g16709	ScfyRBE_4038;HRSCAF=5338	9q15	1082150	1094282	-	NP_001035581	15431046	15442609	-1	18	XP_010980930	NW_011591261.1	+	1377391	1387695	XP_010948491	NW_011512198.1	-	773282	783596
g16713	ScfyRBE_4038;HRSCAF=5338	9q15	1240220	1446151	-	NP_001033621	15625555	15928962	-1	18	XP_010980929	NW_011591261.1	+	1027181	1232450	XP_010948493	NW_011512198.1	-	927820	1133219
g16724	ScfyRBE_4038;HRSCAF=5338	9q15	2060957	2125854	+	NP_001029895	16739765	16824481	1	18	XP_010980927	NW_011591261.1	-	347401	429770	XP_010948498	NW_011512198.1	+	1744252	1819441
g16726	ScfyRBE_4038;HRSCAF=5338	9q15	2146046	2149324	-	NP_001180122	16836726	16841714	-1	18	XP_010980925	NW_011591261.1	+	338913	339761	XP_010948499	NW_011512198.1	-	1826938	1830216
g16731	ScfyRBE_4038;HRSCAF=5338	9q15	2292912	2341416	-	NP_001178362	17033279	17085940	-1	18	XP_010980939	NW_011591261.1	+	159648	194011	XP_010963527	NW_011510812.1	+	13298	34780
g16743	ScfyRBE_4038;HRSCAF=5338	9q15	2842809	2881798	-	NP_001181981	17813467	17816071	-1	18	XP_010988398	NW_011591636.1	+	5040029	5041974	XP_010960075	NW_011515270.1	+	2515569	2517544
g16746	ScfyRBE_4038;HRSCAF=5338	9q15	2919085	2935459	+	NP_001073116	17919331	17936226	1	18	XP_010988397	NW_011591636.1	-	4948889	4965302	XP_010960074	NW_011515270.1	-	2423794	2440316
g16753	ScfyRBE_4038;HRSCAF=5338	9q15	3465351	3476110	+	NP_001029475	18539431	18554094	1	18	XP_010988391	NW_011591636.1	-	4415523	4426174	XP_010960067	NW_011515270.1	-	1890945	1901483
g16755	ScfyRBE_4038;HRSCAF=5338	9q15	3489145	3522443	+	NP_001071489	18568735	18608192	1	18	XP_010988390	NW_011591636.1	-	4370057	4400347	XP_010960066	NW_011515270.1	-	1845636	1877996
g16761	ScfyRBE_4038;HRSCAF=5338	9q15	3684623	3785317	-	XP_005218672	18810541	18858142	-1	18	XP_010988386	NW_011591636.1	+	4169398	4208619	XP_010960060	NW_011515270.1	+	1644958	1684202
g16762	ScfyRBE_4038;HRSCAF=5338	9q15	3810399	3954151	+	NP_001098923	19032743	19124256	1	18	XP_010988385	NW_011591636.1	-	3944043	4026734	XP_010960073	NW_011515270.1	-	1420044	1555716
g16766	ScfyRBE_4038;HRSCAF=5338	9q15	3981637	3983685	-	NP_001033122	19157447	19166134	-1	18	XP_010988384	NW_011591636.1	+	3912966	3916503	XP_010960059	NW_011515270.1	+	1389070	1392602
g16769	ScfyRBE_4038;HRSCAF=5338	9q15	4045181	4097863	+	NP_001039882	19224240	19293983	1	18	XP_010988380	NW_011591636.1	-	3801428	3853353	XP_010960056	NW_011515270.1	-	1277125	1327308
g16774	ScfyRBE_4038;HRSCAF=5338	9q15	4371591	4376394	-	NP_001192719	19640447	19654562	-1	18	XP_010988379	NW_011591636.1	+	3524647	3529556	XP_010960055	NW_011515270.1	+	1001212	1006229
g1679	ScfyRBE_9;HRSCAF=105	19q12	8815046	8869383	+	NP_001179765	80297262	80313158	-1	13	XP_010997152	NW_011593019.1	-	614083	620717	XP_010956906	NW_011514637.1	+	6720968	6736509
g16800	ScfyRBE_4038;HRSCAF=5338	9q15	6163458	6206868	+	NP_001091542	21879671	21925829	1	18	XP_010988375	NW_011591636.1	-	1714995	1753272	XP_010961934	NW_011515729.1	+	278792	319529
g16801	ScfyRBE_4038;HRSCAF=5338	9q15	6208888	6214902	-	XP_005218760	21926577	21937955	-1	18	XP_010988373	NW_011591636.1	+	1706979	1712979	XP_010961935	NW_011515729.1	-	321545	327570
g16803	ScfyRBE_4038;HRSCAF=5338	9q15	6293279	6375198	-	XP_002694827	22021983	22114274	-1	18	XP_010988395	NW_011591636.1	+	1548263	1632451	XP_010961949	NW_011515729.1	-	401934	486117
g16805	ScfyRBE_4038;HRSCAF=5338	9q15	6466951	6722812	+	NP_001091611	22118201	22541532	1	18	XP_010988372	NW_011591636.1	-	1202396	1545285	XP_010961939	NW_011515729.1	+	489095	831721
g16809	ScfyRBE_4038;HRSCAF=5338	9q15	6836010	6872348	-	NP_001098466	22692066	22694550	-1	18	XP_010988369	NW_011591636.1	+	1088567	1088941	XP_010961950	NW_011515729.1	-	943913	945690
g1681	ScfyRBE_9;HRSCAF=105	19q12	9009613	9168256	+	XP_002692403	80015601	80114072	-1	13	XP_010997146	NW_011593019.1	-	314360	427730	XP_010956909	NW_011514637.1	+	6922100	7034344
g16820	ScfyRBE_4038;HRSCAF=5338	9q15	7345785	7363834	+	NP_001179673	23309540	23312757	1	18	XP_010988394	NW_011591636.1	-	562083	579145	XP_010961951	NW_011515729.1	+	1457531	1458851
g16824	ScfyRBE_4038;HRSCAF=5338	9q15	7628747	7660231	+	NP_001179926	23681599	23687572	1	18	XP_010988367	NW_011591636.1	-	292548	297461	XP_010961940	NW_011515729.1	+	1740042	1744955
g16827	ScfyRBE_4038;HRSCAF=5338	9q15	7738518	7766995	+	NP_777170	23828638	23855657	1	18	XP_010988366	NW_011591636.1	-	160936	184181	XP_010961942	NW_011515729.1	+	1855453	1875823
g16828	ScfyRBE_4038;HRSCAF=5338	9q15	7770043	7834910	+	NP_001192726	23861829	23927174	1	18	XP_010988365	NW_011591636.1	-	92855	157876	XP_010961944	NW_011515729.1	+	1878882	1943999
g16835	ScfyRBE_4038;HRSCAF=5338	9q15	7979022	7999967	-	NP_001179288	24765330	24793402	1	18	XP_010986757	NW_011591520.1	+	449144	525391	XP_010965636	NW_011516690.1	+	4843963	4920513
g16837	ScfyRBE_4038;HRSCAF=5338	9q15	8206305	8343063	+	NP_776750	24338466	24519487	-1	18	XP_010986756	NW_011591520.1	-	162606	300742	XP_010965635	NW_011516690.1	-	4557084	4695257
g16839	ScfyRBE_4038;HRSCAF=5338	9q15	8360128	8418792	-	NP_001039439	24290808	24334739	1	18	XP_010986755	NW_011591520.1	+	117919	145709	XP_010965633	NW_011516690.1	+	4512410	4540129
g16840	ScfyRBE_4038;HRSCAF=5338	9q15	8419270	8435892	+	NP_001160085	24237405	24267636	-1	18	XP_010986753	NW_011591520.1	-	70697	87391	XP_010965631	NW_011516690.1	-	4465156	4481862
g16841	ScfyRBE_4038;HRSCAF=5338	9q15	8444349	8470698	-	NP_001033249	24205242	24231176	1	18	XP_010986752	NW_011591520.1	+	36404	62237	XP_010965630	NW_011516690.1	+	4430748	4456706
g16849	ScfyRBE_4038;HRSCAF=5338	9q15	8542379	8668730	+	NP_001092391	24879123	24981115	1	18	XP_010994391	NW_011592178.1	-	233595	315566	XP_010965618	NW_011516690.1	-	4234617	4316722
g16850	ScfyRBE_4038;HRSCAF=5338	9q15	8676843	8718678	+	NP_001193107	24996725	25036121	1	18	XP_010994390	NW_011592178.1	-	183806	216715	XP_010965646	NW_011516690.1	-	4184735	4217790
g16852	ScfyRBE_4038;HRSCAF=5338	9q15	8729915	8740302	+	NP_001095735	25048853	25059249	1	18	XP_010994389	NW_011592178.1	-	162345	172706	XP_010965617	NW_011516690.1	-	4163207	4173578
g16853	ScfyRBE_4038;HRSCAF=5338	9q15	8743510	8843945	+	XP_005218862	25126947	25184749	1	18	XP_010994384	NW_011592178.1	-	57929	110940	XP_010965616	NW_011516690.1	-	4058765	4111735
g16854	ScfyRBE_4038;HRSCAF=5338	9q15	8847566	8895951	+	XP_005218803	25216121	25249058	1	18	XP_010994381	NW_011592178.1	-	6372	35590	XP_010965614	NW_011516690.1	-	4007306	4036423
g16857	ScfyRBE_4038;HRSCAF=5338	9q15	8945857	8972586	+	NP_001077203	25295242	25332388	1	18	XP_010998303	NW_011594495.1	+	42784	72487	XP_010965607	NW_011516690.1	-	3929061	3958339
g16858	ScfyRBE_4038;HRSCAF=5338	9q15	8976126	8980649	+	NP_001069742	25334588	25339259	1	18	XP_010998307	NW_011594495.1	+	76328	80399	XP_010965606	NW_011516690.1	-	3921017	3925543
g16859	ScfyRBE_4038;HRSCAF=5338	9q15	8984363	9003525	-	NP_001092593	25342771	25348163	-1	18	XP_010984047	NW_011591389.1	+	7279154	7298073	XP_010965604	NW_011516690.1	+	3898247	3917205
g16860	ScfyRBE_4038;HRSCAF=5338	9q15	9007675	9070628	+	NP_001092632	25446367	25454407	1	18	XP_010984048	NW_011591389.1	-	7214947	7219040	XP_010965605	NW_011516690.1	-	3834053	3838082
g16861	ScfyRBE_4038;HRSCAF=5338	9q15	9074006	9089240	+	XP_002694931	25470741	25474347	1	18	XP_010984044	NW_011591389.1	-	7197089	7205986	XP_010965600	NW_011516690.1	-	3816187	3825083
g16862	ScfyRBE_4038;HRSCAF=5338	9q15	9107386	9109871	+	XP_002694838	25501849	25504738	1	18	XP_010984043	NW_011591389.1	-	7176781	7179305	XP_010965599	NW_011516690.1	-	3795850	3798339
g16863	ScfyRBE_4038;HRSCAF=5338	9q15	9119738	9129784	-	NP_001015659	25512317	25525079	-1	18	XP_010984042	NW_011591389.1	+	7156939	7166971	XP_010965598	NW_011516690.1	+	3775986	3786024
g16864	ScfyRBE_4038;HRSCAF=5338	9q15	9130017	9150813	+	NP_001039767	25525200	25537104	1	18	XP_010984041	NW_011591389.1	-	7139001	7152509	XP_010965645	NW_011516690.1	-	3758212	3775753
g16865	ScfyRBE_4038;HRSCAF=5338	9q15	9150870	9158170	+	NP_001029384	25539095	25547404	1	18	XP_010984034	NW_011591389.1	-	7128953	7135998	XP_010965592	NW_011516690.1	-	3748187	3755211
g16866	ScfyRBE_4038;HRSCAF=5338	9q15	9160345	9166330	-	NP_001077255	25547365	25555198	-1	18	XP_010984035	NW_011591389.1	+	7120814	7126775	XP_010965593	NW_011516690.1	+	3739944	3745993
g16868	ScfyRBE_4038;HRSCAF=5338	9q15	9189907	9202904	-	XP_010812769	25580587	25602166	-1	18	XP_010984033	NW_011591389.1	+	7084920	7097778	XP_010965591	NW_011516690.1	+	3704454	3717015
g16869	ScfyRBE_4038;HRSCAF=5338	9q15	9211481	9229029	+	NP_001193645	25608275	25633395	1	18	XP_010984032	NW_011591389.1	-	7059295	7069161	XP_010965588	NW_011516690.1	-	3678482	3688337
g16873	ScfyRBE_4038;HRSCAF=5338	9q15	9324502	9354851	+	XP_005218531	25761283	25782446	1	18	XP_010984022	NW_011591389.1	-	6935305	6951905	XP_010965579	NW_011516690.1	-	3555989	3572596
g16875	ScfyRBE_4038;HRSCAF=5338	9q15	9357802	9382072	+	XP_005218559	25785516	25803400	1	18	XP_010984021	NW_011591389.1	-	6908272	6932396	XP_010965576	NW_011516690.1	-	3529084	3553058
g16878	ScfyRBE_4038;HRSCAF=5338	9q15	9461703	9494263	-	NP_851362	25894541	25963429	-1	18	XP_010984017	NW_011591389.1	+	6795049	6829895	XP_010965568	NW_011516690.1	+	3416025	3450782
g16880	ScfyRBE_4038;HRSCAF=5338	9q15	9529169	9534616	+	NP_001289602	25970368	25977551	1	18	XP_010984015	NW_011591389.1	-	6759451	6764946	XP_010965566	NW_011516690.1	-	3380448	3386805
g16882	ScfyRBE_4038;HRSCAF=5338	9q15	9535431	9544509	-	XP_005218873	25984798	25986558	-1	18	XP_010984059	NW_011591389.1	+	6749057	6750733	XP_010965643	NW_011516690.1	+	3370097	3371818
g16883	ScfyRBE_4038;HRSCAF=5338	9q15	9548459	9566175	+	NP_001068945	25989856	26005157	1	18	XP_010984014	NW_011591389.1	-	6728249	6745798	XP_010965565	NW_011516690.1	-	3349214	3366828
g16884	ScfyRBE_4038;HRSCAF=5338	9q15	9591050	9625233	+	XP_010812723	26021950	26043124	1	18	XP_010984012	NW_011591389.1	-	6696706	6704040	XP_010965563	NW_011516690.1	-	3317024	3324298
g16885	ScfyRBE_4038;HRSCAF=5338	9q15	9633724	9646232	-	NP_001003905	26077404	26090645	-1	18	XP_010984010	NW_011591389.1	+	6648991	6660086	XP_010965562	NW_011516690.1	+	3269379	3280488
g16887	ScfyRBE_4038;HRSCAF=5338	9q15	9663413	9701673	-	NP_777061	26098515	26132551	-1	18	XP_010984009	NW_011591389.1	+	6599924	6631828	XP_010965560	NW_011516690.1	+	3220439	3252207
g16889	ScfyRBE_4038;HRSCAF=5338	9q15	9731932	9755133	+	XP_005218684	26169327	26203174	1	18	XP_010984008	NW_011591389.1	-	6549124	6569477	XP_010965559	NW_011516690.1	-	3169571	3189925
g16890	ScfyRBE_4038;HRSCAF=5338	9q15	9755538	9770887	-	NP_001092514	26202382	26215285	-1	18	XP_010984058	NW_011591389.1	+	6536361	6548720	XP_010965641	NW_011516690.1	+	3156843	3169167
g16891	ScfyRBE_4038;HRSCAF=5338	9q15	9808323	9816423	+	NP_001069604	26282979	26289446	1	18	XP_010984006	NW_011591389.1	-	6488817	6496264	XP_010965557	NW_011516690.1	-	3109360	3116718
g16892	ScfyRBE_4038;HRSCAF=5338	9q15	9824662	9892097	+	XP_005218639	26369830	26383749	1	18	XP_010984057	NW_011591389.1	-	6413032	6432460	XP_010965640	NW_011516690.1	-	3028260	3071550
g16895	ScfyRBE_4038;HRSCAF=5338	9q15	9900154	9966317	-	XP_010812834	26390076	26447574	-1	18	XP_010984056	NW_011591389.1	+	6337512	6404955	XP_010965553	NW_011516690.1	+	2958807	3026378
g16898	ScfyRBE_4038;HRSCAF=5338	9q15	10026245	10034169	-	NP_001093825	26514591	26525996	-1	18	XP_010984001	NW_011591389.1	+	6273575	6281497	XP_010965548	NW_011516690.1	+	2894856	2902777
g16899	ScfyRBE_4038;HRSCAF=5338	9q15	10042254	10084071	-	NP_777231	26533095	26556740	-1	18	XP_010983999	NW_011591389.1	+	6246893	6265942	XP_010965547	NW_011516690.1	+	2868157	2887145
g169	ScfyRBE_1;HRSCAF=2	25q15ter	10492140	10498879	+	NP_001077235	3578346	3586015	-1	14	XP_010985527	NW_011591456.1	-	351386	358544	XP_010964647	NW_011516551.1	+	353920	360523
g1690	ScfyRBE_9;HRSCAF=105	19q12	9407278	9412947	+	NP_001192648	79646521	79651314	-1	13	XP_010997145	NW_011593019.1	-	63828	69568	XP_010956910	NW_011514637.1	+	7280870	7286436
g1692	ScfyRBE_9;HRSCAF=105	19q12	9450211	9451578	-	NP_001075203	79598150	79601073	1	13	XP_010997144	NW_011593019.1	+	24961	26328	XP_010956911	NW_011514637.1	-	7323859	7325226
g1693	ScfyRBE_9;HRSCAF=105	19q12	9451902	9469591	+	NP_001069481	79580469	79597861	-1	13	XP_010997143	NW_011593019.1	-	7130	17209	XP_010956912	NW_011514637.1	+	7325550	7343003
g16938	ScfyRBE_4038;HRSCAF=5338	9q15	14762805	14808886	-	NP_001075093	32798826	32888927	-1	18	XP_010983995	NW_011591389.1	+	1560650	1606618	XP_010960725	NW_011515430.1	-	4505885	4552040
g1695	ScfyRBE_9;HRSCAF=105	19q12	9474986	9501887	+	NP_001192960	79548065	79556310	-1	13	XP_010976967	NW_011591125.1	-	4098288	4105228	XP_010956913	NW_011514637.1	+	7368209	7375146
g16954	ScfyRBE_4038;HRSCAF=5338	9q15	15989619	16022163	+	NP_001001601	34260148	34274741	1	18	XP_010983993	NW_011591389.1	-	367418	384802	XP_010960727	NW_011515430.1	+	5726923	5744580
g16960	ScfyRBE_4038;HRSCAF=5338	9q15	16157600	16191108	+	NP_001069275	34427370	34449848	1	18	XP_010984052	NW_011591389.1	-	221203	235421	XP_010960857	NW_011515430.1	+	5877137	5891365
g16962	ScfyRBE_4038;HRSCAF=5338	9q15	16280617	16300899	-	NP_001193081	34577220	34597773	-1	18	XP_010983987	NW_011591389.1	+	94608	111868	XP_010960731	NW_011515430.1	-	5999236	6018615
g16964	ScfyRBE_4038;HRSCAF=5338	9q15	16322613	16344590	-	XP_005218896	34603130	34630641	-1	18	XP_010983986	NW_011591389.1	+	48916	88457	XP_010960732	NW_011515430.1	-	6022883	6062410
g16965	ScfyRBE_4038;HRSCAF=5338	9q15	16348734	16369931	-	NP_001179962	34636280	34660241	-1	18	XP_010983985	NW_011591389.1	+	26968	44730	XP_010960733	NW_011515430.1	-	6066560	6086987
g16966	ScfyRBE_4038;HRSCAF=5338	9q15	16377055	16386140	+	NP_001179451	34668691	34677726	1	18	XP_010984050	NW_011591389.1	-	7989	13677	XP_010960860	NW_011515430.1	+	6097693	6103063
g16967	ScfyRBE_4038;HRSCAF=5338	9q15	16386761	16405881	+	XP_002694852	34709889	34711484	1	18	XP_010977631	NW_011591145.1	-	4401312	4402901	XP_010960734	NW_011515430.1	+	6120601	6122190
g1697	ScfyRBE_9;HRSCAF=105	19q12	9513220	9563064	-	NP_001069942	79479044	79536892	1	13	XP_010976966	NW_011591125.1	+	4037094	4086867	XP_010956914	NW_011514637.1	-	7386436	7436246
g16970	ScfyRBE_4038;HRSCAF=5338	9q15	16422799	16435096	-	XP_015331209	34733118	34743031	-1	18	XP_010977630	NW_011591145.1	+	4376044	4384398	XP_010960738	NW_011515430.1	-	6139039	6147369
g16971	ScfyRBE_4038;HRSCAF=5338	9q15	16435285	16437719	-	NP_001039378	34746055	34749250	-1	18	XP_010977626	NW_011591145.1	+	4370453	4371953	XP_010960739	NW_011515430.1	-	6151554	6154123
g16972	ScfyRBE_4038;HRSCAF=5338	9q15	16443261	16445084	-	NP_001179967	34754940	34756799	-1	18	XP_010977625	NW_011591145.1	+	4362195	4363976	XP_010960740	NW_011515430.1	-	6159421	6161223
g16975	ScfyRBE_4038;HRSCAF=5338	9q15	16459856	16470352	+	XP_002694855	34775141	34787908	1	18	XP_010977623	NW_011591145.1	-	4336842	4347361	XP_010960742	NW_011515430.1	+	6176035	6186511
g16976	ScfyRBE_4038;HRSCAF=5338	9q15	16481149	16495657	+	NP_001161306	34795758	34810221	1	18	XP_010977620	NW_011591145.1	-	4312360	4325598	XP_010960743	NW_011515430.1	+	6197740	6211001
g16977	ScfyRBE_4038;HRSCAF=5338	9q15	16509323	16554160	+	XP_005218775	34824499	34871222	1	18	XP_010977619	NW_011591145.1	-	4253603	4293320	XP_010960746	NW_011515430.1	+	6229974	6274783
g16978	ScfyRBE_4038;HRSCAF=5338	9q15	16563388	16587010	+	XP_005218490	34878576	34906646	1	18	XP_010977617	NW_011591145.1	-	4220580	4244358	XP_010960748	NW_011515430.1	+	6284009	6307686
g1698	ScfyRBE_9;HRSCAF=105	19q12	9588330	9597798	-	NP_001091573	79433478	79448501	1	13	XP_010976965	NW_011591125.1	+	3998280	4012322	XP_010956915	NW_011514637.1	-	7460844	7470097
g16980	ScfyRBE_4038;HRSCAF=5338	9q15	16593739	16599730	-	NP_001039361	34912745	34918691	-1	18	XP_010977614	NW_011591145.1	+	4211973	4213878	XP_010960749	NW_011515430.1	-	6314402	6316457
g16981	ScfyRBE_4038;HRSCAF=5338	9q15	16596129	16602512	+	NP_001070405	34918530	34922481	1	18	XP_010977615	NW_011591145.1	-	4205427	4207116	XP_010960861	NW_011515430.1	+	6321315	6322978
g16982	ScfyRBE_4038;HRSCAF=5338	9q15	16603475	16608344	+	NP_001178131	34922999	34927749	1	18	XP_010977612	NW_011591145.1	-	4199956	4204465	XP_010960752	NW_011515430.1	+	6323940	6328479
g16983	ScfyRBE_4038;HRSCAF=5338	9q15	16611069	16612707	+	XP_015331227	34928332	34931932	1	18	XP_010977611	NW_011591145.1	-	4195845	4196604	XP_010960754	NW_011515430.1	+	6331872	6332703
g16984	ScfyRBE_4038;HRSCAF=5338	9q15	16614433	16618380	-	NP_001192651	34933328	34937158	-1	18	XP_010977607	NW_011591145.1	+	4190327	4194104	XP_010960756	NW_011515430.1	-	6334431	6338224
g16985	ScfyRBE_4038;HRSCAF=5338	9q15	16621154	16626082	-	NP_001069350	34940463	34946013	-1	18	XP_010977604	NW_011591145.1	+	4182293	4186972	XP_010960758	NW_011515430.1	-	6341930	6346208
g16986	ScfyRBE_4038;HRSCAF=5338	9q15	16626308	16634029	+	XP_005218671	34947877	34954517	1	18	XP_010977643	NW_011591145.1	-	4174740	4181522	XP_010960862	NW_011515430.1	+	6348094	6353802
g16987	ScfyRBE_4038;HRSCAF=5338	9q15	16635305	16639475	+	XP_005218666	34954745	34959266	1	18	XP_010977603	NW_011591145.1	-	4169310	4173510	XP_010960762	NW_011515430.1	+	6355038	6359241
g1699	ScfyRBE_9;HRSCAF=105	19q12	9619763	9695345	+	XP_002692547	79329173	79355665	-1	13	XP_010976987	NW_011591125.1	-	3905067	3934600	XP_010957067	NW_011514637.1	+	7538625	7567736
g16990	ScfyRBE_4038;HRSCAF=5338	9q15	16656540	16657959	+	NP_001029457	34974964	34977126	1	18	XP_010977601	NW_011591145.1	-	4150868	4152291	XP_010960763	NW_011515430.1	+	6376291	6377714
g16991	ScfyRBE_4038;HRSCAF=5338	9q15	16658440	16673447	-	NP_001193268	34977246	34993385	-1	18	XP_010977599	NW_011591145.1	+	4135432	4150372	XP_010960767	NW_011515430.1	-	6378208	6393166
g16992	ScfyRBE_4038;HRSCAF=5338	9q15	16678234	16693184	+	NP_001192658	34995067	35013345	1	18	XP_010977642	NW_011591145.1	-	4116447	4134478	XP_010960863	NW_011515430.1	+	6393165	6412127
g16994	ScfyRBE_4038;HRSCAF=5338	9q15	16708209	16737720	-	NP_001098862	35028379	35056000	-1	18	XP_010977598	NW_011591145.1	+	4078492	4101339	XP_010960768	NW_011515430.1	-	6427470	6456005
g16995	ScfyRBE_4038;HRSCAF=5338	9q15	16737882	16778671	+	NP_001179250	35056134	35117221	1	18	XP_010977596	NW_011591145.1	-	4027070	4056681	XP_010960770	NW_011515430.1	+	6471958	6503851
g16997	ScfyRBE_4038;HRSCAF=5338	9q15	16790014	16794409	-	NP_001029946	35121243	35124820	-1	18	XP_010977594	NW_011591145.1	+	4021748	4022510	XP_010960771	NW_011515430.1	-	6508385	6509147
g16999	ScfyRBE_4038;HRSCAF=5338	9q15	16825314	16830845	+	NP_777067	35159766	35165470	1	18	XP_010977641	NW_011591145.1	-	3982092	3986910	XP_010960775	NW_011515430.1	+	6547095	6548433
g1700	ScfyRBE_9;HRSCAF=105	19q12	9699434	9752519	-	NP_001093796	79263518	79324185	1	13	XP_010976964	NW_011591125.1	+	3840882	3901287	XP_010956916	NW_011514637.1	-	7571845	7632322
g17000	ScfyRBE_4038;HRSCAF=5338	9q15	16832320	16870434	-	NP_776930	35165958	35205066	-1	18	XP_010977591	NW_011591145.1	+	3965161	3980616	XP_010960776	NW_011515430.1	-	6549909	6588228
g17001	ScfyRBE_4038;HRSCAF=5338	9q15	16871306	16872066	-	NP_776408	35205885	35206635	-1	18	XP_010977590	NW_011591145.1	+	3940782	3941542	XP_010960864	NW_011515430.1	-	6589098	6591626
g17004	ScfyRBE_4038;HRSCAF=5338	9q15	16949722	16967674	+	XP_010812784	35270360	35290823	1	18	XP_010977587	NW_011591145.1	-	3846293	3864159	XP_010960780	NW_011515430.1	+	6666688	6684682
g17005	ScfyRBE_4038;HRSCAF=5338	9q15	16972653	16985337	+	XP_003587270	35296998	35327453	1	18	XP_010977640	NW_011591145.1	-	3829426	3841383	XP_010960866	NW_011515430.1	+	6689652	6701513
g17006	ScfyRBE_4038;HRSCAF=5338	9q15	16985467	16988074	-	XP_002694868	35327418	35333286	-1	18	XP_010977583	NW_011591145.1	+	3826573	3829296	XP_010960783	NW_011515430.1	-	6701643	6704366
g17007	ScfyRBE_4038;HRSCAF=5338	9q15	16988208	16990495	+	NP_001039739	35333982	35335939	1	18	XP_010977585	NW_011591145.1	-	3824280	3825935	XP_010960781	NW_011515430.1	+	6705004	6706659
g17008	ScfyRBE_4038;HRSCAF=5338	9q15	16991013	16994680	-	XP_005218664	35336140	35339583	-1	18	XP_010977639	NW_011591145.1	+	3820795	3823761	XP_010960788	NW_011515430.1	-	6707178	6710317
g17010	ScfyRBE_4038;HRSCAF=5338	9q15	16995187	16996325	+	NP_001192388	35339676	35341472	1	18	XP_010977577	NW_011591145.1	-	3818494	3820146	XP_010960787	NW_011515430.1	+	6710835	6712491
g17011	ScfyRBE_4038;HRSCAF=5338	9q15	17001579	17011663	-	NP_001014863	35344408	35383712	-1	18	XP_010977578	NW_011591145.1	+	3803091	3813229	XP_010960786	NW_011515430.1	-	6717695	6727803
g17013	ScfyRBE_4038;HRSCAF=5338	9q15	17037273	17094764	-	NP_001091594	35386426	35452124	-1	18	XP_010977576	NW_011591145.1	+	3720770	3777483	XP_010960790	NW_011515430.1	-	6753374	6810151
g17015	ScfyRBE_4038;HRSCAF=5338	9q15	17108425	17113856	-	NP_001095439	35463582	35467533	-1	18	XP_010977575	NW_011591145.1	+	3701624	3707041	XP_010960791	NW_011515430.1	-	6823724	6829157
g17018	ScfyRBE_4038;HRSCAF=5338	9q15	17132442	17136034	+	NP_001032713	35476833	35491550	1	18	XP_010977569	NW_011591145.1	-	3680369	3683962	XP_010960795	NW_011515430.1	+	6847144	6850736
g17020	ScfyRBE_4038;HRSCAF=5338	9q15	17138371	17148988	+	XP_002694948	35493612	35504658	1	18	XP_010977566	NW_011591145.1	-	3667378	3678027	XP_010960798	NW_011515430.1	+	6853082	6863717
g17022	ScfyRBE_4038;HRSCAF=5338	9q15	17154879	17176580	+	NP_001068881	35521165	35534184	1	18	XP_010977564	NW_011591145.1	-	3639601	3652243	XP_010960801	NW_011515430.1	+	6878857	6891491
g17023	ScfyRBE_4038;HRSCAF=5338	9q15	17182563	17184970	-	NP_001029212	35540357	35542906	-1	18	XP_010977561	NW_011591145.1	+	3631237	3633612	XP_010960804	NW_011515430.1	-	6897461	6900195
g17024	ScfyRBE_4038;HRSCAF=5338	9q15	17186463	17189649	-	NP_001039534	35544370	35547611	-1	18	XP_010977562	NW_011591145.1	+	3626555	3629741	XP_010960803	NW_011515430.1	-	6901691	6904877
g17033	ScfyRBE_4038;HRSCAF=5338	9q15	17247202	17284229	+	NP_001068887	35602603	35634596	1	18	XP_010977551	NW_011591145.1	-	3532109	3564649	XP_010960811	NW_011515430.1	+	6959341	6999375
g17034	ScfyRBE_4038;HRSCAF=5338	9q15	17289776	17395118	+	NP_001179760	35640709	35732176	1	18	XP_010977637	NW_011591145.1	-	3423307	3499941	XP_010960818	NW_011515430.1	+	7005164	7108201
g17035	ScfyRBE_4038;HRSCAF=5338	9q15	17398839	17404340	-	NP_001192614	35735066	35741010	-1	18	XP_010977636	NW_011591145.1	+	3414199	3419606	XP_010960815	NW_011515430.1	-	7111897	7117399
g17038	ScfyRBE_4038;HRSCAF=5338	9q15	17410858	17419769	+	NP_776985	35747167	35760966	1	18	XP_010977550	NW_011591145.1	-	3398764	3407427	XP_010960814	NW_011515430.1	+	7124218	7132889
g17040	ScfyRBE_4038;HRSCAF=5338	9q15	17455343	17461368	-	NP_001069035	35795189	35803175	-1	18	XP_010977546	NW_011591145.1	+	3357445	3363491	XP_010960821	NW_011515430.1	-	7168220	7174249
g17041	ScfyRBE_4038;HRSCAF=5338	9q15	17461502	17495081	+	XP_005218626	35803282	35844344	1	18	XP_010977543	NW_011591145.1	-	3324159	3357291	XP_010960822	NW_011515430.1	+	7174403	7207585
g17042	ScfyRBE_4038;HRSCAF=5338	9q15	17499122	17509467	-	NP_001179292	35847645	35872312	-1	18	XP_010977542	NW_011591145.1	+	3309581	3320133	XP_010960825	NW_011515430.1	-	7211630	7221910
g17045	ScfyRBE_4038;HRSCAF=5338	9q15	17646271	17662561	+	XP_005218921	36008030	36029234	1	18	XP_010977541	NW_011591145.1	-	3157789	3174078	XP_010960828	NW_011515430.1	+	7357468	7373738
g17047	ScfyRBE_4038;HRSCAF=5338	9q15	17722603	17758347	+	NP_001231534	36095734	36140923	1	18	XP_010977540	NW_011591145.1	-	3062552	3098347	XP_010960831	NW_011515430.1	+	7433350	7469342
g17048	ScfyRBE_4038;HRSCAF=5338	9q15	17785465	17851803	+	NP_001002763	36221702	36243479	1	18	XP_010977536	NW_011591145.1	-	2969113	3035214	XP_010960832	NW_011515430.1	+	7496630	7562860
g17049	ScfyRBE_4038;HRSCAF=5338	9q15	17859866	18011582	+	XP_002694878	36247082	36431124	1	18	XP_010977635	NW_011591145.1	-	2810030	2962731	XP_010960840	NW_011515430.1	+	7570721	7723998
g17050	ScfyRBE_4038;HRSCAF=5338	9q15	18013992	18034132	+	NP_001179796	36449383	36455306	1	18	XP_010977531	NW_011591145.1	-	2787738	2792956	XP_010960837	NW_011515430.1	+	7741259	7746456
g17051	ScfyRBE_4038;HRSCAF=5338	9q15	18039400	18048049	-	NP_001108441	36458139	36469860	-1	18	XP_010977535	NW_011591145.1	+	2781453	2782490	XP_010960834	NW_011515430.1	-	7751718	7752754
g17052	ScfyRBE_4038;HRSCAF=5338	9q15	18048825	18073478	+	NP_001192601	36471594	36500063	1	18	XP_010977529	NW_011591145.1	-	2748682	2773396	XP_010960841	NW_011515430.1	+	7760972	7785706
g17053	ScfyRBE_4038;HRSCAF=5338	9q15	18082160	18164634	+	NP_001098936	36510905	36574882	1	18	XP_010977528	NW_011591145.1	-	2657071	2739492	XP_010960868	NW_011515430.1	+	7794423	7877172
g17055	ScfyRBE_4038;HRSCAF=5338	9q15	18187870	18189399	-	XP_002694953	36598368	36600210	-1	18	XP_010977525	NW_011591145.1	+	2632465	2633497	XP_010960843	NW_011515430.1	-	7900543	7901781
g17056	ScfyRBE_4038;HRSCAF=5338	9q15	18189732	18196060	-	NP_001070535	36600499	36607395	-1	18	XP_010977524	NW_011591145.1	+	2625364	2631758	XP_010960844	NW_011515430.1	-	7902310	7908687
g17057	ScfyRBE_4038;HRSCAF=5338	9q15	18196343	18198044	+	NP_001179168	36607628	36610400	1	18	XP_010977518	NW_011591145.1	-	2623385	2625084	XP_010960849	NW_011515430.1	+	7908967	7910666
g17058	ScfyRBE_4038;HRSCAF=5338	9q15	18199649	18204713	-	NP_001069456	36611038	36616277	-1	18	XP_010977522	NW_011591145.1	+	2616721	2621771	XP_010960847	NW_011515430.1	-	7912300	7917367
g17061	ScfyRBE_4038;HRSCAF=5338	9q15	18262138	18287709	+	NP_001157254	36674604	36696376	1	18	XP_010977516	NW_011591145.1	-	2534106	2559666	XP_010960852	NW_011515430.1	+	7974871	8000440
g17062	ScfyRBE_4038;HRSCAF=5338	9q15	18302309	18477701	+	XP_002694885	36847730	36898690	1	18	XP_010977514	NW_011591145.1	-	2346262	2399623	XP_010958861	NW_011510721.1	+	8549	61839
g17063	ScfyRBE_4038;HRSCAF=5338	9q15	18490079	18504750	-	NP_001029707	36911358	36924689	-1	18	XP_010977513	NW_011591145.1	+	2323436	2333440	XP_010958884	NW_011510721.1	-	74685	84696
g17065	ScfyRBE_4038;HRSCAF=5338	9q15	18534498	18649654	+	XP_005218598	36955238	37096910	1	18	XP_010977510	NW_011591145.1	-	2173126	2288874	XP_010958889	NW_011510721.1	+	119034	234466
g17066	ScfyRBE_4038;HRSCAF=5338	9q15	18662059	18669911	-	NP_001029595	37108019	37115996	-1	18	XP_010977509	NW_011591145.1	+	2152883	2160725	XP_010958905	NW_011510721.1	-	246879	251426
g1707	ScfyRBE_9;HRSCAF=105	19q12	10057699	10077229	+	NP_001093785	78882751	78907460	-1	13	XP_010976961	NW_011591125.1	-	3526263	3545722	XP_010956917	NW_011514637.1	+	7926699	7946316
g17075	ScfyRBE_4038;HRSCAF=5338	9q15	19760906	19937817	+	XP_005215579	41988047	42189775	1	14	XP_010977759	NW_011591147.1	-	6694963	6845636	XP_010959395	NW_011510721.1	+	1332862	1482429
g17079	ScfyRBE_4038;HRSCAF=5338	9q15	20449064	20463735	-	NP_001069266	39146106	39161155	-1	18	XP_010977503	NW_011591145.1	+	378238	392625	XP_010958927	NW_011510721.1	-	2014707	2029002
g1708	ScfyRBE_9;HRSCAF=105	19q12	10084903	10114861	+	NP_001030574	78845236	78873171	-1	13	XP_010976960	NW_011591125.1	-	3489968	3516636	XP_010956919	NW_011514637.1	+	7955961	7982530
g17080	ScfyRBE_4038;HRSCAF=5338	9q15	20468740	20472230	+	NP_001014897	39163673	39171071	1	18	XP_010977505	NW_011591145.1	-	369398	372887	XP_010958948	NW_011510721.1	+	2034388	2037855
g17081	ScfyRBE_4038;HRSCAF=5338	9q15	20475554	20490446	-	NP_001035560	39173135	39179293	-1	18	XP_010977507	NW_011591145.1	+	361822	366043	XP_010958959	NW_011510721.1	-	2041172	2045392
g17082	ScfyRBE_4038;HRSCAF=5338	9q15	20492496	20504258	-	NP_001015650	39212760	39215055	1	18	XP_010977500	NW_011591145.1	+	337736	349048	XP_010959015	NW_011510721.1	-	2058174	2069506
g17084	ScfyRBE_4038;HRSCAF=5338	9q15	20573428	20598172	-	XP_005218560	39300561	39339579	-1	18	XP_010977501	NW_011591145.1	+	256552	268821	XP_010958973	NW_011510721.1	-	2138513	2150807
g17086	ScfyRBE_4038;HRSCAF=5338	9q15	20609365	20622019	+	XP_005218696	39351471	39368532	1	18	XP_010977498	NW_011591145.1	-	220687	233329	XP_010959023	NW_011510721.1	+	2174109	2186779
g17091	ScfyRBE_4038;HRSCAF=5338	9q15	20651628	20789493	+	NP_001178365	39401561	39483417	1	18	XP_010977496	NW_011591145.1	-	130082	173484	XP_010959046	NW_011510721.1	+	2233699	2277075
g17093	ScfyRBE_4038;HRSCAF=5338	9q15	20836364	20848271	+	XP_005218709	39571695	39629597	1	18	XP_010977492	NW_011591145.1	-	8937	16930	XP_010959099	NW_011510721.1	+	2390344	2398311
g17095	ScfyRBE_4038;HRSCAF=5338	9q15	20873920	20874963	-	XP_010812841	39665073	39671884	-1	18	XP_010998411	NW_011594938.1	-	5383	6558	XP_010959432	NW_011510721.1	-	2436375	2437550
g1710	ScfyRBE_9;HRSCAF=105	19q12	10182772	10194868	-	NP_001106179	78766068	78772194	1	13	XP_010976959	NW_011591125.1	+	3417998	3423287	XP_010956920	NW_011514637.1	-	8049376	8054577
g17100	ScfyRBE_4038;HRSCAF=5338	9q15	20999010	21023943	-	NP_001030365	39808727	39838373	-1	18	XP_010996252	NW_011592622.1	-	113291	139034	XP_010959146	NW_011510721.1	-	2535954	2586711
g17101	ScfyRBE_4038;HRSCAF=5338	9q15	21080212	21082518	+	XP_002694893	39902861	39905155	1	18	XP_010996248	NW_011592622.1	+	194756	197062	XP_010959157	NW_011510721.1	+	2643151	2645457
g17105	ScfyRBE_4038;HRSCAF=5338	9q15	21628345	21636582	-	NP_001093794	1548806	1608706	-1	18	XP_010988582	NW_011591653.1	-	162287	170560	XP_010959229	NW_011510721.1	-	3180274	3188534
g17107	ScfyRBE_4038;HRSCAF=5338	9q15	21682026	21725362	-	NP_001071319	1616811	1655688	-1	18	XP_010988586	NW_011591653.1	-	216005	258563	XP_010959260	NW_011510721.1	-	3234039	3276623
g17108	ScfyRBE_4038;HRSCAF=5338	9q15	21725891	21748469	+	NP_001029755	1655994	1681098	1	18	XP_010988602	NW_011591653.1	+	259788	283483	XP_010959443	NW_011510721.1	+	3277847	3301484
g17109	ScfyRBE_4038;HRSCAF=5338	9q15	21749902	21771751	-	NP_001093852	1681355	1694462	-1	18	XP_010988588	NW_011591653.1	-	283809	300662	XP_010959273	NW_011510721.1	-	3301817	3318645
g1711	ScfyRBE_9;HRSCAF=105	19q12	10203651	10214740	-	NP_001019702	78733477	78747534	1	13	XP_010976958	NW_011591125.1	+	3391359	3402406	XP_010956921	NW_011514637.1	-	8070410	8081476
g17112	ScfyRBE_4038;HRSCAF=5338	9q15	21808047	21818797	+	NP_001002892	1748745	1760788	1	18	XP_010988590	NW_011591653.1	+	341653	352415	XP_010959286	NW_011510721.1	+	3359756	3370507
g17117	ScfyRBE_4038;HRSCAF=5338	9q15	21873446	21897771	+	NP_001094545	1829597	1850873	1	18	XP_010988596	NW_011591653.1	+	415128	431494	XP_010959345	NW_011510721.1	+	3432479	3448845
g17119	ScfyRBE_4038;HRSCAF=5338	9q15	21900771	21924816	-	NP_001095504	1870817	1875884	-1	18	XP_010988599	NW_011591653.1	-	453639	465545	XP_010959370	NW_011510721.1	-	3471386	3484583
g17122	ScfyRBE_4038;HRSCAF=5338	9q15	21943124	21956715	+	XP_005218381	1910952	1951890	-1	18	XP_010998747	NW_011601125.1	+	891	14514	XP_010950032	NW_011512822.1	-	4935	30264
g17125	ScfyRBE_4038;HRSCAF=5338	9q15	21973506	22113110	-	NP_001231069	1967587	2091098	-1	18	XP_010973155	NW_011590953.1	-	34095	80746	XP_010966879	NW_011510931.1	-	10301	124225
g17126	ScfyRBE_4038;HRSCAF=5338	9q15	22122397	22154678	-	XP_002694769	2113352	2141411	-1	18	XP_010984366	NW_011590953.1	-	157259	183912	XP_010965414	NW_011510931.1	-	133770	160359
g17127	ScfyRBE_4038;HRSCAF=5338	9q15	22161703	22182534	-	XP_002694753	2160856	2177621	-1	18	XP_010985397	NW_011590953.1	-	195934	209161	XP_010965437	NW_011510931.1	-	172358	185524
g17128	ScfyRBE_4038;HRSCAF=5338	9q15	22187715	22233602	-	NP_001179384	2183491	2237316	-1	18	XP_010988463	NW_011590953.1	-	221923	267676	XP_010965461	NW_011510931.1	-	198189	244144
g17129	ScfyRBE_4038;HRSCAF=5338	9q15	22237104	22360806	-	XP_005218412	2290832	2371007	-1	18	XP_010989460	NW_011590953.1	-	327520	394004	XP_010965473	NW_011510931.1	-	297835	370748
g1713	ScfyRBE_9;HRSCAF=105	19q12	10229686	10232177	+	NP_001179609	78712288	78722796	-1	13	XP_010976957	NW_011591125.1	-	3374509	3376985	XP_010956922	NW_011514637.1	+	8095844	8098329
g17131	ScfyRBE_4038;HRSCAF=5338	9q15	22369109	22456721	+	NP_001179139	2396335	2482363	1	18	XP_010992524	NW_011590953.1	+	402272	490587	XP_010965491	NW_011510931.1	+	379296	467172
g17134	ScfyRBE_4038;HRSCAF=5338	9q15	22462400	22471652	-	XP_005218396	2486596	2491819	-1	18	XP_010993558	NW_011590953.1	-	496099	499782	XP_010965495	NW_011510931.1	-	472658	476345
g17139	ScfyRBE_4038;HRSCAF=5338	9q15	22537833	22544692	+	XP_003587247	2604152	2607410	1	18	XP_010997655	NW_011590953.1	+	569438	572306	XP_010965532	NW_011510931.1	+	546015	548819
g17140	ScfyRBE_4038;HRSCAF=5338	9q15	22546136	22583801	-	NP_001193627	2613213	2625218	-1	18	XP_010973630	NW_011590953.1	-	577912	599632	XP_010965542	NW_011510931.1	-	554424	566996
g17143	ScfyRBE_4038;HRSCAF=5338	9q15	22652047	22700323	-	NP_776693	2662463	2766583	-1	18	XP_010998949	NW_011590953.1	-	626532	720152	XP_010965549	NW_011510931.1	-	603380	696865
g17146	ScfyRBE_4038;HRSCAF=5338	9q15	22710356	22720621	-	XP_005218435	2845660	2858813	-1	18	XP_010999040	NW_011590953.1	-	737900	751684	XP_010965561	NW_011510931.1	-	714692	728242
g17147	ScfyRBE_4038;HRSCAF=5338	9q15	22727214	22760512	-	XP_010812616	2866949	2870945	-1	18	XP_010999228	NW_011590953.1	-	755120	756276	XP_010965585	NW_011510931.1	-	731680	732864
g17148	ScfyRBE_4038;HRSCAF=5338	9q15	22759819	22771283	+	NP_777100	2907580	2917649	1	18	XP_010972604	NW_011590953.1	+	790198	799011	XP_010965634	NW_011510931.1	+	766783	775595
g17151	ScfyRBE_4038;HRSCAF=5338	9q15	22824476	22830906	+	NP_001068880	2976672	2983194	1	18	XP_010973044	NW_011590953.1	+	850087	856499	XP_010965687	NW_011510931.1	+	826788	833236
g17153	ScfyRBE_4038;HRSCAF=5338	9q15	23235341	23458278	+	NP_001193440	3505270	3744371	1	18	XP_010996079	NW_011592545.1	-	289316	510863	XP_010965700	NW_011510931.1	+	1229257	1448870
g1716	ScfyRBE_9;HRSCAF=105	19q12	10245848	10265568	-	XP_005215117	78628908	78698768	1	13	XP_010976955	NW_011591125.1	+	3299390	3358413	XP_010956924	NW_011514637.1	-	8114558	8173560
g17164	ScfyRBE_4038;HRSCAF=5338	9q15	23968585	24006644	+	XP_005218444	4445956	4457155	1	18	XP_010981671	NW_011591294.1	+	233170	240342	XP_010965723	NW_011510931.1	+	1973287	1980530
g17173	ScfyRBE_4038;HRSCAF=5338	9q15	24419907	24460417	+	NP_001103258	4990463	5003016	1	18	XP_010981672	NW_011591294.1	+	670842	680842	XP_010965736	NW_011510931.1	+	2410823	2420838
g17174	ScfyRBE_4038;HRSCAF=5338	9q15	24502511	24628159	+	NP_001040089	5045212	5211278	1	18	XP_010981673	NW_011591294.1	+	720951	844178	XP_010965743	NW_011510931.1	+	2460897	2583844
g17175	ScfyRBE_4038;HRSCAF=5338	9q15	24650455	24658068	+	NP_777058	5244684	5253673	1	18	XP_010981674	NW_011591294.1	+	865861	872949	XP_010965752	NW_011510931.1	+	2605551	2612648
g17179	ScfyRBE_4038;HRSCAF=5338	9q15	24717603	24982731	+	NP_001071560	5283909	6196774	1	18	XP_010981676	NW_011591294.1	+	887425	1194935	XP_010965768	NW_011510931.1	+	2626950	3106193
g1720	ScfyRBE_9;HRSCAF=105	19q12	10466463	10497646	+	XP_015329600	78319020	78368752	-1	13	XP_010976954	NW_011591125.1	-	3107332	3130728	XP_010956925	NW_011514637.1	+	8341169	8364533
g17205	ScfyRBE_4038;HRSCAF=5338	9q15	26683334	26739701	+	NP_001070587	7356788	7366900	1	18	XP_010978778	NW_011591195.1	+	1624420	1633153	XP_010965790	NW_011510931.1	+	4626477	4633033
g17206	ScfyRBE_4038;HRSCAF=5338	9q15	26743908	26843658	-	NP_001157257	7421962	7474074	-1	18	XP_010978840	NW_011591195.1	-	1677797	1720905	XP_010965800	NW_011510931.1	-	4677578	4820438
g1721	ScfyRBE_9;HRSCAF=105	19q12	10511651	10597146	+	NP_001179198	78194165	78304515	-1	13	XP_010976953	NW_011591125.1	-	3009361	3093160	XP_010956926	NW_011514637.1	+	8378526	8462684
g17210	ScfyRBE_4038;HRSCAF=5338	9q15	27013941	27028749	-	NP_001106646	7719672	7733832	-1	18	XP_010978780	NW_011591195.1	-	1946487	1954509	XP_010965806	NW_011510931.1	-	4947386	4955406
g17211	ScfyRBE_4038;HRSCAF=5338	9q15	27029054	27049460	+	NP_001033188	7734175	7753452	1	18	XP_010978781	NW_011591195.1	+	1961545	1981935	XP_010965813	NW_011510931.1	+	4962492	4982890
g17212	ScfyRBE_4038;HRSCAF=5338	9q15	27054317	27063878	+	NP_001192342	7755291	7768469	1	18	XP_010978782	NW_011591195.1	+	1992119	1995790	XP_010965823	NW_011510931.1	+	4993460	4996161
g17213	ScfyRBE_4038;HRSCAF=5338	9q15	27072016	27075832	-	XP_005218466	7779382	7781765	-1	18	XP_010978783	NW_011591195.1	-	2005230	2009062	XP_010965837	NW_011510931.1	-	5005594	5009420
g17220	ScfyRBE_4038;HRSCAF=5338	9q15	27211408	27244984	+	NP_001019730	7931947	7962732	1	18	XP_010978785	NW_011591195.1	+	2141968	2175047	XP_010965856	NW_011510931.1	+	5142459	5175528
g17222	ScfyRBE_4038;HRSCAF=5338	9q15	27264381	27311110	+	NP_001092485	7982465	8027130	1	18	XP_010978787	NW_011591195.1	+	2218757	2240281	XP_010965866	NW_011510931.1	+	5194781	5240702
g17230	ScfyRBE_4038;HRSCAF=5338	9q15	27788141	27789898	-	XP_005218451	8594078	8606724	-1	18	XP_010978790	NW_011591195.1	-	2711779	2713537	XP_010965926	NW_011510931.1	-	5712851	5714609
g17232	ScfyRBE_4038;HRSCAF=5338	9q15	27815050	27870656	+	NP_001069194	8636042	8729511	1	18	XP_010978791	NW_011591195.1	+	2738908	2794629	XP_010965941	NW_011510931.1	+	5739918	5795723
g17233	ScfyRBE_4038;HRSCAF=5338	9q15	27890976	27902967	-	NP_001069032	8766752	8778520	-1	18	XP_010978792	NW_011591195.1	-	2814982	2826903	XP_010965950	NW_011510931.1	-	5816186	5824747
g17247	ScfyRBE_4038;HRSCAF=5338	9q15	29300786	29307378	+	NP_001092416	10250180	10263073	1	18	XP_010978796	NW_011591195.1	+	4185531	4200597	XP_010966001	NW_011510931.1	+	7182737	7197613
g17248	ScfyRBE_4038;HRSCAF=5338	9q15	29318057	29345439	+	NP_001070597	10294996	10305608	1	18	XP_010978798	NW_011591195.1	+	4233604	4239534	XP_010966011	NW_011510931.1	+	7229727	7235641
g17251	ScfyRBE_4038;HRSCAF=5338	9q15	29366679	29376392	+	NP_001092447	10316499	10350461	1	18	XP_010978799	NW_011591195.1	+	4247605	4270151	XP_010966021	NW_011510931.1	+	7246791	7266096
g17252	ScfyRBE_4038;HRSCAF=5338	9q15	29383433	29414547	-	NP_001179423	10355405	10385409	-1	18	XP_010978843	NW_011591195.1	-	4277419	4302017	XP_010966972	NW_011510931.1	-	7273035	7297311
g17253	ScfyRBE_4038;HRSCAF=5338	9q15	29415172	29451386	-	NP_001020501	10392425	10427784	-1	18	XP_010978801	NW_011591195.1	-	4309151	4344263	XP_010966034	NW_011510931.1	-	7304422	7339558
g17255	ScfyRBE_4038;HRSCAF=5338	9q15	29467209	29482986	-	NP_001092341	10439489	10451245	-1	18	XP_010978803	NW_011591195.1	-	4359877	4367125	XP_010966057	NW_011510931.1	-	7355260	7362508
g17256	ScfyRBE_4038;HRSCAF=5338	9q15	29482723	29499439	+	NP_001030422	10451369	10472288	1	18	XP_010978804	NW_011591195.1	+	4375889	4395305	XP_010966064	NW_011510931.1	+	7371215	7390588
g17258	ScfyRBE_4038;HRSCAF=5338	9q15	29500479	29510414	-	NP_001071356	10472573	10482376	-1	18	XP_010978805	NW_011591195.1	-	4396195	4402176	XP_010966070	NW_011510931.1	-	7391478	7397320
g1726	ScfyRBE_9;HRSCAF=105	19q12	10665318	10688199	+	NP_001192645	78075556	78098372	-1	13	XP_010976950	NW_011591125.1	-	2917971	2940819	XP_010956927	NW_011514637.1	+	8530650	8553504
g17262	ScfyRBE_4038;HRSCAF=5338	9q15	29628559	29684866	+	XP_002694791	10632350	10688580	1	18	XP_010977993	NW_011591156.1	-	912568	1034253	XP_010959545	NW_011515164.1	+	603243	724943
g17263	ScfyRBE_4038;HRSCAF=5338	9q15	29696267	29724818	-	XP_002694793	10694237	10706275	-1	18	XP_010978811	NW_011591195.1	-	4586299	4598493	XP_010966084	NW_011510931.1	-	7582074	7594309
g17266	ScfyRBE_4038;HRSCAF=5338	9q15	29775927	29840175	-	NP_001040058	10781076	10825733	-1	18	XP_010978813	NW_011591195.1	-	4664614	4704909	XP_010966107	NW_011510931.1	-	7660161	7700429
g17267	ScfyRBE_4038;HRSCAF=5338	9q15	29843288	29853726	+	NP_001070586	10845506	10854520	1	18	XP_010978814	NW_011591195.1	+	4731089	4741104	XP_010966119	NW_011510931.1	+	7726027	7736037
g17268	ScfyRBE_4038;HRSCAF=5338	9q15	29857776	29939139	+	NP_001092394	10876310	10939661	1	18	XP_010978845	NW_011591195.1	+	4788833	4823127	XP_010967019	NW_011510931.1	+	7784011	7818292
g17269	ScfyRBE_4038;HRSCAF=5338	9q15	29969668	30073772	+	NP_001093769	10985132	11050904	1	18	XP_010978815	NW_011591195.1	+	4868974	4912977	XP_010966139	NW_011510931.1	+	7864403	7908313
g1727	ScfyRBE_9;HRSCAF=105	19q12	10690674	10706943	-	NP_001073740	78054502	78071705	1	13	XP_010976949	NW_011591125.1	+	2899183	2915461	XP_010956928	NW_011514637.1	-	8556010	8572452
g17270	ScfyRBE_4038;HRSCAF=5338	9q15	30089837	30097083	-	XP_015331181	11116413	11133102	-1	18	XP_010978818	NW_011591195.1	-	4971100	4977993	XP_010966150	NW_011510931.1	-	7966354	7973249
g17272	ScfyRBE_4038;HRSCAF=5338	9q15	30110616	30132529	+	NP_001179257	22635094	22646401	1	3	XP_010978820	NW_011591195.1	+	5000771	5013036	XP_010966167	NW_011510931.1	+	7995934	8008170
g1729	ScfyRBE_9;HRSCAF=105	19q12	10795505	10914253	-	NP_776422	33343880	33480413	-1	14	XP_010989062	NW_011590963.1	-	5291613	5357337	XP_010969026	NW_011517737.1	+	1712965	1778591
g1731	ScfyRBE_9;HRSCAF=105	19q12	11040960	11160106	+	NP_001179455	34040796	34340573	1	14	XP_010997170	NW_011593038.1	-	977656	1147050	XP_010968922	NW_011517737.1	-	1095000	1264559
g1741	ScfyRBE_9;HRSCAF=105	19q12	11650914	11741226	+	XP_005214813	76879808	77005009	-1	13	XP_010976937	NW_011591125.1	-	1867127	1947775	XP_010956933	NW_011514637.1	+	9520578	9601120
g1748	ScfyRBE_9;HRSCAF=105	19q12	12382509	12388815	-	NP_001179368	76091992	76103853	1	13	XP_010976984	NW_011591125.1	+	1223844	1230087	XP_010957073	NW_011514637.1	-	10237124	10243398
g1749	ScfyRBE_9;HRSCAF=105	19q12	12398901	12401787	+	NP_001092650	76083309	76087372	-1	13	XP_010976983	NW_011591125.1	-	1211169	1214344	XP_010956941	NW_011514637.1	+	10253103	10256084
g1750	ScfyRBE_9;HRSCAF=105	19q12	12421756	12487604	+	NP_001073757	75979002	76062341	-1	13	XP_010976933	NW_011591125.1	-	1125025	1191231	XP_010956942	NW_011514637.1	+	10276020	10342228
g17553	ScfyRBE_4166;HRSCAF=5478	3q12	30267	31211	-	XP_010805496	42787986	42788915	1	7	XP_010983696	NW_011591373.1	+	260591	261535	XP_010952352	NW_011510363.1	+	284515	285459
g17555	ScfyRBE_4166;HRSCAF=5478	3q12	44260	73762	+	NP_001193109	64561459	64587897	-1	7	XP_010985580	NW_011591458.1	+	5645590	5668044	XP_010968311	NW_011517530.1	-	247951	270563
g17557	ScfyRBE_4166;HRSCAF=5478	3q12	116871	127918	-	NP_001192476	64499096	64511547	1	7	XP_010985581	NW_011591458.1	-	5713472	5724389	XP_010968310	NW_011517530.1	+	191681	202562
g17558	ScfyRBE_4166;HRSCAF=5478	3q12	131463	177764	+	NP_001193553	64435993	64471401	-1	7	XP_010985590	NW_011591458.1	+	5741334	5774228	XP_010968356	NW_011517530.1	-	142291	160120
g17559	ScfyRBE_4166;HRSCAF=5478	3q12	191927	240676	+	XP_010805730	64359563	64406299	-1	7	XP_010985582	NW_011591458.1	+	5799589	5836824	XP_010968308	NW_011517530.1	-	79509	116749
g17565	ScfyRBE_4166;HRSCAF=5478	3q12	299630	307039	-	NP_776502	64286948	64295116	1	7	XP_010989449	NW_011591693.1	-	54997	62403	XP_010968301	NW_011517530.1	+	13280	20685
g17574	ScfyRBE_4166;HRSCAF=5478	3q12	476051	503534	+	NP_001178460	64076578	64107651	-1	7	XP_010989456	NW_011591693.1	+	228195	256104	XP_010960111	NW_011515288.1	-	549666	577550
g17575	ScfyRBE_4166;HRSCAF=5478	3q12	511332	519705	+	NP_001032907	64055334	64065520	-1	7	XP_010989458	NW_011591693.1	+	264806	272924	XP_010960110	NW_011515288.1	-	532824	540963
g17577	ScfyRBE_4166;HRSCAF=5478	3q12	607987	668468	-	NP_777202	29867759	29873397	-1	28	XP_010982445	NW_011591326.1	+	8992600	8997524	XP_010961455	NW_011515632.1	+	9134955	9139877
g1758	ScfyRBE_9;HRSCAF=105	19q12	12562567	12615624	+	XP_005214684	75812624	75839560	-1	13	XP_010973837	NW_011591059.1	-	14795	418611	XP_010953703	NW_011513697.1	-	1689829	2094573
g17582	ScfyRBE_4166;HRSCAF=5478	3q12	743169	751176	+	NP_001029907	63748885	63756646	-1	7	XP_010989469	NW_011591693.1	+	497670	505418	XP_010960097	NW_011515288.1	-	303625	311369
g17584	ScfyRBE_4166;HRSCAF=5478	3q12	753192	790129	-	XP_002689339	63709271	63747740	1	7	XP_010989470	NW_011591693.1	-	508711	542739	XP_010960095	NW_011515288.1	+	266313	300335
g17585	ScfyRBE_4166;HRSCAF=5478	3q12	838929	844049	+	XP_002689338	63648253	63653794	-1	7	XP_010989471	NW_011591693.1	+	590875	596008	XP_010960093	NW_011515288.1	-	213066	218200
g17586	ScfyRBE_4166;HRSCAF=5478	3q12	844803	910366	+	XP_005209650	63576976	63641028	-1	7	XP_010989472	NW_011591693.1	+	603418	661969	XP_010960090	NW_011515288.1	-	147315	205652
g17587	ScfyRBE_4166;HRSCAF=5478	3q12	922957	940808	-	NP_001095701	63546283	63567495	1	7	XP_010989473	NW_011591693.1	-	674170	692018	XP_010960088	NW_011515288.1	+	117275	135130
g1759	ScfyRBE_9;HRSCAF=105	19q12	12616952	12630041	+	NP_001039639	75799806	75807162	-1	13	XP_010976930	NW_011591125.1	-	983309	991047	XP_010956946	NW_011514637.1	+	10476537	10484287
g17591	ScfyRBE_4166;HRSCAF=5478	3q12	1057484	1103958	-	XP_002689336	63316372	63378839	1	7	XP_010987804	NW_011591590.1	+	1701595	1740231	XP_010954414	NW_011513968.1	+	1713160	1755006
g17594	ScfyRBE_4166;HRSCAF=5478	3q12	1122893	1134926	-	XP_010805753	63294621	63298306	1	7	XP_010987801	NW_011591590.1	+	1679128	1682917	XP_010954410	NW_011513968.1	+	1693816	1697605
g17596	ScfyRBE_4166;HRSCAF=5478	3q12	1214384	1313339	-	XP_005209687	63153227	63182560	1	7	XP_010987795	NW_011591590.1	+	1495227	1593465	XP_010954419	NW_011513968.1	+	1545780	1608024
g17599	ScfyRBE_4166;HRSCAF=5478	3q12	1458502	1499791	+	XP_005209613	62856035	62902057	-1	7	XP_010987788	NW_011591590.1	-	1317135	1358358	XP_010954397	NW_011513968.1	-	1337920	1372179
g1760	ScfyRBE_9;HRSCAF=105	19q12	12630403	12789083	+	XP_005214880	75618508	75701655	-1	13	XP_010976979	NW_011591125.1	-	825343	893305	XP_010957077	NW_011514637.1	+	10574873	10643060
g17603	ScfyRBE_4166;HRSCAF=5478	3q12	1578223	1582691	+	NP_001178974	62769961	62773956	-1	7	XP_010987809	NW_011591590.1	-	1235773	1240279	XP_010954391	NW_011513968.1	-	1249771	1254276
g17604	ScfyRBE_4166;HRSCAF=5478	3q12	1587484	1598639	-	NP_001069141	62752481	62764723	1	7	XP_010987782	NW_011591590.1	+	1225567	1230941	XP_010954418	NW_011513968.1	+	1234579	1244938
g17605	ScfyRBE_4166;HRSCAF=5478	3q12	1603858	1611228	-	NP_001069142	62740774	62749742	1	7	XP_010987780	NW_011591590.1	+	1207360	1214690	XP_010954390	NW_011513968.1	+	1221455	1228812
g17606	ScfyRBE_4166;HRSCAF=5478	3q12	1616065	1654626	-	NP_001093804	62661628	62736415	1	7	XP_010987779	NW_011591590.1	+	1168580	1203063	XP_010954389	NW_011513968.1	+	1182835	1217160
g17608	ScfyRBE_4166;HRSCAF=5478	3q12	1696364	1787178	-	NP_001092597	62502507	62637900	1	7	XP_010987774	NW_011591590.1	+	1017869	1123282	XP_010954384	NW_011513968.1	+	1031117	1136499
g17615	ScfyRBE_4166;HRSCAF=5478	3q12	2055273	2056529	-	NP_776656	62229186	62230442	1	7	XP_010987771	NW_011591590.1	+	770623	771879	XP_010954381	NW_011513968.1	+	784414	785670
g17621	ScfyRBE_4166;HRSCAF=5478	3q12	2354203	2396241	-	NP_001179707	61807767	61864472	1	7	XP_010987766	NW_011591590.1	+	434808	476739	XP_010954376	NW_011513968.1	+	447375	489301
g17625	ScfyRBE_4166;HRSCAF=5478	3q12	2456977	2459990	-	XP_002689329	61723861	61727921	1	7	XP_010987807	NW_011591590.1	+	372480	375518	XP_010954417	NW_011513968.1	+	385078	388113
g1763	ScfyRBE_9;HRSCAF=105	19q12	12827952	12837844	-	XP_005214561	75563518	75574215	1	13	XP_010976927	NW_011591125.1	+	776592	786488	XP_010956948	NW_011514637.1	-	10682052	10691908
g1764	ScfyRBE_9;HRSCAF=105	19q12	12857791	12884673	+	NP_001039952	75518488	75534491	-1	13	XP_010976925	NW_011591125.1	-	730473	746874	XP_010956951	NW_011514637.1	+	10721652	10738053
g17640	ScfyRBE_4166;HRSCAF=5478	3q12	2890190	2896450	+	NP_001020519	61042755	61049774	-1	7	XP_010988639	NW_011591660.1	+	54812	61080	XP_010957923	NW_011514979.1	-	2250229	2256460
g17643	ScfyRBE_4166;HRSCAF=5478	3q12	3018792	3081071	+	NP_001069365	60809074	60998968	-1	7	XP_010988640	NW_011591660.1	+	182803	232272	XP_010957920	NW_011514979.1	-	2078888	2128293
g17645	ScfyRBE_4166;HRSCAF=5478	3q12	3171320	3276205	+	XP_005209627	60588659	60703487	-1	7	XP_010988643	NW_011591660.1	+	329864	433054	XP_010957918	NW_011514979.1	-	1877865	1908799
g1765	ScfyRBE_9;HRSCAF=105	19q12	12889359	12916034	-	NP_001193309	75487262	75516206	1	13	XP_010976923	NW_011591125.1	+	699164	725784	XP_010956952	NW_011514637.1	-	10742744	10769254
g17655	ScfyRBE_4166;HRSCAF=5478	3q12	3760764	3935062	+	NP_001259014	59782768	60099412	-1	7	XP_010988646	NW_011591660.1	+	659182	1082092	XP_010957913	NW_011514979.1	-	1229784	1651873
g1766	ScfyRBE_9;HRSCAF=105	19q12	12928155	12934929	-	NP_777169	75466513	75473824	1	13	XP_010976922	NW_011591125.1	+	680351	687126	XP_010956953	NW_011514637.1	-	10781259	10788015
g17660	ScfyRBE_4166;HRSCAF=5478	3q12	4006369	4062829	-	XP_005209676	59633829	59684718	1	7	XP_010988651	NW_011591660.1	-	1153267	1204358	XP_010957911	NW_011514979.1	+	1107725	1158592
g17662	ScfyRBE_4166;HRSCAF=5478	3q12	4133648	4134980	-	NP_001178964	59524545	59525876	1	7	XP_010988652	NW_011591660.1	-	1280419	1281754	XP_010957910	NW_011514979.1	+	1031003	1032338
g17664	ScfyRBE_4166;HRSCAF=5478	3q12	4179061	4232492	-	XP_005209633	59406125	59463982	1	7	XP_010988653	NW_011591660.1	-	1325334	1378839	XP_010957909	NW_011514979.1	+	955299	987210
g17665	ScfyRBE_4166;HRSCAF=5478	3q12	4232764	4301502	+	NP_001095962	59319662	59382124	-1	7	XP_010988655	NW_011591660.1	+	1391899	1447526	XP_010957906	NW_011514979.1	-	864053	920835
g17666	ScfyRBE_4166;HRSCAF=5478	3q12	4305515	4327755	+	NP_001180114	59288868	59309661	-1	7	XP_010988656	NW_011591660.1	+	1456939	1473309	XP_010957905	NW_011514979.1	-	838282	854646
g17668	ScfyRBE_4166;HRSCAF=5478	3q12	4346361	4450552	-	XP_005209596	59136028	59267638	1	7	XP_010988659	NW_011591660.1	-	1491865	1593666	XP_010957901	NW_011514979.1	+	718018	819738
g17670	ScfyRBE_4166;HRSCAF=5478	3q12	4498059	4510493	+	NP_001192387	59053807	59075334	-1	7	XP_010988662	NW_011591660.1	+	1641508	1653975	XP_010957899	NW_011514979.1	-	657837	670315
g17671	ScfyRBE_4166;HRSCAF=5478	3q12	4534156	4596445	+	XP_003586370	58900993	59009921	-1	7	XP_010988663	NW_011591660.1	+	1676633	1734403	XP_010957897	NW_011514979.1	-	577341	623227
g17684	ScfyRBE_4166;HRSCAF=5478	3q12	5787893	5799699	+	NP_001029715	57200810	57216549	-1	7	XP_010988665	NW_011591660.1	+	2919479	2930530	XP_010948868	NW_011512517.1	-	2436330	2447402
g17690	ScfyRBE_4166;HRSCAF=5478	3q12	6404783	6500086	+	NP_001193563	56235966	56350171	-1	7	XP_010980472	NW_011591246.1	-	1585733	1685706	XP_010948867	NW_011512517.1	-	1730469	1828127
g17699	ScfyRBE_4166;HRSCAF=5478	3q12	7115868	7132866	+	NP_001300935	55508007	55601836	-1	7	XP_010980476	NW_011591246.1	-	977959	1001347	XP_010948861	NW_011512517.1	-	1123387	1140245
g1770	ScfyRBE_9;HRSCAF=105	19q12	12978207	12988976	-	XP_005214854	75404993	75416988	1	13	XP_010976919	NW_011591125.1	+	630365	637801	XP_010956956	NW_011514637.1	-	10830895	10838341
g17706	ScfyRBE_4166;HRSCAF=5478	3q12	7374276	7375175	+	NP_001074981	55222501	55234079	-1	7	XP_010980465	NW_011591246.1	-	744650	745549	XP_010948857	NW_011512517.1	-	889826	890725
g17710	ScfyRBE_4166;HRSCAF=5478	3q12	7587403	7609813	+	NP_001073756	54748005	54759289	-1	7	XP_010980463	NW_011591246.1	-	513130	521622	XP_010948856	NW_011512517.1	-	658863	667300
g17711	ScfyRBE_4166;HRSCAF=5478	3q12	7621269	7632580	-	NP_001075009	54717280	54735688	1	7	XP_010980456	NW_011591246.1	+	490509	501854	XP_010948848	NW_011512517.1	+	636266	647618
g17714	ScfyRBE_4166;HRSCAF=5478	3q12	7650004	7662124	+	NP_001091580	54690461	54702923	-1	7	XP_010980453	NW_011591246.1	-	461861	473902	XP_010948846	NW_011512517.1	-	607307	619466
g17715	ScfyRBE_4166;HRSCAF=5478	3q12	7667635	7680364	-	NP_001019706	54670603	54685592	1	7	XP_010980452	NW_011591246.1	+	443235	455461	XP_010948881	NW_011512517.1	+	589202	600998
g17717	ScfyRBE_4166;HRSCAF=5478	3q12	7707746	7730470	+	NP_001179904	51536863	52007783	1	6	XP_010980451	NW_011591246.1	-	394750	408467	XP_010948845	NW_011512517.1	-	539584	553231
g1772	ScfyRBE_9;HRSCAF=105	19q12	12997190	13009996	+	NP_001030199	75374575	75384705	-1	13	XP_010976914	NW_011591125.1	-	606690	614095	XP_010956961	NW_011514637.1	+	10854527	10861969
g17720	ScfyRBE_4166;HRSCAF=5478	3q12	7887535	7919315	+	NP_001193178	54285455	54437207	-1	7	XP_010980474	NW_011591246.1	-	207426	216420	XP_010948838	NW_011512517.1	-	352875	361845
g17721	ScfyRBE_4166;HRSCAF=5478	3q12	7920967	7923264	-	NP_001039768	54359830	54363506	1	7	XP_010980447	NW_011591246.1	+	204047	206261	XP_010948840	NW_011512517.1	+	349490	351773
g17739	ScfyRBE_4166;HRSCAF=5478	3q12	8224273	8226391	+	NP_001039493	54080964	54083194	-1	7	XP_010988999	NW_011591667.1	+	87010	88059	XP_010948833	NW_011512517.1	-	61638	62687
g1774	ScfyRBE_9;HRSCAF=105	19q12	13010057	13015937	-	NP_001030403	75368317	75374637	1	13	XP_010976916	NW_011591125.1	+	600652	606198	XP_010956958	NW_011514637.1	-	10862461	10868007
g17742	ScfyRBE_4166;HRSCAF=5478	3q12	8270795	8273071	-	XP_002689280	54012329	54014719	1	7	XP_010989070	NW_011591667.1	-	142971	157443	XP_010948830	NW_011512517.1	+	18659	20282
g17748	ScfyRBE_4166;HRSCAF=5478	3q12	8395562	8398018	-	XP_005209567	53853039	53855495	1	7	XP_010989002	NW_011591667.1	-	250158	252614	XP_010944134	NW_011509939.1	-	93454	95882
g1775	ScfyRBE_9;HRSCAF=105	19q12	13016302	13017917	+	NP_001179565	75365123	75367907	-1	13	XP_010976912	NW_011591125.1	-	598671	600286	XP_010956963	NW_011514637.1	+	10868373	10869988
g17758	ScfyRBE_4166;HRSCAF=5478	3q12	8670274	8674688	-	NP_001073812	53508799	53513894	1	7	XP_010989011	NW_011591667.1	-	520876	525196	XP_010970059	NW_011517961.1	+	28683045	28687365
g17759	ScfyRBE_4166;HRSCAF=5478	3q12	8676187	8682274	-	XP_010805666	53500352	53507322	1	7	XP_010989008	NW_011591667.1	-	526799	533054	XP_010970060	NW_011517961.1	+	28675201	28681452
g17760	ScfyRBE_4166;HRSCAF=5478	3q12	8682501	8694561	+	NP_001039531	53487090	53500190	-1	7	XP_010989013	NW_011591667.1	+	533281	545353	XP_010970063	NW_011517961.1	-	28662905	28674974
g17763	ScfyRBE_4166;HRSCAF=5478	3q12	8698230	8702124	-	NP_001014873	53478710	53483614	1	7	XP_010989016	NW_011591667.1	-	548969	552867	XP_010970058	NW_011517961.1	+	28655424	28659322
g17764	ScfyRBE_4166;HRSCAF=5478	3q12	8703588	8715024	-	NP_001096819	53464181	53476406	1	7	XP_010989017	NW_011591667.1	-	554311	564970	XP_010970057	NW_011517961.1	+	28643347	28653980
g17765	ScfyRBE_4166;HRSCAF=5478	3q12	8715321	8717126	+	NP_787009	53461635	53463955	-1	7	XP_010989028	NW_011591667.1	+	565270	567138	XP_010970051	NW_011517961.1	-	28641179	28643047
g17766	ScfyRBE_4166;HRSCAF=5478	3q12	8717648	8722876	-	NP_001192443	53455880	53461671	1	7	XP_010989027	NW_011591667.1	-	567658	572657	XP_010970052	NW_011517961.1	+	28635439	28640656
g17767	ScfyRBE_4166;HRSCAF=5478	3q12	8727459	8728662	+	NP_776433	53446106	53448979	-1	7	XP_010989026	NW_011591667.1	+	576877	578083	XP_010970054	NW_011517961.1	-	28630250	28631456
g17769	ScfyRBE_4166;HRSCAF=5478	3q12	8747892	8748803	-	NP_001073080	53424462	53426334	1	7	XP_010989023	NW_011591667.1	-	597053	598027	XP_010970055	NW_011517961.1	+	28610256	28611293
g1777	ScfyRBE_9;HRSCAF=105	19q12	13021303	13022673	-	NP_001096712	75359806	75362820	1	13	XP_010976908	NW_011591125.1	+	593925	595295	XP_010956967	NW_011514637.1	-	10873368	10874738
g17771	ScfyRBE_4166;HRSCAF=5478	3q12	8752327	8757518	+	XP_005209513	53414893	53421127	-1	7	XP_010989022	NW_011591667.1	+	601252	606404	XP_010970049	NW_011517961.1	-	28601997	28607187
g17772	ScfyRBE_4166;HRSCAF=5478	3q12	8758592	8764700	+	NP_001073110	53408163	53414128	-1	7	XP_010989018	NW_011591667.1	+	607476	613120	XP_010970050	NW_011517961.1	-	28595316	28600924
g17774	ScfyRBE_4166;HRSCAF=5478	3q12	8766203	8878576	-	XP_005209554	53294302	53407210	1	7	XP_010981033	NW_011590980.1	-	1571057	1724451	XP_010967654	NW_011517196.1	+	4883595	5036661
g17775	ScfyRBE_4166;HRSCAF=5478	3q12	8878676	8917621	-	NP_001179135	53242016	53256016	1	7	XP_010989030	NW_011591667.1	-	751549	762947	XP_010970041	NW_011517961.1	+	28445549	28457019
g17776	ScfyRBE_4166;HRSCAF=5478	3q12	8928986	8939079	+	NP_001137562	53216665	53227848	-1	7	XP_010989031	NW_011591667.1	+	775819	785304	XP_010970040	NW_011517961.1	-	28423199	28432624
g17777	ScfyRBE_4166;HRSCAF=5478	3q12	8964943	9024960	+	NP_001071530	53119765	53193428	-1	7	XP_010989080	NW_011591667.1	+	811194	870230	XP_010970039	NW_011517961.1	-	28338246	28397318
g17779	ScfyRBE_4166;HRSCAF=5478	3q12	9027546	9091856	-	NP_001071632	53047810	53118491	1	7	XP_010989032	NW_011591667.1	-	879656	904697	XP_010970034	NW_011517961.1	+	28268580	28328753
g17781	ScfyRBE_4166;HRSCAF=5478	3q12	9128483	9132468	-	NP_001192363	52983071	52984039	1	7	XP_010989035	NW_011591667.1	-	970736	971395	XP_010970038	NW_011517961.1	+	28236918	28237577
g17785	ScfyRBE_4166;HRSCAF=5478	3q12	9298697	9341004	+	XP_003586358	52714639	52774754	-1	7	XP_010989081	NW_011591667.1	+	1016523	1186385	XP_010970101	NW_011517961.1	-	28026675	28064570
g1779	ScfyRBE_9;HRSCAF=105	19q12	13039676	13050365	+	NP_001068625	75327439	75339408	1	13	XP_010976905	NW_011591125.1	-	566825	577542	XP_010956969	NW_011514637.1	+	10891087	10901802
g17791	ScfyRBE_4166;HRSCAF=5478	3q12	9474626	9477114	-	NP_001033265	52505097	52513059	1	7	XP_010989037	NW_011591667.1	-	1311590	1314082	XP_010970031	NW_011517961.1	+	27893028	27895520
g17795	ScfyRBE_4166;HRSCAF=5478	3q12	9597765	9601578	+	NP_001039822	52361793	52368150	-1	7	XP_010989039	NW_011591667.1	+	1434861	1438646	XP_010970024	NW_011517961.1	-	27768554	27772347
g17796	ScfyRBE_4166;HRSCAF=5478	3q12	9604820	9621559	+	XP_005209492	52346079	52354152	-1	7	XP_010989044	NW_011591667.1	+	1450398	1458042	XP_010970018	NW_011517961.1	-	27749333	27756806
g17797	ScfyRBE_4166;HRSCAF=5478	3q12	9626762	9662276	+	NP_001015649	52305244	52337268	-1	7	XP_010980572	NW_011590979.1	-	11639636	11653171	XP_010970016	NW_011517961.1	-	27722399	27744167
g17798	ScfyRBE_4166;HRSCAF=5478	3q12	9665365	9667965	+	XP_003586356	52290536	52293580	-1	7	XP_010980560	NW_011590979.1	-	11621906	11624786	XP_010970099	NW_011517961.1	-	27704708	27707352
g17799	ScfyRBE_4166;HRSCAF=5478	3q12	9670738	9672701	+	NP_001092400	52285863	52287943	-1	7	XP_010980512	NW_011590979.1	-	11617379	11619256	XP_010970013	NW_011517961.1	-	27700140	27702023
g17801	ScfyRBE_4166;HRSCAF=5478	3q12	9686566	9690385	-	NP_001029808	52252774	52270426	1	7	XP_010980503	NW_011590979.1	+	11599706	11603519	XP_010970012	NW_011517961.1	+	27682517	27686326
g17803	ScfyRBE_4166;HRSCAF=5478	3q12	9711901	9738787	-	NP_001095956	52218128	52244915	1	7	XP_010980448	NW_011590979.1	+	11565691	11580824	XP_010970002	NW_011517961.1	+	27648639	27663679
g1781	ScfyRBE_9;HRSCAF=105	19q12	13059704	13062280	+	NP_001069841	75316423	75318650	-1	13	XP_010976904	NW_011591125.1	-	555201	557759	XP_010956970	NW_011514637.1	+	10910802	10913360
g17815	ScfyRBE_4179;HRSCAF=5494	14q13prox	466882	521524	-	NP_001107978	87654333	87671973	1	12	XP_010984332	NW_011591403.1	-	1405896	1435193	XP_010950647	NW_011512878.1	-	3242561	3271872
g17816	ScfyRBE_4179;HRSCAF=5494	14q13prox	522195	528997	-	NP_001094559	87630497	87631510	1	12	XP_010984335	NW_011591403.1	-	1461045	1462058	XP_010950650	NW_011512878.1	-	3297592	3298605
g17818	ScfyRBE_4179;HRSCAF=5494	14q13prox	543352	545886	+	NP_001178055	87606118	87613800	-1	12	XP_010984336	NW_011591403.1	+	1481911	1484646	XP_010950651	NW_011512878.1	+	3318547	3321282
g1782	ScfyRBE_9;HRSCAF=105	19q12	13066502	13069359	-	NP_001032526	75306757	75310188	1	13	XP_010976901	NW_011591125.1	+	548074	551147	XP_010956971	NW_011514637.1	-	10917418	10920488
g17821	ScfyRBE_4179;HRSCAF=5494	14q13prox	670279	715274	+	NP_001077245	86812379	87425485	-1	12	XP_010984361	NW_011591403.1	+	1645555	2178611	XP_010950665	NW_011512878.1	+	3482225	4013576
g1783	ScfyRBE_9;HRSCAF=105	19q12	13070522	13086655	-	NP_001092346	75284532	75305658	1	13	XP_010976900	NW_011591125.1	+	530989	546912	XP_010956974	NW_011514637.1	-	10921653	10937554
g1784	ScfyRBE_9;HRSCAF=105	19q12	13086709	13096917	+	NP_001098436	75267859	75284423	-1	13	XP_010976896	NW_011591125.1	-	519859	530648	XP_010956976	NW_011514637.1	+	10937893	10948607
g17843	ScfyRBE_4179;HRSCAF=5494	14q13prox	1695996	1720442	+	NP_001033279	86311326	86323526	-1	12	XP_010984338	NW_011591403.1	+	2607489	2622672	XP_010950652	NW_011512878.1	+	4433195	4456557
g17874	ScfyRBE_4179;HRSCAF=5494	14q13prox	4287192	4289751	+	XP_005212320	95430416	95431403	-1	10	XP_010984362	NW_011591403.1	+	5092913	5093560	XP_010956329	NW_011514434.1	-	1178284	1178931
g17884	ScfyRBE_4179;HRSCAF=5494	14q13prox	4548691	4561282	-	NP_001030353	83026396	83093936	1	12	XP_010984342	NW_011591403.1	-	5352083	5401080	XP_010956323	NW_011514434.1	+	871378	920429
g17886	ScfyRBE_4179;HRSCAF=5494	14q13prox	4605595	4632762	+	NP_001069153	83003051	83016227	-1	12	XP_010984344	NW_011591403.1	+	5407328	5417583	XP_010956319	NW_011514434.1	-	855130	865373
g17891	ScfyRBE_4179;HRSCAF=5494	14q13prox	4692230	4699853	+	NP_001093853	82907167	82916245	-1	12	XP_010984348	NW_011591403.1	+	5494769	5502374	XP_010956317	NW_011514434.1	-	770814	778384
g17892	ScfyRBE_4179;HRSCAF=5494	14q13prox	4703835	4797360	-	XP_005214009	82844295	82902065	1	12	XP_010984349	NW_011591403.1	-	5506044	5557134	XP_010956327	NW_011514434.1	+	706447	767137
g17898	ScfyRBE_4179;HRSCAF=5494	14q13prox	5389287	5559744	-	NP_001193763	81980948	82108529	1	12	XP_010984351	NW_011591403.1	-	6177983	6273276	XP_010956314	NW_011514434.1	+	1904	96901
g1790	ScfyRBE_9;HRSCAF=105	19q12	13162171	13163601	+	NP_001070516	75179364	75189939	1	13	XP_010976976	NW_011591125.1	-	455055	457001	XP_010957082	NW_011514637.1	+	11011368	11013315
g17906	ScfyRBE_4179;HRSCAF=5494	14q13prox	6010979	6176897	+	XP_005214011	81261656	81311216	-1	12	XP_010984354	NW_011591403.1	+	6847920	6898653	XP_010957969	NW_011514982.1	+	6113810	6162928
g17908	ScfyRBE_4179;HRSCAF=5494	14q13prox	6178866	6514499	-	NP_001076978	80793559	81155392	1	12	XP_010984356	NW_011591403.1	-	6946007	7275776	XP_010957970	NW_011514982.1	-	6212187	6541710
g17910	ScfyRBE_4179;HRSCAF=5494	14q13prox	6570293	6576859	-	NP_001193295	80718632	80724166	1	12	XP_010984365	NW_011591403.1	-	7334484	7337412	XP_010957972	NW_011514982.1	-	6600501	6603350
g17913	ScfyRBE_4179;HRSCAF=5494	14q13prox	6651108	6849972	-	NP_001073765	80409751	80638113	1	12	XP_010978551	NW_011591183.1	+	9878042	10076688	XP_010958013	NW_011514982.1	-	6675592	6781272
g17915	ScfyRBE_4179;HRSCAF=5494	14q13prox	6878810	6930611	-	NP_001192252	80317273	80373389	1	12	XP_010978549	NW_011591183.1	+	9797996	9849481	XP_010957973	NW_011514982.1	-	6901789	6953613
g17919	ScfyRBE_4179;HRSCAF=5494	14q13prox	7006830	7068308	-	NP_001096814	80056876	80227030	1	12	XP_010978546	NW_011591183.1	+	9576962	9723383	XP_010957977	NW_011514982.1	-	7028392	7174493
g17920	ScfyRBE_4179;HRSCAF=5494	14q13prox	7081240	7082310	+	XP_005214016	80142501	80157134	-1	12	XP_010978544	NW_011591183.1	-	9647674	9648744	XP_010957976	NW_011514982.1	+	7103159	7104229
g17921	ScfyRBE_4179;HRSCAF=5494	14q13prox	7119185	7120180	+	NP_001029861	80095128	80098875	-1	12	XP_010978545	NW_011591183.1	-	9609233	9610228	XP_010957975	NW_011514982.1	+	7141187	7142182
g17924	ScfyRBE_4179;HRSCAF=5494	14q13prox	7487090	7543721	+	NP_001092848	79605255	79652128	-1	12	XP_010978541	NW_011591183.1	-	9186204	9228990	XP_010957980	NW_011514982.1	+	7523159	7565959
g17926	ScfyRBE_4179;HRSCAF=5494	14q13prox	7653004	7705446	+	NP_001093420	79432789	79483799	-1	12	XP_010978558	NW_011591183.1	-	9031090	9084369	XP_010958014	NW_011514982.1	+	7665811	7720764
g17929	ScfyRBE_4179;HRSCAF=5494	14q13prox	7717989	7814895	-	XP_005214003	79189512	79429462	1	12	XP_010978540	NW_011591183.1	+	8805907	9025840	XP_010958015	NW_011514982.1	-	7726011	7945299
g1793	ScfyRBE_9;HRSCAF=105	19q12	13203869	13209101	+	NP_001070530	75122286	75129707	-1	13	XP_010976893	NW_011591125.1	-	411044	416706	XP_010956980	NW_011514637.1	+	11051747	11057406
g17938	ScfyRBE_4179;HRSCAF=5494	14q13prox	8456027	8518926	-	XP_005213995	78283460	78445751	1	12	XP_010978537	NW_011591183.1	+	8195179	8293559	XP_010958016	NW_011514982.1	-	8476908	8575446
g17944	ScfyRBE_4179;HRSCAF=5494	14q13prox	8760985	8766079	+	XP_005214004	78063844	78064857	1	12	XP_010978557	NW_011591183.1	-	7986454	7987467	XP_010957983	NW_011514982.1	+	8783110	8784123
g17959	ScfyRBE_4179;HRSCAF=5494	14q13prox	9628081	9668112	-	NP_777181	76958978	77024110	1	12	XP_010978554	NW_011591183.1	+	7087008	7126623	XP_010958019	NW_011514982.1	-	9643250	9715086
g17962	ScfyRBE_4179;HRSCAF=5494	14q13prox	9749421	9838061	-	NP_001099079	76758754	76864805	1	12	XP_010978533	NW_011591183.1	+	6986165	7006752	XP_010957988	NW_011514982.1	-	9765016	9853303
g17969	ScfyRBE_4179;HRSCAF=5494	14q13prox	9984642	10092748	+	XP_002691967	70024624	70171520	-1	12	XP_010978532	NW_011591183.1	-	6663060	6813223	XP_010957991	NW_011514982.1	+	9920826	10108623
g17974	ScfyRBE_4179;HRSCAF=5494	14q13prox	10382526	10406542	-	NP_001157503	69637716	69663256	1	12	XP_010978531	NW_011591183.1	+	6354785	6375371	XP_010957992	NW_011514982.1	-	10396360	10414318
g17976	ScfyRBE_4179;HRSCAF=5494	14q13prox	10410051	10428181	+	NP_001094629	69614375	69634335	-1	12	XP_010978528	NW_011591183.1	-	6333032	6351230	XP_010957996	NW_011514982.1	+	10420305	10438523
g17979	ScfyRBE_4179;HRSCAF=5494	14q13prox	10469004	10494338	+	NP_001012684	69502941	69544658	-1	12	XP_010978530	NW_011591183.1	-	6264691	6290234	XP_010957994	NW_011514982.1	+	10481103	10506465
g17997	ScfyRBE_4179;HRSCAF=5494	14q13prox	12676796	13000217	-	NP_001095540	66292489	67324791	1	12	XP_010978525	NW_011591183.1	+	3813857	4990589	XP_010955196	NW_011514132.1	-	1638	39295
g18	ScfyRBE_1;HRSCAF=2	25q15ter	1138956	1139900	-	XP_005215433	15464448	15469509	1	14	XP_010987086	NW_011591548.1	-	2233340	2234156	XP_010970940	NW_011544900.1	-	8927420	8928358
g1801	ScfyRBE_9;HRSCAF=105	19q12	13289753	13294663	+	NP_991355	74943621	74947760	-1	13	XP_010976891	NW_011591125.1	-	326405	330449	XP_010956982	NW_011514637.1	+	11138494	11142542
g18024	ScfyRBE_4179;HRSCAF=5494	14q13prox	16867340	16876494	+	XP_005213943	61064673	61067201	-1	12	XP_010978523	NW_011591183.1	-	34056	36584	XP_010955193	NW_011514132.1	+	4043896	4046424
g1803	ScfyRBE_9;HRSCAF=105	19q12	13304692	13306628	+	NP_001268844	74484052	74486972	-1	13	XP_010976890	NW_011591125.1	-	313682	316116	XP_010956983	NW_011514637.1	+	11152683	11155093
g1805	ScfyRBE_9;HRSCAF=105	19q12	13310404	13321019	-	XP_005214589	74468626	74480363	1	13	XP_010976889	NW_011591125.1	+	299778	310418	XP_010956984	NW_011514637.1	-	11158330	11168977
g18050	ScfyRBE_4179;HRSCAF=5494	14q13prox	20778773	20779720	+	XP_005213938	55684001	55685894	-1	12	XP_010995141	NW_011592271.1	+	1509335	1510282	XP_010964645	NW_011516546.1	+	84094	85041
g18058	ScfyRBE_4179;HRSCAF=5494	14q13prox	21329802	21385440	-	NP_001192649	54923989	54993756	1	12	XP_010995144	NW_011592271.1	-	2048024	2101724	XP_010971825	NW_011544910.1	-	190516	244158
g1806	ScfyRBE_9;HRSCAF=105	19q12	13327128	13334763	-	NP_001124220	74458057	74462461	1	13	XP_010976883	NW_011591125.1	+	292137	293766	XP_010956985	NW_011514637.1	-	11175000	11201206
g18069	ScfyRBE_4179;HRSCAF=5494	14q13prox	21986788	22048014	+	NP_001098928	54102936	54147844	-1	12	XP_010994978	NW_011592255.1	-	1617157	1655569	XP_010971827	NW_011544910.1	+	871026	894931
g18077	ScfyRBE_4179;HRSCAF=5494	14q13prox	22588937	22606412	+	NP_776734	53310604	53407024	-1	12	XP_010994977	NW_011592255.1	-	1057648	1075975	XP_010971828	NW_011544910.1	+	1440060	1457510
g18080	ScfyRBE_4179;HRSCAF=5494	14q13prox	22730396	22907911	-	XP_005213933	53032463	53156622	1	12	XP_010994969	NW_011592255.1	+	787604	871285	XP_010971830	NW_011544910.1	-	1644080	1728243
g18083	ScfyRBE_4179;HRSCAF=5494	14q13prox	23336586	23363106	-	NP_001039764	52453836	52461657	1	12	XP_010994967	NW_011592255.1	+	338761	343307	XP_010971837	NW_011544910.1	-	2172617	2177212
g1809	ScfyRBE_9;HRSCAF=105	19q12	13377579	13385753	+	XP_002692376	74393120	74412880	-1	13	XP_010976882	NW_011591125.1	-	236327	242552	XP_010956986	NW_011514637.1	+	11213850	11232157
g18093	ScfyRBE_4179;HRSCAF=5494	14q13prox	24393675	24431390	-	NP_001035631	50948444	50997544	1	12	XP_010993315	NW_011592029.1	-	685708	721907	XP_010971843	NW_011544910.1	-	3203713	3231763
g1810	ScfyRBE_9;HRSCAF=105	19q12	13393653	13403909	-	NP_001179282	74370922	74381016	1	13	XP_010976880	NW_011591125.1	+	219478	228429	XP_010956987	NW_011514637.1	-	11240051	11248788
g18115	ScfyRBE_4179;HRSCAF=5494	14q13prox	26503717	26516927	-	NP_001077196	48104081	48123367	1	12	XP_010977086	NW_011591131.1	+	3334462	3347676	XP_010971853	NW_011544910.1	-	5262747	5275959
g18117	ScfyRBE_4179;HRSCAF=5494	14q13prox	26547095	26718181	-	XP_002691933	47837819	48053497	1	12	XP_010977084	NW_011591131.1	+	3135245	3304534	XP_010971854	NW_011544910.1	-	5306090	5475263
g18120	ScfyRBE_4179;HRSCAF=5494	14q13prox	26745462	26765807	-	XP_005213895	47782115	47809879	1	12	XP_010977092	NW_011591131.1	+	3086808	3107872	XP_010971860	NW_011544910.1	-	5502497	5521946
g18121	ScfyRBE_4179;HRSCAF=5494	14q13prox	26766319	26783547	+	NP_001193260	47768049	47781910	-1	12	XP_010977091	NW_011591131.1	-	3075843	3084091	XP_010971876	NW_011544910.1	+	5526177	5534450
g18127	ScfyRBE_4179;HRSCAF=5494	14q13prox	27420006	27432898	-	NP_001092415	127251767	127255331	-1	2	XP_010992038	NW_011591900.1	+	1014860	1016480	XP_010946316	NW_011511613.1	-	2129005	2130634
g1813	ScfyRBE_9;HRSCAF=105	19q12	13423499	13430156	+	NP_001092335	74337277	74339570	-1	13	XP_010976879	NW_011591125.1	-	197544	199677	XP_010956989	NW_011514637.1	+	11268376	11270508
g18141	ScfyRBE_4179;HRSCAF=5494	14q13prox	28889210	29219694	+	NP_001179984	44295888	44616940	-1	12	XP_010977079	NW_011591131.1	-	657549	983548	XP_010971861	NW_011544910.1	+	7623892	7951540
g1815	ScfyRBE_9;HRSCAF=105	19q12	13467452	13468991	-	XP_002692517	74217759	74219386	1	13	XP_010976971	NW_011591125.1	+	155391	156503	XP_010957086	NW_011514637.1	-	11309969	11311081
g1816	ScfyRBE_9;HRSCAF=105	19q12	13483795	13488717	+	XP_002692375	74202932	74205250	-1	13	XP_010976970	NW_011591125.1	-	135517	140495	XP_010957087	NW_011514637.1	+	11325871	11330695
g1817	ScfyRBE_9;HRSCAF=105	19q12	13494654	13498019	+	NP_001192813	74191215	74196365	-1	13	XP_010976969	NW_011591125.1	-	125706	132000	XP_010957088	NW_011514637.1	+	11333634	11340396
g1818	ScfyRBE_9;HRSCAF=105	19q12	13510852	13583117	-	NP_001015602	74092649	74179111	1	13	XP_010976877	NW_011591125.1	+	39084	112829	XP_010956990	NW_011514637.1	-	11353234	11427226
g1819	ScfyRBE_9;HRSCAF=105	19q12	13586512	13599321	+	NP_001179938	74068198	74088187	-1	13	XP_010976876	NW_011591125.1	-	21273	35687	XP_010956991	NW_011514637.1	+	11430520	11444886
g1820	ScfyRBE_9;HRSCAF=105	19q12	13601991	13620570	-	XP_002692514	74043097	74066950	1	13	XP_010976875	NW_011591125.1	+	71	18610	XP_010956993	NW_011514637.1	-	11447551	11464012
g1821	ScfyRBE_9;HRSCAF=105	19q12	13624002	13654362	-	NP_777219	74018886	74040819	1	13	XP_010976021	NW_011591108.1	-	3499	9079	XP_010956994	NW_011514637.1	-	11469555	11475139
g1824	ScfyRBE_9;HRSCAF=105	19q12	13745883	13753259	-	NP_001193475	73866814	73872277	1	13	XP_010976053	NW_011591108.1	-	123978	129053	XP_010957090	NW_011514637.1	-	11590073	11594775
g1825	ScfyRBE_9;HRSCAF=105	19q12	13767600	13800066	-	XP_005214836	73833119	73847404	1	13	XP_010976023	NW_011591108.1	-	144849	156471	XP_010956997	NW_011514637.1	-	11610831	11622475
g1826	ScfyRBE_9;HRSCAF=105	19q12	13820438	13844125	+	NP_776312	73750479	73773983	-1	13	XP_010976026	NW_011591108.1	+	197614	221387	XP_010957001	NW_011514637.1	+	11663296	11687017
g1827	ScfyRBE_9;HRSCAF=105	19q12	13845611	13884632	-	XP_005214570	73669767	73749992	1	13	XP_010976027	NW_011591108.1	-	222882	226879	XP_010957002	NW_011514637.1	-	11688502	11692504
g1828	ScfyRBE_9;HRSCAF=105	19q12	13891598	13928707	+	NP_001076881	73637279	73653752	-1	13	XP_010976028	NW_011591108.1	+	288181	304030	XP_010957008	NW_011514637.1	+	11754142	11769951
g1830	ScfyRBE_9;HRSCAF=105	19q12	13937816	13945122	-	XP_005214787	73617659	73627421	1	13	XP_010976030	NW_011591108.1	-	313095	320134	XP_010957010	NW_011514637.1	-	11779028	11786016
g1833	ScfyRBE_9;HRSCAF=105	19q12	13981242	14004894	-	NP_001015557	73547468	73574144	1	13	XP_010976032	NW_011591108.1	-	356404	379243	XP_010957013	NW_011514637.1	-	11822395	11845247
g1840	ScfyRBE_9;HRSCAF=105	19q12	14062581	14065326	+	NP_001096565	73467645	73473671	-1	13	XP_010976036	NW_011591108.1	+	436934	439640	XP_010957019	NW_011514637.1	+	11902704	11905397
g1841	ScfyRBE_9;HRSCAF=105	19q12	14075172	14096358	-	NP_001069729	73436661	73461337	1	13	XP_010976037	NW_011591108.1	-	449527	470491	XP_010957020	NW_011514637.1	-	11915279	11936129
g1842	ScfyRBE_9;HRSCAF=105	19q12	14098758	14127800	+	NP_001015568	73391554	73401614	-1	13	XP_010976038	NW_011591108.1	+	495097	502044	XP_010957021	NW_011514637.1	+	11960707	11967657
g1845	ScfyRBE_9;HRSCAF=105	19q12	14205592	14301674	-	NP_001193617	73188595	73196443	1	13	XP_010976040	NW_011591108.1	-	576330	670884	XP_010957024	NW_011514637.1	-	12042163	12134180
g1848	ScfyRBE_9;HRSCAF=105	19q12	14441140	14441604	+	NP_001073069	72984200	72985097	-1	13	XP_010976042	NW_011591108.1	+	802801	803265	XP_010957027	NW_011514637.1	+	12267366	12267830
g1849	ScfyRBE_9;HRSCAF=105	19q12	14451988	14478655	-	NP_001068916	72939569	72966159	1	13	XP_010976043	NW_011591108.1	-	813655	836711	XP_010957091	NW_011514637.1	-	12278233	12301935
g1850	ScfyRBE_9;HRSCAF=105	19q12	14487063	14515390	-	NP_001033190	72886683	72924464	1	13	XP_010976044	NW_011591108.1	-	847733	874166	XP_010957028	NW_011514637.1	-	12312226	12338587
g18670	ScfyRBE_5827;HRSCAF=7304	3q12	4753	7516	-	NP_001180058	52152026	52155244	-1	18	XP_010979771	NW_011591219.1	-	801070	803411	XP_010945071	NW_011511555.1	-	660188	662802
g18673	ScfyRBE_5827;HRSCAF=7304	3q12	29540	106851	+	NP_001179427	64650884	64684500	1	7	XP_010985579	NW_011591458.1	-	5565894	5595570	XP_010968312	NW_011517530.1	+	320480	350009
g18674	ScfyRBE_5827;HRSCAF=7304	3q12	119997	195253	-	NP_001179501	64773693	64778702	1	7	XP_010985578	NW_011591458.1	+	5502820	5552785	XP_010968313	NW_011517530.1	-	363161	413005
g18677	ScfyRBE_5827;HRSCAF=7304	3q12	256419	317803	-	NP_776889	64878194	64900828	-1	7	XP_010985577	NW_011591458.1	+	5406791	5417784	XP_010968315	NW_011517530.1	-	498012	508895
g18680	ScfyRBE_5827;HRSCAF=7304	3q12	349871	365990	+	XP_005209702	64976048	65004834	1	7	XP_010985575	NW_011591458.1	-	5308724	5321851	XP_010968316	NW_011517530.1	+	593593	606595
g18682	ScfyRBE_5827;HRSCAF=7304	3q12	386336	466616	-	NP_776746	65025011	65112636	-1	7	XP_010985574	NW_011591458.1	+	5208802	5288451	XP_010968318	NW_011517530.1	-	626787	706325
g18687	ScfyRBE_5827;HRSCAF=7304	3q12	864695	930643	-	NP_001030220	65631969	65649628	-1	7	XP_010985572	NW_011591458.1	+	4788056	4800781	XP_010968320	NW_011517530.1	-	1117458	1130170
g1869	ScfyRBE_9;HRSCAF=105	19q12	16149879	16260948	+	NP_001230229	70727512	70859012	-1	13	XP_010973560	NW_011591043.1	-	5359087	5470288	XP_010957035	NW_011514637.1	+	13954301	14055161
g18696	ScfyRBE_5827;HRSCAF=7304	3q12	1673241	1969101	+	XP_002689364	66766525	67109288	1	7	XP_010985571	NW_011591458.1	-	3721877	4007672	XP_010945454	NW_011511557.1	-	189535	487447
g18701	ScfyRBE_5827;HRSCAF=7304	3q12	2098162	2133811	-	XP_005209708	67287094	67321469	-1	7	XP_010985569	NW_011591458.1	+	3566283	3595371	XP_010968323	NW_011517530.1	-	2327872	2357079
g18703	ScfyRBE_5827;HRSCAF=7304	3q12	2142079	2146060	+	NP_001159991	67331187	67338606	1	7	XP_010985568	NW_011591458.1	-	3548180	3552176	XP_010968324	NW_011517530.1	+	2371177	2375174
g18709	ScfyRBE_5827;HRSCAF=7304	3q12	2483223	2491334	+	NP_001178301	67737282	67745532	-1	7	XP_010985567	NW_011591458.1	-	3212101	3220146	XP_010968327	NW_011517530.1	+	2707359	2711473
g18711	ScfyRBE_5827;HRSCAF=7304	3q12	2509358	2595162	-	NP_001069229	67715959	67719274	1	7	XP_010985586	NW_011591458.1	+	3191483	3193679	XP_010968358	NW_011517530.1	-	2729549	2731700
g18716	ScfyRBE_5827;HRSCAF=7304	3q12	2768077	2780670	+	NP_001179703	68039858	68057466	1	7	XP_010985563	NW_011591458.1	-	2924268	2930840	XP_010968330	NW_011517530.1	+	2987637	2994206
g18718	ScfyRBE_5827;HRSCAF=7304	3q12	2826638	2856695	+	XP_005209713	68106044	68141498	1	7	XP_010985558	NW_011591458.1	-	2848949	2878916	XP_010968335	NW_011517530.1	+	3039544	3069534
g18727	ScfyRBE_5827;HRSCAF=7304	3q12	3910123	4287896	+	NP_001178192	69585066	70027839	1	7	XP_010985554	NW_011591458.1	-	1445938	1786079	XP_010968337	NW_011517530.1	+	4133290	4469690
g18729	ScfyRBE_5827;HRSCAF=7304	3q12	4407608	4450536	-	NP_001068788	70297936	70348692	-1	7	XP_010985553	NW_011591458.1	+	1296453	1326860	XP_010968341	NW_011517530.1	-	4588544	4618904
g18732	ScfyRBE_5827;HRSCAF=7304	3q12	4511171	4525580	-	NP_001070573	70824035	70870844	-1	7	XP_010985549	NW_011591458.1	+	1209079	1223390	XP_010968346	NW_011517530.1	-	4691252	4705528
g18734	ScfyRBE_5827;HRSCAF=7304	3q12	4541654	4542313	-	XP_005209727	70824035	70870844	-1	7	XP_010985550	NW_011591458.1	+	1192334	1193035	XP_010968343	NW_011517530.1	-	4721568	4722269
g18736	ScfyRBE_5827;HRSCAF=7304	3q12	4557200	4559864	-	XP_002689385	70889714	70892378	-1	7	XP_010985585	NW_011591458.1	+	1174854	1177518	XP_010968361	NW_011517530.1	-	4737078	4739734
g18737	ScfyRBE_5827;HRSCAF=7304	3q12	4562129	4629665	+	NP_001098858	70911162	70973272	1	7	XP_010985547	NW_011591458.1	-	1108489	1162584	XP_010968347	NW_011517530.1	+	4751967	4806244
g18740	ScfyRBE_5827;HRSCAF=7304	3q12	4704613	4707885	-	XP_005209734	71061786	71062469	-1	7	XP_010985544	NW_011591458.1	+	1035652	1036275	XP_010968348	NW_011517530.1	-	4878173	4878781
g18743	ScfyRBE_5827;HRSCAF=7304	3q12	4794338	4872236	-	XP_015327827	71158812	71250704	-1	7	XP_010985543	NW_011591458.1	+	872013	949646	XP_010968352	NW_011517530.1	-	4965016	5023572
g18746	ScfyRBE_5827;HRSCAF=7304	3q12	4906481	4934065	-	NP_001039894	71295642	71337207	-1	7	XP_010985583	NW_011591458.1	+	810709	838171	XP_010968364	NW_011517530.1	-	5075960	5102716
g18747	ScfyRBE_5827;HRSCAF=7304	3q12	4956090	4961710	+	NP_001073702	71361664	71368566	1	7	XP_010985542	NW_011591458.1	-	783928	789551	XP_010968353	NW_011517530.1	+	5124576	5130196
g18748	ScfyRBE_5827;HRSCAF=7304	3q12	4970668	4973676	+	XP_002707877	71370408	71378564	1	7	XP_010985541	NW_011591458.1	-	772282	775251	XP_010968365	NW_011517530.1	+	5135386	5142052
g18749	ScfyRBE_5827;HRSCAF=7304	3q12	5005404	5059286	-	NP_001098887	71421947	71479026	-1	7	XP_010985539	NW_011591458.1	+	714918	740800	XP_010968354	NW_011517530.1	-	5173260	5199842
g18766	ScfyRBE_5827;HRSCAF=7304	3q12	6153578	6217303	-	XP_010805867	72843640	72906344	-1	7	XP_010991107	NW_011591789.1	-	370654	415478	XP_010948616	NW_011512356.1	+	1459182	1503885
g18767	ScfyRBE_5827;HRSCAF=7304	3q12	6244524	6262396	+	NP_001039459	72960644	72980667	1	7	XP_010991110	NW_011591789.1	+	464115	475618	XP_010948615	NW_011512356.1	-	1399267	1410768
g18768	ScfyRBE_5827;HRSCAF=7304	3q12	6271835	6313212	-	NP_776781	73006707	73017100	-1	7	XP_010991111	NW_011591789.1	-	488225	496720	XP_010948613	NW_011512356.1	+	1378398	1386982
g18775	ScfyRBE_5827;HRSCAF=7304	3q12	6746802	6755080	+	NP_001178068	73611117	73672127	1	7	XP_010991112	NW_011591789.1	+	959573	1008104	XP_010948625	NW_011512356.1	-	861168	919802
g18779	ScfyRBE_5827;HRSCAF=7304	3q12	6829841	6870795	+	NP_001029389	73708740	73757646	1	7	XP_010991113	NW_011591789.1	+	1040943	1081471	XP_010948611	NW_011512356.1	-	798666	838973
g18786	ScfyRBE_5827;HRSCAF=7304	3q12	6990379	6994244	+	NP_001069143	73914461	73920515	1	7	XP_010991117	NW_011591789.1	+	1197645	1201529	XP_010948607	NW_011512356.1	-	673100	676874
g18787	ScfyRBE_5827;HRSCAF=7304	3q12	7002157	7050454	-	XP_002689395	73928475	73960160	-1	7	XP_010991118	NW_011591789.1	-	1209336	1257102	XP_010948606	NW_011512356.1	+	617636	665288
g1879	ScfyRBE_9;HRSCAF=105	19q12	16486892	16566011	-	NP_001193416	70383856	70480307	1	13	XP_010973554	NW_011591043.1	+	5057631	5135964	XP_010957043	NW_011514637.1	-	14279437	14357929
g18790	ScfyRBE_5827;HRSCAF=7304	3q12	7082982	7088439	-	XP_002689397	74035698	74057799	-1	7	XP_010991119	NW_011591789.1	-	1288328	1293099	XP_010948605	NW_011512356.1	+	581743	586556
g18792	ScfyRBE_5827;HRSCAF=7304	3q12	7121549	7123333	-	XP_005209744	74091292	74096990	-1	7	XP_010991120	NW_011591789.1	-	1325667	1327451	XP_010948604	NW_011512356.1	+	547285	549069
g18794	ScfyRBE_5827;HRSCAF=7304	3q12	7129204	7141638	-	NP_001160089	74099277	74114659	-1	7	XP_010991121	NW_011591789.1	-	1333348	1344123	XP_010948603	NW_011512356.1	+	530678	541422
g18798	ScfyRBE_5827;HRSCAF=7304	3q12	7243529	7244872	-	NP_001015653	41337278	41354610	-1	7	XP_010991125	NW_011591789.1	-	1429251	1430594	XP_010948598	NW_011512356.1	+	444348	445691
g18803	ScfyRBE_5827;HRSCAF=7304	3q12	7300899	7332387	+	NP_001096815	41643902	41650567	-1	7	XP_010996198	NW_011592584.1	-	358664	371736	XP_010948593	NW_011512356.1	-	356797	369845
g18804	ScfyRBE_5827;HRSCAF=7304	3q12	7350674	7351606	-	XP_002689088	41444283	41445695	-1	7	XP_010996207	NW_011592584.1	+	339347	340279	XP_010948623	NW_011512356.1	+	337668	338600
g18806	ScfyRBE_5827;HRSCAF=7304	3q12	7372736	7374227	-	XP_002689090	41463093	41464070	-1	7	XP_010996206	NW_011592584.1	+	327844	328773	XP_010948622	NW_011512356.1	+	326207	327151
g18807	ScfyRBE_5827;HRSCAF=7304	3q12	7391297	7392244	-	XP_002689095	41551825	41552772	1	7	XP_010996195	NW_011592584.1	+	310708	311655	XP_010948590	NW_011512356.1	+	309100	310047
g18809	ScfyRBE_5827;HRSCAF=7304	3q12	7433405	7441724	-	NP_001192375	41718720	41731788	-1	7	XP_010996193	NW_011592584.1	+	266528	274343	XP_010948588	NW_011512356.1	+	265153	272896
g18810	ScfyRBE_5827;HRSCAF=7304	3q12	7455382	7463753	+	XP_005209291	41751572	41760057	1	7	XP_010996192	NW_011592584.1	-	243964	252367	XP_010948621	NW_011512356.1	-	243157	251469
g18811	ScfyRBE_5827;HRSCAF=7304	3q12	7465514	7469862	-	NP_786996	41761805	41766598	-1	7	XP_010996191	NW_011592584.1	+	237644	242207	XP_010948587	NW_011512356.1	+	236820	241400
g18821	ScfyRBE_5827;HRSCAF=7304	3q12	7623887	7645272	+	NP_001095689	42028059	42075814	1	7	XP_010996185	NW_011592584.1	-	57159	90085	XP_010948582	NW_011512356.1	-	56450	89336
g1897	ScfyRBE_9;HRSCAF=105	19q12	17979324	18041758	-	NP_001179272	68399158	68468557	1	13	XP_010973553	NW_011591043.1	+	3620800	3656386	XP_010957046	NW_011514637.1	-	15756783	15818359
g1898	ScfyRBE_9;HRSCAF=105	19q12	18048498	18070932	-	NP_001076862	68368929	68391896	1	13	XP_010973551	NW_011591043.1	+	3570637	3587980	XP_010957047	NW_011514637.1	-	15824993	15841870
g1899	ScfyRBE_9;HRSCAF=105	19q12	18071955	18136162	-	XP_005214553	68258627	68366080	1	13	XP_010973550	NW_011591043.1	+	3500349	3564489	XP_010957048	NW_011514637.1	-	15848224	15912247
g1903	ScfyRBE_9;HRSCAF=105	19q12	18211968	18215910	-	XP_002692505	68195057	68199035	1	13	XP_010973548	NW_011591043.1	+	3420368	3424303	XP_010957050	NW_011514637.1	-	15987768	15991702
g1906	ScfyRBE_9;HRSCAF=105	19q12	18281378	18285426	-	NP_001107192	68119517	68129193	1	13	XP_010973547	NW_011591043.1	+	3350093	3354229	XP_010957051	NW_011514637.1	-	16058164	16062301
g1913	ScfyRBE_9;HRSCAF=105	19q12	18468542	18491735	-	NP_001033763	67874474	67910095	1	13	XP_010973542	NW_011591043.1	+	3146027	3168500	XP_010959039	NW_011515153.1	-	78371	100840
g1914	ScfyRBE_9;HRSCAF=105	19q12	18500238	18537631	-	NP_776320	67835164	67861379	1	13	XP_010973540	NW_011591043.1	+	3112814	3137516	XP_010959041	NW_011515153.1	-	109339	134649
g1915	ScfyRBE_9;HRSCAF=105	19q12	18551483	18584532	+	XP_003586864	67749213	67774628	-1	13	XP_010973537	NW_011591043.1	-	3054448	3087058	XP_010959043	NW_011515153.1	+	160387	193146
g1916	ScfyRBE_9;HRSCAF=105	19q12	18586466	18651764	+	NP_803473	67663138	67697607	-1	13	XP_010973536	NW_011591043.1	-	2987240	3017651	XP_010959045	NW_011515153.1	+	230011	260355
g1918	ScfyRBE_9;HRSCAF=105	19q12	18691420	18734514	-	NP_001094604	67570198	67628069	1	13	XP_010973535	NW_011591043.1	+	2907645	2949518	XP_010959047	NW_011515153.1	-	298005	339969
g1921	ScfyRBE_9;HRSCAF=105	19q12	18747143	18774399	+	XP_005214849	67528734	67570054	-1	13	XP_010973533	NW_011591043.1	-	2868254	2895417	XP_010959048	NW_011515153.1	+	352093	379292
g1924	ScfyRBE_9;HRSCAF=105	19q12	18809647	18852458	-	NP_001071444	67460324	67498847	1	13	XP_010973532	NW_011591043.1	+	2817357	2841958	XP_010959243	NW_011515153.1	-	405519	430097
g1925	ScfyRBE_9;HRSCAF=105	19q12	18862091	19007299	-	NP_777062	67257419	67431111	1	13	XP_010973530	NW_011591043.1	+	2637394	2780841	XP_010959049	NW_011515153.1	-	466558	610418
g1928	ScfyRBE_9;HRSCAF=105	19q12	19145101	19147603	-	NP_001188253	67118490	67120879	1	13	XP_010973528	NW_011591043.1	+	2516159	2517454	XP_010959050	NW_011515153.1	-	729969	731276
g1929	ScfyRBE_9;HRSCAF=105	19q12	19148557	19148820	+	NP_776675	67114713	67125217	-1	13	XP_010973529	NW_011591043.1	-	2513804	2514067	XP_010959052	NW_011515153.1	+	733385	733648
g1931	ScfyRBE_9;HRSCAF=105	19q12	19251575	19269477	-	XP_005214861	66985878	67004791	1	13	XP_010973522	NW_011591043.1	+	2394273	2412019	XP_010959055	NW_011515153.1	-	834340	852139
g1934	ScfyRBE_9;HRSCAF=105	19q12	19320659	19336266	-	NP_001108333	66899155	66926952	1	13	XP_010973520	NW_011591043.1	+	2327699	2343209	XP_010959056	NW_011515153.1	-	902822	920577
g1937	ScfyRBE_9;HRSCAF=105	19q12	19376256	19424164	-	XP_005214835	66799465	66853779	1	13	XP_010973516	NW_011591043.1	+	2243460	2290025	XP_010959060	NW_011515153.1	-	958155	1008025
g1939	ScfyRBE_9;HRSCAF=105	19q12	19473051	19523582	+	NP_001179531	66567169	66730589	-1	13	XP_010973570	NW_011591043.1	-	2148221	2192758	XP_010959244	NW_011515153.1	+	1055694	1099812
g1941	ScfyRBE_9;HRSCAF=105	19q12	19542257	19585495	+	NP_001069329	66491917	66534355	-1	13	XP_010973515	NW_011591043.1	-	2084200	2126166	XP_010959062	NW_011515153.1	+	1121896	1163953
g1942	ScfyRBE_9;HRSCAF=105	19q12	19588538	19595713	-	XP_005214731	66433853	66442685	1	13	XP_010973513	NW_011591043.1	+	2073720	2081159	XP_010959063	NW_011515153.1	-	1166994	1174201
g1943	ScfyRBE_9;HRSCAF=105	19q12	19603393	19660613	+	XP_005215074	66628906	66673721	-1	13	XP_010973511	NW_011591043.1	-	2009045	2064580	XP_010959066	NW_011515153.1	+	1183334	1239098
g1944	ScfyRBE_9;HRSCAF=105	19q12	19660663	19682413	+	NP_001093793	66602330	66618267	-1	13	XP_010973510	NW_011591043.1	-	1987141	1998325	XP_010959067	NW_011515153.1	+	1249816	1260699
g1945	ScfyRBE_9;HRSCAF=105	19q12	19683632	19748396	+	NP_001095466	66398147	66594149	-1	13	XP_010973508	NW_011591043.1	-	1922276	1965490	XP_010959070	NW_011515153.1	+	1282395	1325607
g1946	ScfyRBE_9;HRSCAF=105	19q12	19755717	19772890	+	NP_001030371	66368694	66395549	-1	13	XP_010973505	NW_011591043.1	-	1897936	1915075	XP_010959072	NW_011515153.1	+	1332748	1349896
g1947	ScfyRBE_9;HRSCAF=105	19q12	19774364	19779921	-	NP_001029593	66362562	66369978	1	13	XP_010973503	NW_011591043.1	+	1891075	1896506	XP_010959078	NW_011515153.1	-	1351335	1356752
g1949	ScfyRBE_9;HRSCAF=105	19q12	19791780	19803856	-	NP_001193014	66334680	66351481	1	13	XP_010973504	NW_011591043.1	+	1870558	1880238	XP_010959075	NW_011515153.1	-	1367548	1377224
g195	ScfyRBE_1;HRSCAF=2	25q15ter	11188081	11226054	+	NP_001178470	2948972	3014380	-1	14	XP_010998374	NW_011594766.1	-	91729	155318	XP_010964661	NW_011516551.1	+	1005814	1095690
g1951	ScfyRBE_9;HRSCAF=105	19q12	19826286	19843002	-	NP_001068702	66306260	66314230	1	13	XP_010973502	NW_011591043.1	+	1843431	1846365	XP_010959079	NW_011515153.1	-	1401591	1404522
g1955	ScfyRBE_9;HRSCAF=105	19q12	20052020	20064770	-	NP_001029759	66018116	66038301	1	13	XP_010973499	NW_011591043.1	+	1607579	1620462	XP_010959081	NW_011515153.1	-	1628106	1640989
g1962	ScfyRBE_9;HRSCAF=105	19q12	20282368	20282907	+	NP_001073059	65744269	65745100	-1	13	XP_010973497	NW_011591043.1	-	1390268	1390991	XP_010959247	NW_011515153.1	+	1848841	1858081
g1965	ScfyRBE_9;HRSCAF=105	19q12	20414160	20442608	+	XP_005214692	65567208	65592912	-1	13	XP_010973495	NW_011591043.1	-	1230970	1257220	XP_010959089	NW_011515153.1	+	1991114	2017368
g1966	ScfyRBE_9;HRSCAF=105	19q12	20445240	20446469	-	NP_001108000	65563083	65564614	1	13	XP_010973494	NW_011591043.1	+	1227088	1228322	XP_010959092	NW_011515153.1	-	2020013	2021249
g1967	ScfyRBE_9;HRSCAF=105	19q12	20446821	20462493	+	NP_001092471	65545941	65563035	-1	13	XP_010973492	NW_011591043.1	-	1210883	1226714	XP_010959093	NW_011515153.1	+	2021601	2037204
g1968	ScfyRBE_9;HRSCAF=105	19q12	20463562	20475899	+	NP_001185821	65532018	65543175	-1	13	XP_010973484	NW_011591043.1	-	1197619	1200360	XP_010959094	NW_011515153.1	+	2047733	2050474
g1969	ScfyRBE_9;HRSCAF=105	19q12	20489995	20498639	+	NP_001070408	65507240	65543149	-1	13	XP_010973489	NW_011591043.1	-	1174976	1180086	XP_010959098	NW_011515153.1	+	2068207	2073296
g1970	ScfyRBE_9;HRSCAF=105	19q12	20501487	20505862	-	NP_001069975	65499318	65504023	1	13	XP_010973568	NW_011591043.1	+	1167887	1172132	XP_010959248	NW_011515153.1	-	2076143	2080432
g1973	ScfyRBE_9;HRSCAF=105	19q12	20540942	20558985	-	NP_001029525	65435601	65448951	1	13	XP_010973481	NW_011591043.1	+	1120279	1132661	XP_010959106	NW_011515153.1	-	2115596	2127981
g1974	ScfyRBE_9;HRSCAF=105	19q12	20558488	20560154	+	XP_015329803	65424262	65426839	-1	13	XP_010973566	NW_011591043.1	-	1113785	1114939	XP_010959250	NW_011515153.1	+	2133316	2134459
g1975	ScfyRBE_9;HRSCAF=105	19q12	20567943	20605191	-	XP_005215062	65366076	65405852	1	13	XP_010973477	NW_011591043.1	+	1067744	1106039	XP_010959109	NW_011515153.1	-	2142224	2180243
g19769	ScfyRBE_7404;HRSCAF=9010	23p12	140448	188567	-	XP_010811311	4785229	4831852	1	16	XP_010989626	NW_011591704.1	-	210325	232030	XP_010961542	NW_011515635.1	-	338039	359737
g1977	ScfyRBE_9;HRSCAF=105	19q12	20624078	20627900	+	NP_001179202	65340132	65343889	-1	13	XP_010973565	NW_011591043.1	-	1038146	1049076	XP_010959112	NW_011515153.1	+	2199035	2202968
g19771	ScfyRBE_7404;HRSCAF=9010	23p12	204624	226510	-	NP_777237	4725743	4752781	1	16	XP_010989630	NW_011591704.1	-	259417	280828	XP_010961547	NW_011515635.1	-	387098	408534
g19772	ScfyRBE_7404;HRSCAF=9010	23p12	229518	231573	+	NP_001073778	4721589	4723835	-1	16	XP_010989629	NW_011591704.1	+	283837	285894	XP_010961544	NW_011515635.1	+	411543	413599
g19773	ScfyRBE_7404;HRSCAF=9010	23p12	243681	265655	+	NP_001091934	4686518	4697039	-1	16	XP_010989627	NW_011591704.1	+	314280	319226	XP_010961543	NW_011515635.1	+	445834	446916
g19774	ScfyRBE_7404;HRSCAF=9010	23p12	308312	318765	+	XP_005216784	4562016	4574093	-1	16	XP_010989710	NW_011591704.1	+	361001	371398	XP_010961590	NW_011515635.1	+	488721	499116
g19776	ScfyRBE_7404;HRSCAF=9010	23p12	329437	345530	+	NP_776568	4533505	4551569	-1	16	XP_010989637	NW_011591704.1	+	389223	398066	XP_010961553	NW_011515635.1	+	517042	525920
g19777	ScfyRBE_7404;HRSCAF=9010	23p12	349453	366389	+	XP_002693941	4586507	4606760	1	16	XP_010989640	NW_011591704.1	+	404808	418490	XP_010961554	NW_011515635.1	+	532571	546229
g19779	ScfyRBE_7404;HRSCAF=9010	23p12	391459	394133	-	XP_002693938	4504759	4507789	1	16	XP_010989713	NW_011591704.1	-	443990	446659	XP_010961592	NW_011515635.1	-	571833	574504
g19781	ScfyRBE_7404;HRSCAF=9010	23p12	473846	478642	+	NP_776513	4402474	4406421	-1	16	XP_010989641	NW_011591704.1	+	527517	531251	XP_010961555	NW_011515635.1	+	655330	658919
g19786	ScfyRBE_7404;HRSCAF=9010	23p12	584842	594318	-	NP_001093768	4274967	4284961	1	16	XP_010989643	NW_011591704.1	-	634755	641730	XP_010961558	NW_011515635.1	-	762967	769836
g19788	ScfyRBE_7404;HRSCAF=9010	23p12	607764	625254	+	NP_001030276	4221210	4242621	-1	16	XP_010989644	NW_011591704.1	+	657045	674423	XP_010961560	NW_011515635.1	+	785009	803912
g1979	ScfyRBE_9;HRSCAF=105	19q12	20638442	20725314	+	NP_001069976	65233032	65327796	-1	13	XP_010973476	NW_011591043.1	-	942854	1027622	XP_010959114	NW_011515153.1	+	2213498	2298256
g19792	ScfyRBE_7404;HRSCAF=9010	23p12	710893	727950	-	NP_001039810	4113295	4134772	1	16	XP_010989647	NW_011591704.1	-	755744	776861	XP_010961562	NW_011515635.1	-	885127	906212
g19798	ScfyRBE_7404;HRSCAF=9010	23p12	976420	986601	+	NP_001094733	3836700	3849134	-1	16	XP_010989652	NW_011591704.1	+	1020833	1029725	XP_010961567	NW_011515635.1	+	1148767	1157660
g1980	ScfyRBE_9;HRSCAF=105	19q12	20735896	20741013	+	XP_005215060	65214404	65220014	-1	13	XP_010973564	NW_011591043.1	-	927238	932322	XP_010959115	NW_011515153.1	+	2308800	2313915
g19801	ScfyRBE_7404;HRSCAF=9010	23p12	1036524	1041701	+	NP_001179071	3726354	3731874	-1	16	XP_010989716	NW_011591704.1	+	1078493	1084028	XP_010961568	NW_011515635.1	+	1206627	1211839
g19802	ScfyRBE_7404;HRSCAF=9010	23p12	1049328	1097498	-	XP_002693916	3695812	3699320	1	16	XP_010989653	NW_011591704.1	-	1090659	1094400	XP_010961569	NW_011515635.1	-	1218469	1222206
g19804	ScfyRBE_7404;HRSCAF=9010	23p12	1129294	1144125	+	NP_001071481	3574454	3605372	-1	16	XP_010989654	NW_011591704.1	+	1167337	1182251	XP_010961570	NW_011515635.1	+	1295068	1309762
g19806	ScfyRBE_7404;HRSCAF=9010	23p12	1216033	1236081	+	NP_001033189	3438790	3463795	-1	16	XP_010989659	NW_011591704.1	+	1253853	1273215	XP_010961573	NW_011515635.1	+	1381343	1400508
g1981	ScfyRBE_9;HRSCAF=105	19q12	20743146	20752780	+	XP_005214560	65206238	65212123	-1	13	XP_010973475	NW_011591043.1	-	919383	924737	XP_010959116	NW_011515153.1	+	2316469	2321845
g19810	ScfyRBE_7404;HRSCAF=9010	23p12	1251513	1269241	+	NP_001192965	3367787	3384777	-1	16	XP_010989660	NW_011591704.1	+	1288626	1306244	XP_010961575	NW_011515635.1	+	1415974	1433608
g19811	ScfyRBE_7404;HRSCAF=9010	23p12	1282706	1286654	+	NP_001092564	3344086	3351233	-1	16	XP_010989661	NW_011591704.1	+	1319705	1323673	XP_010961577	NW_011515635.1	+	1447054	1451022
g19812	ScfyRBE_7404;HRSCAF=9010	23p12	1292292	1323860	+	NP_001039385	3301673	3329235	-1	16	XP_010989662	NW_011591704.1	+	1335882	1359538	XP_010961578	NW_011515635.1	+	1476503	1487045
g19814	ScfyRBE_7404;HRSCAF=9010	23p12	1364080	1369208	+	XP_002693934	3244645	3250256	-1	16	XP_010989663	NW_011591704.1	+	1400137	1405217	XP_010961595	NW_011515635.1	+	1527675	1532833
g19815	ScfyRBE_7404;HRSCAF=9010	23p12	1372620	1400811	+	NP_001075081	3208946	3219936	-1	16	XP_010989664	NW_011591704.1	+	1431397	1436061	XP_010961579	NW_011515635.1	+	1559168	1563888
g19819	ScfyRBE_7404;HRSCAF=9010	23p12	1474888	1496059	-	XP_005216742	3099023	3108506	1	16	XP_010989666	NW_011591704.1	-	1510371	1517923	XP_010961584	NW_011515635.1	-	1638304	1645829
g19820	ScfyRBE_7404;HRSCAF=9010	23p12	1508788	1599603	+	XP_015330520	2975238	3005255	-1	16	XP_010989670	NW_011591704.1	+	1611993	1635631	XP_010961585	NW_011515635.1	+	1739310	1762986
g19822	ScfyRBE_7404;HRSCAF=9010	23p12	1631119	1636673	+	NP_001179651	2930874	2936327	-1	16	XP_010989671	NW_011591704.1	+	1665359	1670929	XP_010967688	NW_011510938.1	-	729006	734523
g19824	ScfyRBE_7404;HRSCAF=9010	23p12	1693622	1726729	-	NP_001070603	2837111	2875234	1	16	XP_010989674	NW_011591704.1	-	1729798	1746697	XP_010967651	NW_011510938.1	+	655301	672460
g19826	ScfyRBE_7404;HRSCAF=9010	23p12	1741733	1787594	+	NP_001019995	2763988	2815425	-1	16	XP_010989675	NW_011591704.1	+	1776991	1822260	XP_010967633	NW_011510938.1	-	579798	593634
g19828	ScfyRBE_7404;HRSCAF=9010	23p12	1809437	1841382	+	XP_005216723	2694854	2733979	-1	16	XP_010989677	NW_011591704.1	+	1842443	1874087	XP_010967613	NW_011510938.1	-	527655	559384
g19829	ScfyRBE_7404;HRSCAF=9010	23p12	1844966	1845796	+	NP_001068933	2690258	2692411	-1	16	XP_010989678	NW_011591704.1	+	1877675	1878505	XP_010967593	NW_011510938.1	-	523239	524069
g19831	ScfyRBE_7404;HRSCAF=9010	23p12	1854328	1872662	-	XP_003587094	2654177	2683555	1	16	XP_010989679	NW_011591704.1	-	1886985	1905430	XP_010967583	NW_011510938.1	+	496973	514616
g1984	ScfyRBE_9;HRSCAF=105	19q12	20827320	20836447	-	NP_776862	65052810	65106553	1	13	XP_010973469	NW_011591043.1	+	840223	844295	XP_010959118	NW_011515153.1	-	2397208	2401285
g19843	ScfyRBE_7404;HRSCAF=9010	23p12	2327156	2354653	-	NP_001039634	2066067	2103323	1	16	XP_010989691	NW_011591704.1	-	2359103	2376958	XP_010967507	NW_011510938.1	+	25462	43299
g19848	ScfyRBE_7404;HRSCAF=9010	23p12	2446633	2451695	+	XP_002693950	1966721	1972162	-1	16	XP_010989698	NW_011591704.1	+	2471621	2476266	XP_010963665	NW_011509872.1	+	69320	74022
g1985	ScfyRBE_9;HRSCAF=105	19q12	20848355	20875873	+	NP_001094555	64999241	65028233	-1	13	XP_010973472	NW_011591043.1	-	798378	824556	XP_010959122	NW_011515153.1	+	2416910	2442998
g19853	ScfyRBE_7404;HRSCAF=9010	23p12	2608396	2629248	+	NP_001068829	1781213	1794807	-1	16	XP_010989700	NW_011591704.1	+	2640364	2654131	XP_010965225	NW_011509872.1	+	238135	251842
g19858	ScfyRBE_7404;HRSCAF=9010	23p12	2683360	2688991	-	XP_005216752	1716803	1728817	1	16	XP_010989705	NW_011591704.1	-	2707546	2717441	XP_010965584	NW_011509872.1	-	307500	322112
g19866	ScfyRBE_7404;HRSCAF=9010	23p12	2876515	2901078	-	NP_001093417	1404592	1440704	1	16	XP_010989707	NW_011591704.1	-	2892080	2915223	XP_010965795	NW_011509872.1	-	491854	515120
g1987	ScfyRBE_9;HRSCAF=105	19q12	20903782	20952415	+	NP_001193759	64913710	64981620	-1	13	XP_010973465	NW_011591043.1	-	723335	763906	XP_010959252	NW_011515153.1	+	2456916	2518064
g19871	ScfyRBE_7404;HRSCAF=9010	23p12	2960955	2969991	-	NP_001015674	1327008	1335059	1	16	XP_010989708	NW_011591704.1	-	2973003	2982062	XP_010965885	NW_011509872.1	-	572795	581892
g19875	ScfyRBE_7417;HRSCAF=9024	31q14ter	124874	126244	-	NP_001068708	87891326	87893182	1	8	XP_010983781	NW_011591377.1	+	164221	165606	XP_010948817	NW_011512512.1	-	2276843	2278228
g19879	ScfyRBE_7417;HRSCAF=9024	31q14ter	288508	296871	-	NP_001098934	87340388	87578642	1	8	XP_010983780	NW_011591377.1	+	1325	7870	XP_010948825	NW_011512512.1	-	2434179	2518580
g19885	ScfyRBE_7417;HRSCAF=9024	31q14ter	518623	564059	-	NP_001029921	87215438	87281104	1	8	XP_010984888	NW_011591426.1	+	807787	852979	XP_010948826	NW_011512512.1	-	2662492	2707986
g1989	ScfyRBE_9;HRSCAF=105	19q12	20981036	21015591	+	XP_005214784	64842138	64867355	-1	13	XP_010973461	NW_011591043.1	-	658692	680726	XP_010959126	NW_011515153.1	+	2558968	2580693
g1990	ScfyRBE_9;HRSCAF=105	19q12	21017184	21062675	-	XP_005214643	64794728	64841518	1	13	XP_010973459	NW_011591043.1	+	613420	657113	XP_010959129	NW_011515153.1	-	2582272	2626098
g19904	ScfyRBE_7417;HRSCAF=9024	31q14ter	1293943	1315812	+	NP_001068588	67481089	67511227	1	8	XP_010984884	NW_011591426.1	-	64301	85611	XP_010953325	NW_011513524.1	-	11790773	11812112
g19908	ScfyRBE_7417;HRSCAF=9024	31q14ter	1396071	1420470	-	NP_001180100	67724946	67781207	-1	8	XP_010994689	NW_011591005.1	+	11066842	11090530	XP_010953323	NW_011513524.1	+	11686683	11710330
g19909	ScfyRBE_7417;HRSCAF=9024	31q14ter	1427610	1458406	+	NP_788844	67798291	67824441	1	8	XP_010994666	NW_011591005.1	-	11030051	11051654	XP_010953321	NW_011513524.1	-	11650157	11671492
g1991	ScfyRBE_9;HRSCAF=105	19q12	21066697	21088030	+	NP_001069869	64737634	64791116	-1	13	XP_010973458	NW_011591043.1	-	588844	610116	XP_010959131	NW_011515153.1	+	2629499	2650733
g19910	ScfyRBE_7417;HRSCAF=9024	31q14ter	1479906	1488037	-	NP_001179216	67861051	67867745	-1	8	XP_010994654	NW_011591005.1	+	10999978	11004885	XP_010953320	NW_011513524.1	+	11619753	11624708
g19924	ScfyRBE_7417;HRSCAF=9024	31q14ter	2555229	2637747	-	NP_001015595	69500592	69604707	-1	8	XP_010994643	NW_011591005.1	+	9851908	9934485	XP_010953319	NW_011513524.1	+	10473953	10556245
g19928	ScfyRBE_7417;HRSCAF=9024	31q14ter	2722601	2726841	-	NP_001095472	69724704	69729317	-1	8	XP_010994611	NW_011591005.1	+	9761817	9765629	XP_010953316	NW_011513524.1	+	10385198	10389010
g1993	ScfyRBE_9;HRSCAF=105	19q12	21100995	21187296	+	XP_002692491	64639066	64726460	-1	13	XP_010973454	NW_011591043.1	-	493368	541568	XP_010959132	NW_011515153.1	+	2697960	2746318
g19935	ScfyRBE_7417;HRSCAF=9024	31q14ter	2850775	2859886	+	NP_001029603	69871349	69896984	1	8	XP_010994542	NW_011591005.1	-	9631101	9640875	XP_010953310	NW_011513524.1	-	10254389	10264214
g19939	ScfyRBE_7417;HRSCAF=9024	31q14ter	2881503	2883975	-	XP_002689812	69922731	69925053	-1	8	XP_010994473	NW_011591005.1	+	9608583	9610542	XP_010953348	NW_011513524.1	+	10231647	10234009
g19940	ScfyRBE_7417;HRSCAF=9024	31q14ter	2888865	2901636	-	NP_001096005	69930956	69946715	-1	8	XP_010994453	NW_011591005.1	+	9590721	9603294	XP_010953304	NW_011513524.1	+	10214161	10226737
g19942	ScfyRBE_7417;HRSCAF=9024	31q14ter	2911146	2914218	-	NP_001029705	69953831	69957840	-1	8	XP_010994441	NW_011591005.1	+	9578766	9581840	XP_010953303	NW_011513524.1	+	10202268	10205337
g19944	ScfyRBE_7417;HRSCAF=9024	31q14ter	2932169	2934352	+	NP_776887	69976552	69979463	1	8	XP_010994418	NW_011591005.1	-	9559457	9561634	XP_010953301	NW_011513524.1	-	10183025	10185201
g19947	ScfyRBE_7417;HRSCAF=9024	31q14ter	2981599	2989856	-	NP_001069883	70033838	70046045	-1	8	XP_010994402	NW_011591005.1	+	9505356	9513535	XP_010953297	NW_011513524.1	+	10131134	10136840
g19948	ScfyRBE_7417;HRSCAF=9024	31q14ter	2994693	3004901	+	XP_005210297	70060559	70066835	1	8	XP_010994395	NW_011591005.1	-	9490765	9495144	XP_010953296	NW_011513524.1	-	10114133	10118509
g1995	ScfyRBE_9;HRSCAF=105	19q12	21192111	21202619	-	XP_003586891	64624466	64626041	1	13	XP_010973451	NW_011591043.1	+	486930	488596	XP_010959133	NW_011515153.1	-	2751137	2752726
g19950	ScfyRBE_7417;HRSCAF=9024	31q14ter	3014204	3067087	+	XP_015328077	70094806	70175916	1	8	XP_010994382	NW_011591005.1	-	9428970	9479540	XP_010953295	NW_011513524.1	-	10052170	10102957
g19951	ScfyRBE_7417;HRSCAF=9024	31q14ter	3076026	3111581	+	XP_005210308	70186539	70237645	1	8	XP_010994372	NW_011591005.1	-	9384728	9395910	XP_010953293	NW_011513524.1	-	10007894	10019134
g19953	ScfyRBE_7417;HRSCAF=9024	31q14ter	3125889	3195125	+	XP_005210312	70262316	70341783	1	8	XP_010994361	NW_011591005.1	-	9302335	9338015	XP_010953291	NW_011513524.1	-	9925601	9961242
g19956	ScfyRBE_7417;HRSCAF=9024	31q14ter	3269467	3334112	-	NP_001068767	70429462	70480013	-1	8	XP_010994297	NW_011591005.1	+	9185469	9229686	XP_010953285	NW_011513524.1	+	9809336	9853134
g19957	ScfyRBE_7417;HRSCAF=9024	31q14ter	3334811	3337250	-	NP_001276747	70503688	70506163	-1	8	XP_010994284	NW_011591005.1	+	9162074	9164458	XP_010953283	NW_011513524.1	+	9785982	9788347
g19960	ScfyRBE_7417;HRSCAF=9024	31q14ter	3355112	3550572	-	NP_001029612	70525321	70751235	-1	8	XP_010994231	NW_011591005.1	+	8961865	9145201	XP_010953277	NW_011513524.1	+	9586189	9769533
g1997	ScfyRBE_9;HRSCAF=105	19q12	21218912	21297779	+	XP_002692488	64499149	64589897	-1	13	XP_010973450	NW_011591043.1	-	383808	462502	XP_010959135	NW_011515153.1	+	2777240	2856073
g19971	ScfyRBE_7417;HRSCAF=9024	31q14ter	3704151	3711958	+	NP_001092589	71228581	71251787	1	8	XP_010994177	NW_011591005.1	-	8789662	8797381	XP_010953273	NW_011513524.1	-	9413897	9421575
g19973	ScfyRBE_7417;HRSCAF=9024	31q14ter	3721421	3728526	+	XP_002689826	71269222	71277367	1	8	XP_010994153	NW_011591005.1	-	8773197	8779945	XP_010953346	NW_011513524.1	-	9397424	9404339
g19974	ScfyRBE_7417;HRSCAF=9024	31q14ter	3729794	3799226	-	NP_001092523	71278583	71349786	-1	8	XP_010994140	NW_011591005.1	+	8711771	8771100	XP_010953271	NW_011513524.1	+	9336345	9395396
g1998	ScfyRBE_9;HRSCAF=105	19q12	21298737	21311834	-	NP_001039640	64497254	64498905	1	13	XP_010973449	NW_011591043.1	+	382288	382854	XP_010959136	NW_011515153.1	-	2857034	2857600
g19980	ScfyRBE_7417;HRSCAF=9024	31q14ter	4004921	4027511	-	NP_001178084	71663195	71666501	-1	8	XP_010994871	NW_011591005.1	+	8480540	8502223	XP_010953345	NW_011513524.1	+	9105521	9127101
g19982	ScfyRBE_7417;HRSCAF=9024	31q14ter	4102505	4127056	-	NP_788842	71854905	71868618	-1	8	XP_010994110	NW_011591005.1	+	8382709	8392025	XP_010953265	NW_011513524.1	+	9008230	9017556
g1999	ScfyRBE_9;HRSCAF=105	19q12	21316113	21341069	-	NP_001029614	64466198	64483930	1	13	XP_010973448	NW_011591043.1	+	347086	366358	XP_010959137	NW_011515153.1	-	2873675	2892513
g19993	ScfyRBE_7417;HRSCAF=9024	31q14ter	4886082	4890513	+	NP_001231074	73147853	73152844	1	8	XP_010994087	NW_011591005.1	-	7626414	7630879	XP_010946622	NW_011510104.1	+	385527	389766
g19995	ScfyRBE_7417;HRSCAF=9024	31q14ter	4914368	4918100	-	NP_776546	73180100	73184369	-1	8	XP_010994074	NW_011591005.1	+	7602235	7605839	XP_010946632	NW_011510104.1	-	410298	414035
g19999	ScfyRBE_7417;HRSCAF=9024	31q14ter	5249175	5255619	-	NP_001071605	73698976	73702769	-1	8	XP_010994053	NW_011591005.1	+	7281919	7284686	XP_010946640	NW_011510104.1	-	729448	732176
g2	ScfyRBE_1;HRSCAF=2	25q15ter	53336	94399	+	XP_010810271	16759639	16763916	-1	14	XP_010987110	NW_011591548.1	+	1185212	1194346	XP_010970935	NW_011544900.1	+	7881119	7883339
g2000	ScfyRBE_9;HRSCAF=105	19q12	21341432	21460228	-	XP_010809731	64357862	64462219	1	13	XP_010973444	NW_011591043.1	+	274112	340579	XP_010959138	NW_011515153.1	-	2899016	2967294
g20000	ScfyRBE_7417;HRSCAF=9024	31q14ter	5259586	5287505	-	XP_005210347	73706775	73788020	-1	8	XP_010994043	NW_011591005.1	+	7246252	7274284	XP_010946659	NW_011510104.1	-	739725	767429
g20018	ScfyRBE_7417;HRSCAF=9024	31q14ter	5957531	5976002	+	NP_001029786	74924184	74947549	1	8	XP_010993976	NW_011591005.1	-	6573935	6591905	XP_010946729	NW_011510104.1	+	1419357	1437399
g2002	ScfyRBE_9;HRSCAF=105	19q12	21483573	21498071	+	NP_001029487	64258560	64274274	-1	13	XP_010973442	NW_011591043.1	-	187032	201501	XP_010959143	NW_011515153.1	+	3039826	3054344
g20020	ScfyRBE_7417;HRSCAF=9024	31q14ter	6037808	6038902	-	NP_001039938	75041540	75049413	-1	8	XP_010993963	NW_011591005.1	+	6512282	6513376	XP_010946734	NW_011510104.1	-	1497543	1498637
g20021	ScfyRBE_7417;HRSCAF=9024	31q14ter	6043309	6135500	+	XP_005210342	75089346	75168436	1	8	XP_010993958	NW_011591005.1	-	6419954	6508250	XP_010946747	NW_011510104.1	+	1532790	1590994
g20026	ScfyRBE_7417;HRSCAF=9024	31q14ter	6279793	6280701	-	NP_776923	75257161	75364423	-1	8	XP_010993939	NW_011591005.1	+	6275911	6350663	XP_010946766	NW_011510104.1	-	1660341	1735018
g20029	ScfyRBE_7417;HRSCAF=9024	31q14ter	6368525	6449916	-	XP_005210350	75636008	75659670	-1	8	XP_010993867	NW_011591005.1	+	6112439	6119163	XP_010946810	NW_011510104.1	-	1891511	1898157
g20031	ScfyRBE_7417;HRSCAF=9024	31q14ter	6485489	6564265	-	XP_002689839	75681765	75697613	-1	8	XP_010993856	NW_011591005.1	+	6061358	6079206	XP_010946957	NW_011510104.1	-	1931645	1949411
g20033	ScfyRBE_7417;HRSCAF=9024	31q14ter	6580144	6637416	+	NP_001095722	75713097	75850738	1	8	XP_010993837	NW_011591005.1	-	5934769	5989759	XP_010946821	NW_011510104.1	+	2021212	2076348
g20034	ScfyRBE_7417;HRSCAF=9024	31q14ter	6640136	6650229	-	NP_001179639	75872774	75885860	-1	8	XP_010994802	NW_011591005.1	+	5921764	5932042	XP_010946972	NW_011510104.1	-	2079075	2089255
g20035	ScfyRBE_7417;HRSCAF=9024	31q14ter	6651603	6711952	+	NP_001069002	75908165	75977482	1	8	XP_010993820	NW_011591005.1	-	5859630	5909877	XP_010946851	NW_011510104.1	+	2101136	2151486
g20036	ScfyRBE_7417;HRSCAF=9024	31q14ter	6716857	6737192	+	NP_001029215	75984696	76010699	1	8	XP_010993808	NW_011591005.1	-	5834663	5854741	XP_010946865	NW_011510104.1	+	2156375	2176714
g20037	ScfyRBE_7417;HRSCAF=9024	31q14ter	6739591	6754175	-	NP_776327	11043941	11061301	1	8	XP_010993794	NW_011591005.1	+	5817853	5828119	XP_010946877	NW_011510104.1	-	2183291	2193738
g2004	ScfyRBE_9;HRSCAF=105	19q12	21506759	21610012	-	NP_996674	64234645	64239783	1	13	XP_010973440	NW_011591043.1	+	174471	178401	XP_010959144	NW_011515153.1	-	3062968	3066898
g20041	ScfyRBE_7417;HRSCAF=9024	31q14ter	6854209	6888380	-	NP_001030216	10889709	10919921	1	8	XP_010993775	NW_011591005.1	+	5686605	5719043	XP_010946896	NW_011510104.1	-	2292017	2319743
g20042	ScfyRBE_7417;HRSCAF=9024	31q14ter	6891691	6910725	+	NP_001094652	10859329	10885722	-1	8	XP_010993763	NW_011591005.1	-	5663378	5683822	XP_010966105	NW_011516705.1	+	4357	24805
g20043	ScfyRBE_7417;HRSCAF=9024	31q14ter	6922379	6932661	-	NP_001095648	10819983	10852941	1	8	XP_010994789	NW_011591005.1	+	5641017	5652039	XP_010966106	NW_011516705.1	-	37331	48312
g20045	ScfyRBE_7417;HRSCAF=9024	31q14ter	6969252	7065487	-	NP_001095969	10662268	10796378	1	8	XP_010993752	NW_011591005.1	+	5524633	5614440	XP_010966110	NW_011516705.1	-	83564	164434
g20046	ScfyRBE_7417;HRSCAF=9024	31q14ter	7071406	7106329	-	XP_002689524	10591923	10632157	1	8	XP_010993729	NW_011591005.1	+	5473736	5508568	XP_010966111	NW_011516705.1	-	180513	215137
g20048	ScfyRBE_7417;HRSCAF=9024	31q14ter	7118369	7201134	+	NP_001124234	10456058	10576397	-1	8	XP_010993720	NW_011591005.1	-	5382202	5461719	XP_010966112	NW_011516705.1	+	227090	306246
g20050	ScfyRBE_7417;HRSCAF=9024	31q14ter	7262975	7306468	+	XP_005209899	10251632	10280827	-1	8	XP_010993695	NW_011591005.1	-	5276968	5291204	XP_010966137	NW_011516705.1	+	396867	407907
g20052	ScfyRBE_7417;HRSCAF=9024	31q14ter	7311559	7331059	-	NP_001179140	10188171	10246574	1	8	XP_010993691	NW_011591005.1	+	5258977	5271883	XP_010966113	NW_011516705.1	-	416029	455497
g20059	ScfyRBE_7417;HRSCAF=9024	31q14ter	7433606	7476315	+	NP_001179893	10002972	10091175	-1	8	XP_010993650	NW_011591005.1	-	5109775	5150635	XP_010966117	NW_011516705.1	+	536720	577315
g20062	ScfyRBE_7417;HRSCAF=9024	31q14ter	7573294	7605644	+	XP_010806029	9832644	9870025	-1	8	XP_010993637	NW_011591005.1	-	4981138	5013394	XP_010966118	NW_011516705.1	+	673653	705837
g20064	ScfyRBE_7417;HRSCAF=9024	31q14ter	7618892	7639135	-	NP_001039828	9692513	9819880	1	8	XP_010993596	NW_011591005.1	+	4884401	4967802	XP_010966127	NW_011516705.1	-	719082	802469
g20067	ScfyRBE_7417;HRSCAF=9024	31q14ter	7681098	7828009	+	XP_005209916	9500635	9691300	-1	8	XP_010993613	NW_011591005.1	-	4761342	4841847	XP_010966123	NW_011516705.1	+	844944	925440
g20069	ScfyRBE_7417;HRSCAF=9024	31q14ter	7830457	7988339	-	XP_002689518	9276105	9481183	1	8	XP_010993586	NW_011591005.1	+	4639351	4738484	XP_010966138	NW_011516705.1	-	948206	1112172
g2007	ScfyRBE_9;HRSCAF=105	19q12	21669832	21686502	+	NP_001015621	64050711	64069300	-1	13	XP_010973439	NW_011591043.1	-	12809	29993	XP_010959147	NW_011515153.1	+	3213256	3230323
g20074	ScfyRBE_7417;HRSCAF=9024	31q14ter	8279645	8436272	+	NP_776539	8635550	9019576	-1	8	XP_010993580	NW_011591005.1	-	4111545	4270581	XP_010966130	NW_011516705.1	+	1416413	1552808
g2008	ScfyRBE_9;HRSCAF=105	19q12	21695443	21777621	-	XP_005214587	63953596	64043571	1	13	XP_010982966	NW_011590960.1	+	1164925	1168903	XP_010959148	NW_011515153.1	-	3240551	3246971
g20080	ScfyRBE_7417;HRSCAF=9024	31q14ter	8626798	8654005	+	NP_001070594	8437130	8468012	-1	8	XP_010994768	NW_011591005.1	-	3951513	4013014	XP_010966141	NW_011516705.1	+	1714013	1737652
g20083	ScfyRBE_7417;HRSCAF=9024	31q14ter	8702359	8765618	-	NP_001029725	8318622	8384877	1	8	XP_010993566	NW_011591005.1	+	3840705	3904655	XP_010966132	NW_011516705.1	-	1786537	1850547
g20085	ScfyRBE_7417;HRSCAF=9024	31q14ter	8820726	8848501	-	NP_001179260	7983901	8000085	-1	8	XP_010993554	NW_011591005.1	+	3765216	3788529	XP_010966133	NW_011516705.1	-	1902200	1925544
g20092	ScfyRBE_7417;HRSCAF=9024	31q14ter	9090477	9117404	+	NP_001094657	7831437	7899876	-1	8	XP_010993539	NW_011591005.1	-	3495087	3521813	XP_010966134	NW_011516705.1	+	2168349	2195013
g20093	ScfyRBE_7417;HRSCAF=9024	31q14ter	9145888	9153574	+	NP_001039569	7789658	7807430	-1	8	XP_010993526	NW_011591005.1	-	3459864	3467718	XP_010966135	NW_011516705.1	+	2222434	2230287
g20094	ScfyRBE_7417;HRSCAF=9024	31q14ter	9181432	9198005	-	NP_001069962	7734139	7765335	1	8	XP_010993513	NW_011591005.1	+	3416540	3433104	XP_010966136	NW_011516705.1	-	2256865	2273418
g20097	ScfyRBE_7417;HRSCAF=9024	31q14ter	9219298	9276739	+	NP_001069436	7658877	7710709	-1	8	XP_010993503	NW_011591005.1	-	3338638	3354312	XP_010971497	NW_011544907.1	-	2771253	2783074
g20100	ScfyRBE_7417;HRSCAF=9024	31q14ter	9330793	9426733	+	XP_005209882	7478856	7527262	-1	8	XP_010993481	NW_011591005.1	-	3193199	3201219	XP_010971496	NW_011544907.1	-	2626221	2634222
g20102	ScfyRBE_7417;HRSCAF=9024	31q14ter	9433401	9447744	+	NP_001013021	7462367	7472786	-1	8	XP_010993470	NW_011591005.1	-	3171880	3181804	XP_010971495	NW_011544907.1	-	2604587	2614448
g20103	ScfyRBE_7417;HRSCAF=9024	31q14ter	9454074	9485723	+	NP_001013022	7427461	7453906	-1	8	XP_010993460	NW_011591005.1	-	3135668	3165575	XP_010971494	NW_011544907.1	-	2568547	2598312
g20104	ScfyRBE_7417;HRSCAF=9024	31q14ter	9490571	9495098	-	NP_776456	7414945	7423429	1	8	XP_010993449	NW_011591005.1	+	3124239	3130697	XP_010971493	NW_011544907.1	+	2557104	2563586
g20117	ScfyRBE_7417;HRSCAF=9024	31q14ter	9996908	10024289	+	NP_001029591	6642818	6680546	-1	8	XP_010993419	NW_011591005.1	-	2627420	2654396	XP_010971489	NW_011544907.1	-	2058883	2085987
g2012	ScfyRBE_9;HRSCAF=105	19q12	21868465	21904457	-	NP_001121978	63817040	63849782	1	13	XP_010981963	NW_011590960.1	+	967763	1003926	XP_010959151	NW_011515153.1	-	3408099	3444134
g20121	ScfyRBE_7417;HRSCAF=9024	31q14ter	10108478	10126199	-	XP_010805989	6449815	6473747	1	8	XP_010993383	NW_011591005.1	+	2533355	2545591	XP_010971482	NW_011544907.1	+	1965110	1977335
g20122	ScfyRBE_7417;HRSCAF=9024	31q14ter	10126340	10161376	+	NP_001015667	6410067	6449539	-1	8	XP_010993354	NW_011591005.1	-	2493329	2527348	XP_010971479	NW_011544907.1	-	1925287	1959155
g2013	ScfyRBE_9;HRSCAF=105	19q12	21915926	21955760	-	NP_001179505	63750159	63790156	1	13	XP_010982866	NW_011590960.1	+	927941	956343	XP_010959253	NW_011515153.1	-	3455435	3484182
g2014	ScfyRBE_9;HRSCAF=105	19q12	21956138	21965154	+	NP_001092633	63726558	63743492	-1	13	XP_010981682	NW_011590960.1	-	900757	909802	XP_010959152	NW_011515153.1	+	3502746	3511735
g20142	ScfyRBE_7417;HRSCAF=9024	31q14ter	10783110	10792979	+	NP_001032705	5583684	5586018	-1	8	XP_010993291	NW_011591005.1	-	1884645	1886105	XP_010971474	NW_011544907.1	-	1315288	1316806
g2016	ScfyRBE_9;HRSCAF=105	19q12	21984917	21985748	+	NP_001193008	63705710	63714008	-1	13	XP_010982757	NW_011590960.1	-	881016	900482	XP_010959254	NW_011515153.1	+	3511754	3531534
g20173	ScfyRBE_7417;HRSCAF=9024	31q14ter	12665935	12688543	+	NP_001015551	1792852	1816770	-1	8	XP_010993248	NW_011591005.1	-	37576	58839	XP_010958879	NW_011514997.1	+	507882	529182
g20176	ScfyRBE_7417;HRSCAF=9024	31q14ter	12718378	12728473	+	NP_001192893	1697553	1712467	-1	8	XP_010993122	NW_011592001.1	-	863770	864513	XP_010958881	NW_011514997.1	+	557088	567224
g20178	ScfyRBE_7417;HRSCAF=9024	31q14ter	12819006	12841348	+	NP_001075062	1507917	1533257	-1	8	XP_010993121	NW_011592001.1	-	754569	769717	XP_010958882	NW_011514997.1	+	661144	676250
g20179	ScfyRBE_7417;HRSCAF=9024	31q14ter	12847972	12905965	-	XP_005209851	1426804	1502615	1	8	XP_010979578	NW_011591211.1	+	203352	245259	XP_010962422	NW_011515962.1	+	47631	198775
g20182	ScfyRBE_7417;HRSCAF=9024	31q14ter	13052958	13158176	+	NP_001091534	1025434	1073248	-1	8	XP_010993123	NW_011592001.1	-	442272	547696	XP_010958888	NW_011514997.1	+	883224	986701
g20185	ScfyRBE_7417;HRSCAF=9024	31q14ter	13203307	13218497	+	NP_001077186	943475	968096	-1	8	XP_010993117	NW_011592001.1	-	381405	396228	XP_010958886	NW_011514997.1	+	1031666	1046591
g2019	ScfyRBE_9;HRSCAF=105	19q12	22000632	22004103	+	XP_005214754	63684235	63703230	-1	13	XP_010981582	NW_011590960.1	-	863249	876464	XP_010959155	NW_011515153.1	+	3538833	3549129
g202	ScfyRBE_1;HRSCAF=2	25q15ter	11318570	11319760	-	NP_001193336	2892788	2893978	1	14	XP_010998373	NW_011594766.1	+	23130	24320	XP_010964650	NW_011516551.1	-	1162602	1163681
g2020	ScfyRBE_9;HRSCAF=105	19q12	22015234	22089311	-	XP_002692347	63632327	63670697	1	13	XP_010981412	NW_011590960.1	+	818182	852145	XP_010959156	NW_011515153.1	-	3560171	3635688
g2022	ScfyRBE_9;HRSCAF=105	19q12	22127307	22193598	+	NP_001069366	63408786	63490256	-1	13	XP_010981303	NW_011590960.1	-	673742	695644	XP_010959158	NW_011515153.1	+	3715974	3737763
g20222	ScfyRBE_7687;HRSCAF=9314	22q15	51101	56860	-	NP_001098954	253490	265612	-1	7	XP_010991981	NW_011591895.1	-	89515	93716	XP_010944436	NW_011511506.1	-	154847	156067
g20224	ScfyRBE_7687;HRSCAF=9314	22q15	131640	223878	-	NP_001094631	493450	574753	-1	7	XP_010991947	NW_011591895.1	-	169492	202601	XP_010944439	NW_011511506.1	-	233979	265905
g20226	ScfyRBE_7687;HRSCAF=9314	22q15	302821	337386	+	XP_005208427	826695	892386	1	7	XP_010991950	NW_011591895.1	+	338671	373246	XP_010944442	NW_011511506.1	+	401973	436682
g20228	ScfyRBE_7687;HRSCAF=9314	22q15	420633	522215	+	NP_001093178	1082074	1217044	1	7	XP_010991954	NW_011591895.1	+	513121	558145	XP_010944447	NW_011511506.1	+	556945	617242
g2023	ScfyRBE_9;HRSCAF=105	19q12	22198209	22214898	+	NP_001069114	63368942	63403771	-1	13	XP_010981193	NW_011590960.1	-	640175	665819	XP_010959159	NW_011515153.1	+	3745629	3771325
g20231	ScfyRBE_7687;HRSCAF=9314	22q15	585599	605720	+	NP_001161415	1317088	1334619	1	7	XP_010991959	NW_011591895.1	+	622337	637127	XP_010944452	NW_011511506.1	+	681312	696236
g20232	ScfyRBE_7687;HRSCAF=9314	22q15	606592	615148	-	NP_788814	1334566	1346051	-1	7	XP_010991957	NW_011591895.1	-	637992	646308	XP_010944449	NW_011511506.1	-	697101	705445
g20233	ScfyRBE_7687;HRSCAF=9314	22q15	633971	638055	+	NP_001096731	1411466	1416863	1	7	XP_010991960	NW_011591895.1	+	664357	668393	XP_010944454	NW_011511506.1	+	723400	727417
g20238	ScfyRBE_7687;HRSCAF=9314	22q15	703021	735795	-	NP_001099082	1506750	1538915	-1	7	XP_010991961	NW_011591895.1	-	731492	744145	XP_010944456	NW_011511506.1	-	790519	803165
g20249	ScfyRBE_7687;HRSCAF=9314	22q15	1271113	1286742	-	NP_001091615	2371313	2394402	-1	7	XP_010991984	NW_011591895.1	-	1288380	1296438	XP_010944464	NW_011511506.1	-	1352876	1354273
g20256	ScfyRBE_7687;HRSCAF=9314	22q15	1353036	1355606	+	XP_015327641	41205895	41209917	1	7	XP_010998246	NW_011594328.1	-	16101	18662	XP_010944469	NW_011511506.1	+	1435428	1437912
g20257	ScfyRBE_7687;HRSCAF=9314	22q15	1357750	1379634	+	NP_001243494	41154755	41179540	-1	7	XP_010990773	NW_011591763.1	-	1560931	1562404	XP_010944470	NW_011511506.1	+	1447166	1462557
g20258	ScfyRBE_7687;HRSCAF=9314	22q15	1382159	1408900	+	NP_001179917	41100796	41122562	-1	7	XP_010990770	NW_011591763.1	-	1531883	1548554	XP_010944472	NW_011511506.1	+	1474798	1491449
g20263	ScfyRBE_7687;HRSCAF=9314	22q15	1744168	1752341	-	XP_005209235	40638057	40643916	1	7	XP_010990769	NW_011591763.1	+	1198108	1202606	XP_010944473	NW_011511506.1	-	1820758	1825380
g20265	ScfyRBE_7687;HRSCAF=9314	22q15	1768592	1771905	+	NP_001015626	40601549	40605473	-1	7	XP_010990764	NW_011591763.1	-	1176016	1179372	XP_010944478	NW_011511506.1	+	1844112	1847469
g20266	ScfyRBE_7687;HRSCAF=9314	22q15	1773496	1789998	-	NP_001069174	40583483	40600676	1	7	XP_010990758	NW_011591763.1	+	1165835	1174427	XP_010944479	NW_011511506.1	-	1849055	1857800
g20267	ScfyRBE_7687;HRSCAF=9314	22q15	1795027	1797439	-	XP_005209233	40573898	40576306	1	7	XP_010990757	NW_011591763.1	+	1151164	1153397	XP_010944545	NW_011511506.1	-	1870180	1872664
g20269	ScfyRBE_7687;HRSCAF=9314	22q15	1830865	1836634	-	NP_001068789	40482365	40490836	1	7	XP_010990756	NW_011591763.1	+	1112497	1118248	XP_010944482	NW_011511506.1	-	1905719	1909641
g2027	ScfyRBE_9;HRSCAF=105	19q12	22264509	22281849	-	NP_001231280	63311351	63329709	1	13	XP_010981089	NW_011590960.1	+	591896	609230	XP_010959160	NW_011515153.1	-	3802219	3819498
g20270	ScfyRBE_7687;HRSCAF=9314	22q15	1842353	1845471	-	NP_001029984	40475155	40479104	1	7	XP_010990755	NW_011591763.1	+	1104135	1107322	XP_010944547	NW_011511506.1	-	1916620	1924500
g20275	ScfyRBE_7687;HRSCAF=9314	22q15	1905890	1937580	+	NP_001106722	40333461	40353545	-1	7	XP_010990747	NW_011591763.1	-	1012719	1026651	XP_010944493	NW_011511506.1	+	1996700	2010519
g20276	ScfyRBE_7687;HRSCAF=9314	22q15	1945401	1959054	+	XP_005209231	40312121	40325975	-1	7	XP_010990778	NW_011591763.1	-	991435	1000703	XP_010944549	NW_011511506.1	+	2023501	2031187
g2028	ScfyRBE_9;HRSCAF=105	19q12	22284895	22306028	-	XP_005214557	63284373	63305522	1	13	XP_010980990	NW_011590960.1	+	567559	586168	XP_010959161	NW_011515153.1	-	3825229	3843732
g20280	ScfyRBE_7687;HRSCAF=9314	22q15	1992800	2007114	+	NP_001068587	40258129	40266423	-1	7	XP_010990744	NW_011591763.1	-	944648	952049	XP_010944496	NW_011511506.1	+	2070742	2078148
g20282	ScfyRBE_7687;HRSCAF=9314	22q15	2011430	2022076	-	NP_001096693	40239515	40252902	1	7	XP_010990740	NW_011591763.1	+	930528	941210	XP_010944550	NW_011511506.1	-	2081466	2092200
g20283	ScfyRBE_7687;HRSCAF=9314	22q15	2033450	2046325	-	XP_005209255	40214182	40227956	1	7	XP_010990738	NW_011591763.1	+	906628	919108	XP_010944551	NW_011511506.1	-	2103612	2116156
g20284	ScfyRBE_7687;HRSCAF=9314	22q15	2050797	2066117	+	NP_001094779	40185729	40206355	-1	7	XP_010990737	NW_011591763.1	-	886886	902160	XP_010944498	NW_011511506.1	+	2120625	2135855
g20286	ScfyRBE_7687;HRSCAF=9314	22q15	2093946	2098143	+	XP_005209257	40136164	40140496	-1	7	XP_010990736	NW_011591763.1	-	855574	859662	XP_010944499	NW_011511506.1	+	2161250	2165431
g20287	ScfyRBE_7687;HRSCAF=9314	22q15	2099131	2101991	-	NP_001033227	40132356	40135909	1	7	XP_010990735	NW_011591763.1	+	851727	854590	XP_010944500	NW_011511506.1	-	2166416	2169278
g20288	ScfyRBE_7687;HRSCAF=9314	22q15	2103081	2104596	+	XP_005209282	40127136	40131892	-1	7	XP_010990734	NW_011591763.1	-	849514	851019	XP_010944501	NW_011511506.1	+	2170253	2171758
g20292	ScfyRBE_7687;HRSCAF=9314	22q15	2251529	2271729	-	XP_005209179	39936164	39946911	1	7	XP_010990731	NW_011591763.1	+	687637	694937	XP_010944503	NW_011511506.1	-	2326288	2333601
g20293	ScfyRBE_7687;HRSCAF=9314	22q15	2290844	2310102	-	NP_001098875	39894936	39919799	1	7	XP_010990730	NW_011591763.1	+	657162	669132	XP_010944552	NW_011511506.1	-	2352106	2371575
g20294	ScfyRBE_7687;HRSCAF=9314	22q15	2313526	2428811	+	XP_005209192	39693214	39712385	-1	7	XP_010990728	NW_011591763.1	-	531212	545424	XP_010944505	NW_011511506.1	+	2482180	2496159
g2030	ScfyRBE_9;HRSCAF=105	19q12	22325948	22345462	-	NP_001035625	63227593	63239140	1	13	XP_010982659	NW_011590960.1	+	540540	545048	XP_010959255	NW_011515153.1	-	3866205	3870726
g20301	ScfyRBE_7687;HRSCAF=9314	22q15	2623868	2644772	-	XP_005209191	39472617	39481385	1	7	XP_010990726	NW_011591763.1	+	326130	334333	XP_010944507	NW_011511506.1	-	2687067	2696040
g20302	ScfyRBE_7687;HRSCAF=9314	22q15	2651088	2659048	+	NP_001068828	39447682	39456598	-1	7	XP_010990725	NW_011591763.1	-	296703	304400	XP_010944508	NW_011511506.1	+	2713802	2721587
g20303	ScfyRBE_7687;HRSCAF=9314	22q15	2676533	2679602	+	XP_005209217	39423156	39426047	-1	7	XP_010990775	NW_011591763.1	-	276614	282626	XP_010944509	NW_011511506.1	+	2738693	2740930
g20304	ScfyRBE_7687;HRSCAF=9314	22q15	2680569	2714247	-	XP_005209193	39392482	39419245	1	7	XP_010990722	NW_011591763.1	+	250134	275848	XP_010944510	NW_011511506.1	-	2742570	2768237
g20306	ScfyRBE_7687;HRSCAF=9314	22q15	2728323	2731560	+	XP_005209200	39351903	39357420	-1	7	XP_010990721	NW_011591763.1	-	225235	228346	XP_010944512	NW_011511506.1	+	2789964	2793826
g20307	ScfyRBE_7687;HRSCAF=9314	22q15	2748530	2793589	-	NP_001070488	39268354	39337797	1	7	XP_010990719	NW_011591763.1	+	164053	208312	XP_010944513	NW_011511506.1	-	2810638	2854856
g20308	ScfyRBE_7687;HRSCAF=9314	22q15	2793693	2820736	+	XP_005209178	39210710	39230761	-1	7	XP_010990718	NW_011591763.1	-	137161	154957	XP_010944515	NW_011511506.1	+	2863646	2881776
g20309	ScfyRBE_7687;HRSCAF=9314	22q15	2823178	2823847	-	NP_001071329	39207845	39208828	1	7	XP_010990717	NW_011591763.1	+	134042	134715	XP_010944516	NW_011511506.1	-	2884222	2884890
g20310	ScfyRBE_7687;HRSCAF=9314	22q15	2824129	2833266	+	NP_001014856	39202866	39207621	-1	7	XP_010990716	NW_011591763.1	-	124598	133760	XP_010944517	NW_011511506.1	+	2885172	2894268
g20311	ScfyRBE_7687;HRSCAF=9314	22q15	2838504	2850397	-	XP_005209211	39191687	39196119	1	7	XP_010990715	NW_011591763.1	+	114247	119381	XP_010944518	NW_011511506.1	-	2899487	2904629
g20312	ScfyRBE_7687;HRSCAF=9314	22q15	2852086	2862695	+	NP_001029497	4950671	4964129	1	10	XP_010990708	NW_011591763.1	-	96870	107132	XP_010944519	NW_011511506.1	+	2911849	2921905
g20318	ScfyRBE_7687;HRSCAF=9314	22q15	3027455	3028738	-	XP_005211238	5215474	5217493	-1	10	XP_010993507	NW_011592053.1	-	62651	63917	XP_010944526	NW_011511506.1	-	3085154	3086423
g2032	ScfyRBE_9;HRSCAF=105	19q12	22373571	22382354	-	NP_777227	63165306	63175675	1	13	XP_010982459	NW_011590960.1	+	488683	497510	XP_010959257	NW_011515153.1	-	3913706	3922553
g20328	ScfyRBE_7687;HRSCAF=9314	22q15	3305200	3324895	-	NP_001015574	5552570	5612663	-1	10	XP_010993501	NW_011592053.1	-	334217	353737	XP_010944529	NW_011511506.1	-	3360319	3384895
g20331	ScfyRBE_7687;HRSCAF=9314	22q15	3365006	3366334	+	NP_776467	5653453	5655684	1	10	XP_010993506	NW_011592053.1	+	392532	393872	XP_010944533	NW_011511506.1	+	3418181	3419521
g20337	ScfyRBE_7687;HRSCAF=9314	22q15	3789445	3794057	-	NP_001073082	6360600	6365489	1	20	XP_010978754	NW_011591192.1	-	334103	346138	XP_010944534	NW_011511506.1	-	3827604	3832268
g20345	ScfyRBE_7687;HRSCAF=9314	22q15	4212592	4262082	-	NP_001069764	5656110	5727730	1	20	XP_010978716	NW_011591192.1	-	752467	800250	XP_010970579	NW_011544898.1	+	12653060	12700768
g20347	ScfyRBE_7687;HRSCAF=9314	22q15	4310940	4368785	-	XP_003587550	5512161	5584540	1	20	XP_010978717	NW_011591192.1	-	850400	907173	XP_010970574	NW_011544898.1	+	12545815	12602594
g2035	ScfyRBE_9;HRSCAF=105	19q12	22450018	22461985	-	NP_001244142	62877511	62892488	1	13	XP_010982345	NW_011590960.1	+	403691	415758	XP_010959258	NW_011515153.1	-	3995314	4007362
g2036	ScfyRBE_9;HRSCAF=105	19q12	22468255	22485830	-	NP_001180123	62850752	62869092	1	13	XP_010980593	NW_011590960.1	+	380609	397366	XP_010959259	NW_011515153.1	-	4013726	4030778
g20360	ScfyRBE_7687;HRSCAF=9314	22q15	4807699	4817802	+	NP_001179674	4908292	4918945	-1	20	XP_010978719	NW_011591192.1	+	1341830	1352110	XP_010970573	NW_011544898.1	-	12100237	12110344
g20362	ScfyRBE_7687;HRSCAF=9314	22q15	4882868	4924670	+	NP_001039908	4818457	4821534	-1	20	XP_010978720	NW_011591192.1	+	1424986	1427493	XP_010970622	NW_011544898.1	-	12024682	12025053
g20363	ScfyRBE_7687;HRSCAF=9314	22q15	4934154	4957316	-	NP_001040004	4749695	4762879	1	20	XP_010978721	NW_011591192.1	-	1465699	1478134	XP_010970572	NW_011544898.1	+	11979689	11986518
g20365	ScfyRBE_7687;HRSCAF=9314	22q15	4962381	5007578	-	XP_010815001	4684744	4740893	1	20	XP_010978723	NW_011591192.1	-	1488436	1516257	XP_010970569	NW_011544898.1	+	11936111	11963746
g20368	ScfyRBE_7687;HRSCAF=9314	22q15	5063179	5162154	-	NP_001069885	4505275	4618413	1	20	XP_010978725	NW_011591192.1	-	1594879	1640224	XP_010970620	NW_011544898.1	+	11758677	11857465
g20370	ScfyRBE_7687;HRSCAF=9314	22q15	5186115	5209240	+	NP_001039917	4449109	4452189	-1	20	XP_010978756	NW_011591192.1	+	1730764	1740140	XP_010970565	NW_011544898.1	-	11712535	11714607
g2038	ScfyRBE_9;HRSCAF=105	19q12	22498236	22503763	+	NP_001039630	62822739	62843246	-1	13	XP_010980477	NW_011590960.1	-	362899	376819	XP_010959165	NW_011515153.1	+	4034564	4048561
g20380	ScfyRBE_7687;HRSCAF=9314	22q15	5557404	5609397	+	NP_001015679	3903960	3968828	-1	20	XP_010978726	NW_011591192.1	+	2126466	2134321	XP_010970564	NW_011544898.1	-	11319695	11327590
g20386	ScfyRBE_7687;HRSCAF=9314	22q15	5683477	5702570	+	NP_001179556	3759206	3880974	-1	20	XP_010978727	NW_011591192.1	+	2146060	2250185	XP_010970563	NW_011544898.1	-	11204417	11307801
g20391	ScfyRBE_7687;HRSCAF=9314	22q15	5928352	5932260	-	XP_005221478	3497977	3502955	1	20	XP_010978729	NW_011591192.1	-	2447938	2451877	XP_010970560	NW_011544898.1	+	11003157	11007104
g20396	ScfyRBE_7687;HRSCAF=9314	22q15	6199851	6233802	-	NP_001069475	3132655	3195021	1	20	XP_010978730	NW_011591192.1	-	2715773	2748288	XP_010970615	NW_011544898.1	+	10717773	10739240
g20398	ScfyRBE_7687;HRSCAF=9314	22q15	6241154	6258190	-	NP_001030518	3111198	3123860	1	20	XP_010978731	NW_011591192.1	-	2756945	2768928	XP_010970558	NW_011544898.1	+	10686120	10698112
g20405	ScfyRBE_7687;HRSCAF=9314	22q15	6609130	6659338	-	NP_001015618	2583486	2610136	1	20	XP_010978735	NW_011591192.1	-	3129355	3145326	XP_010970555	NW_011544898.1	+	10309087	10324983
g20406	ScfyRBE_7687;HRSCAF=9314	22q15	6665988	6866284	-	XP_005221449	2283783	2544502	1	20	XP_010978738	NW_011591192.1	-	3186657	3502904	XP_010970550	NW_011544898.1	+	9954085	10268849
g20409	ScfyRBE_7687;HRSCAF=9314	22q15	6962153	6968296	+	NP_001001141	2158463	2172275	-1	20	XP_010978737	NW_011591192.1	+	3476214	3483024	XP_010970554	NW_011544898.1	-	9973931	9980040
g20411	ScfyRBE_7687;HRSCAF=9314	22q15	7033795	7061537	+	NP_001070312	2032973	2082267	-1	20	XP_010978741	NW_011591192.1	+	3547001	3591285	XP_010970613	NW_011544898.1	-	9865600	9909826
g20417	ScfyRBE_7687;HRSCAF=9314	22q15	7168677	7170917	-	NP_001179172	1903854	1907281	1	20	XP_010978762	NW_011591192.1	-	3680161	3682980	XP_010970548	NW_011544898.1	+	9774696	9777289
g2042	ScfyRBE_9;HRSCAF=105	19q12	22638759	22669181	+	NP_001030368	62647738	62675887	-1	13	XP_010980138	NW_011590960.1	-	199205	209452	XP_010959173	NW_011515153.1	+	4202019	4212303
g20421	ScfyRBE_7687;HRSCAF=9314	22q15	7357015	7374940	+	XP_015314525	1657965	1680676	-1	20	XP_010978743	NW_011591192.1	+	3868131	3886056	XP_010970546	NW_011544898.1	-	9572301	9590208
g20427	ScfyRBE_7687;HRSCAF=9314	22q15	7578218	7594940	-	NP_001070322	1365735	1398816	1	20	XP_010978747	NW_011591192.1	-	4085395	4101898	XP_010970545	NW_011544898.1	+	9356871	9373317
g20440	ScfyRBE_7687;HRSCAF=9314	22q15	8478856	8496832	-	NP_001098808	82792843	82822084	1	7	XP_010978751	NW_011591192.1	-	4982315	5000190	XP_010970541	NW_011544898.1	+	8459110	8477038
g20441	ScfyRBE_7687;HRSCAF=9314	22q15	8503527	8618622	-	XP_002689411	82703348	82782761	1	7	XP_010978752	NW_011591192.1	-	5007195	5064042	XP_010970539	NW_011544898.1	+	8394076	8452132
g2045	ScfyRBE_9;HRSCAF=105	19q12	22881847	22890883	-	XP_002692334	62354936	62412018	1	13	XP_010992209	NW_011591908.1	+	1150292	1203095	XP_010959176	NW_011515153.1	-	4419998	4472732
g2047	ScfyRBE_9;HRSCAF=105	19q12	22959551	22971990	-	NP_001104258	62290758	62331052	1	13	XP_010992206	NW_011591908.1	+	1111174	1124032	XP_010959178	NW_011515153.1	-	4499103	4511961
g20479	ScfyRBE_7687;HRSCAF=9314	22q15	12539642	12551903	-	NP_001039991	77321513	77337009	1	7	XP_010988564	NW_011591649.1	-	1238909	1250776	XP_010970536	NW_011544898.1	+	4490354	4502253
g20480	ScfyRBE_7687;HRSCAF=9314	22q15	12554469	12578392	-	NP_001193550	77271070	77303644	1	7	XP_010988572	NW_011591649.1	-	1250892	1284951	XP_010970610	NW_011544898.1	+	4456340	4480832
g20482	ScfyRBE_7687;HRSCAF=9314	22q15	12586899	12592174	+	NP_001035643	77264728	77270660	-1	7	XP_010988565	NW_011591649.1	+	1285448	1290496	XP_010970535	NW_011544898.1	-	4450477	4455672
g20483	ScfyRBE_7687;HRSCAF=9314	22q15	12599437	12616921	-	NP_001013382	77249997	77257261	1	7	XP_010988567	NW_011591649.1	-	1297998	1301472	XP_010970534	NW_011544898.1	+	4439494	4442972
g2049	ScfyRBE_9;HRSCAF=105	19q12	23013898	23036752	-	NP_892031	62237057	62276100	1	13	XP_010992205	NW_011591908.1	+	1050417	1069925	XP_010959179	NW_011515153.1	-	4553011	4572429
g20493	ScfyRBE_7687;HRSCAF=9314	22q15	13327864	13423405	-	XP_005209754	75895256	76022776	1	7	XP_010988569	NW_011591649.1	-	2008827	2101931	XP_010970533	NW_011544898.1	+	3636174	3728873
g20496	ScfyRBE_7687;HRSCAF=9314	22q15	13524770	13576041	-	XP_010805879	75703666	75759741	1	7	XP_010988570	NW_011591649.1	-	2198955	2209717	XP_010970529	NW_011544898.1	+	3488579	3540007
g20497	ScfyRBE_7687;HRSCAF=9314	22q15	13675069	13690482	-	NP_001137557	75522540	75539456	1	7	XP_010995654	NW_011592409.1	+	1356823	1371512	XP_010970527	NW_011544898.1	+	3376139	3390815
g2050	ScfyRBE_9;HRSCAF=105	19q12	23038878	23043300	+	XP_002692333	62226994	62236866	-1	13	XP_010992204	NW_011591908.1	-	1040455	1044887	XP_010959180	NW_011515153.1	+	4578067	4582499
g20505	ScfyRBE_7687;HRSCAF=9314	22q15	14442574	14528537	+	NP_001179738	3592419	3607992	1	7	XP_010995649	NW_011592409.1	-	526428	541238	XP_010970519	NW_011544898.1	-	2544547	2555177
g20506	ScfyRBE_7687;HRSCAF=9314	22q15	14529299	14539953	+	NP_001076934	3613638	3623376	1	7	XP_010995648	NW_011592409.1	-	515724	524614	XP_010970516	NW_011544898.1	-	2533736	2542627
g20507	ScfyRBE_7687;HRSCAF=9314	22q15	14542124	14543903	+	NP_001179164	3624279	3627734	1	7	XP_010995661	NW_011592409.1	-	511891	513662	XP_010970517	NW_011544898.1	-	2529679	2534233
g20508	ScfyRBE_7687;HRSCAF=9314	22q15	14545486	14589281	+	NP_001179444	3631055	3685738	1	7	XP_010995660	NW_011592409.1	-	466601	492957	XP_010970608	NW_011544898.1	-	2484398	2526239
g20511	ScfyRBE_7687;HRSCAF=9314	22q15	14622261	14623082	+	XP_002688564	3730630	3731451	1	7	XP_010995647	NW_011592409.1	-	433817	434638	XP_010970515	NW_011544898.1	-	2451677	2452498
g20513	ScfyRBE_7687;HRSCAF=9314	22q15	14629545	14687792	-	XP_005208490	3737212	3838689	-1	7	XP_010995640	NW_011592409.1	+	394094	427361	XP_010970509	NW_011544898.1	+	2411969	2445181
g20515	ScfyRBE_7687;HRSCAF=9314	22q15	14735140	14761971	-	XP_002688565	3855979	3891709	-1	7	XP_010995658	NW_011592409.1	+	297946	324675	XP_010970506	NW_011544898.1	+	2315493	2341857
g20516	ScfyRBE_7687;HRSCAF=9314	22q15	14762127	14790761	+	NP_001096748	3892065	3924127	1	7	XP_010995639	NW_011592409.1	-	269386	297934	XP_010970505	NW_011544898.1	-	2286541	2315134
g20517	ScfyRBE_7687;HRSCAF=9314	22q15	14793820	14799974	+	XP_005208509	3926972	3933852	1	7	XP_010995657	NW_011592409.1	-	260200	266662	XP_010970504	NW_011544898.1	-	2277206	2283508
g20520	ScfyRBE_7687;HRSCAF=9314	22q15	14842039	14843236	+	NP_001029499	3984606	3986813	1	7	XP_010995634	NW_011592409.1	-	215858	217006	XP_010970488	NW_011544898.1	-	2234832	2235982
g20521	ScfyRBE_7687;HRSCAF=9314	22q15	14843312	14847247	-	XP_005208474	3986327	3991487	-1	7	XP_010995636	NW_011592409.1	+	211715	215652	XP_010970491	NW_011544898.1	+	2230688	2234626
g20522	ScfyRBE_7687;HRSCAF=9314	22q15	14848495	14856949	+	NP_001139263	3992275	4005246	1	7	XP_010995628	NW_011592409.1	-	202019	210052	XP_010970492	NW_011544898.1	-	2220995	2229022
g20525	ScfyRBE_7687;HRSCAF=9314	22q15	14863485	14896199	+	XP_005208529	4032541	4046719	1	7	XP_010995627	NW_011592409.1	-	163851	174031	XP_010970487	NW_011544898.1	-	2182353	2192754
g20527	ScfyRBE_7687;HRSCAF=9314	22q15	14939065	14950772	-	NP_001092436	4097538	4113435	-1	7	XP_010995625	NW_011592409.1	+	110830	122464	XP_010970485	NW_011544898.1	+	2129420	2140578
g2053	ScfyRBE_9;HRSCAF=105	19q12	23066874	23095272	-	NP_001091546	62165598	62218184	1	13	XP_010992203	NW_011591908.1	+	996076	1016893	XP_010959181	NW_011515153.1	-	4606161	4654479
g20532	ScfyRBE_7687;HRSCAF=9314	22q15	15034894	15042017	-	XP_005208520	4216055	4223818	-1	7	XP_010995621	NW_011592409.1	+	20801	27768	XP_010970481	NW_011544898.1	+	2039374	2046359
g20533	ScfyRBE_7687;HRSCAF=9314	22q15	15042071	15079943	+	NP_001076983	4244958	4262800	1	7	XP_010993445	NW_011592043.1	-	2008140	2014888	XP_010970477	NW_011544898.1	-	2009462	2016216
g20534	ScfyRBE_7687;HRSCAF=9314	22q15	15080891	15083190	+	XP_010804844	4264310	4266113	1	7	XP_010993446	NW_011592043.1	-	2000118	2000319	XP_010970478	NW_011544898.1	-	2001534	2001739
g20535	ScfyRBE_7687;HRSCAF=9314	22q15	15085774	15104289	-	XP_005208537	4268129	4299794	-1	7	XP_010993469	NW_011592043.1	+	1977104	1995821	XP_010970606	NW_011544898.1	+	1978470	1997216
g20538	ScfyRBE_7687;HRSCAF=9314	22q15	15164934	15201820	-	XP_005208501	4363530	4447524	-1	7	XP_010993468	NW_011592043.1	+	1849541	1918001	XP_010970605	NW_011544898.1	+	1878971	1915791
g2054	ScfyRBE_9;HRSCAF=105	19q12	23124686	23170169	-	NP_001103664	62106257	62151619	1	13	XP_010992202	NW_011591908.1	+	937136	959628	XP_010959184	NW_011515153.1	-	4663376	4685702
g20543	ScfyRBE_7687;HRSCAF=9314	22q15	15283674	15288175	-	NP_001068769	4507987	4513857	-1	7	XP_010993466	NW_011592043.1	+	1795565	1800244	XP_010970474	NW_011544898.1	+	1793567	1798173
g20546	ScfyRBE_7687;HRSCAF=9314	22q15	15305859	15308346	-	NP_001068958	4531210	4533855	-1	7	XP_010993442	NW_011592043.1	+	1776621	1779112	XP_010970472	NW_011544898.1	+	1774648	1777140
g20547	ScfyRBE_7687;HRSCAF=9314	22q15	15310007	15312482	-	NP_001069831	4535467	4537851	-1	7	XP_010993441	NW_011592043.1	+	1773861	1775205	XP_010970469	NW_011544898.1	+	1771937	1773233
g20548	ScfyRBE_7687;HRSCAF=9314	22q15	15314034	15326439	-	XP_005208524	4539084	4546548	-1	7	XP_010993438	NW_011592043.1	+	1767422	1771175	XP_010970468	NW_011544898.1	+	1765404	1769158
g20549	ScfyRBE_7687;HRSCAF=9314	22q15	15328658	15335733	+	NP_001192650	4566171	4574944	1	7	XP_010993437	NW_011592043.1	-	1750221	1757328	XP_010970465	NW_011544898.1	-	1748239	1755356
g20550	ScfyRBE_7687;HRSCAF=9314	22q15	15338811	15410680	+	NP_001179027	4586621	4664265	1	7	XP_010993464	NW_011592043.1	-	1675368	1747158	XP_010970602	NW_011544898.1	-	1672946	1700713
g20551	ScfyRBE_7687;HRSCAF=9314	22q15	15413272	15419189	+	NP_001039497	4669453	4672648	1	7	XP_010993436	NW_011592043.1	-	1666980	1669642	XP_010970464	NW_011544898.1	-	1664527	1667412
g20554	ScfyRBE_7687;HRSCAF=9314	22q15	15448095	15450750	+	NP_777113	4704033	4708458	1	7	XP_010993434	NW_011592043.1	-	1635952	1638556	XP_010970462	NW_011544898.1	-	1632786	1634976
g20555	ScfyRBE_7687;HRSCAF=9314	22q15	15454115	15456417	-	NP_001193227	4711420	4713394	-1	7	XP_010993433	NW_011592043.1	+	1630456	1632817	XP_010970461	NW_011544898.1	+	1627368	1629647
g20556	ScfyRBE_7687;HRSCAF=9314	22q15	15486651	15515466	-	NP_001103453	4760644	4798974	-1	7	XP_010993432	NW_011592043.1	+	1575333	1600579	XP_010970457	NW_011544898.1	+	1572792	1597491
g2056	ScfyRBE_9;HRSCAF=105	19q12	23197499	23198284	-	XP_005202074	144832445	144845410	-1	1	XP_010992201	NW_011591908.1	+	888487	889186	XP_010964831	NW_011516553.1	+	2542347	2551479
g20561	ScfyRBE_7687;HRSCAF=9314	22q15	15593394	15610150	+	XP_005208563	4927816	4939026	1	7	XP_010993428	NW_011592043.1	-	1480315	1487216	XP_010970453	NW_011544898.1	-	1479028	1489369
g20562	ScfyRBE_7687;HRSCAF=9314	22q15	15614290	15619413	+	NP_776871	4944325	4950010	1	7	XP_010993425	NW_011592043.1	-	1471132	1474399	XP_010970600	NW_011544898.1	-	1469759	1473010
g20563	ScfyRBE_7687;HRSCAF=9314	22q15	15620544	15623036	-	NP_001091614	4950069	4953210	-1	7	XP_010993426	NW_011592043.1	+	1467567	1470103	XP_010970450	NW_011544898.1	+	1466197	1468733
g20564	ScfyRBE_7687;HRSCAF=9314	22q15	15627279	15630422	-	NP_001094721	4981195	4984553	-1	7	XP_010993424	NW_011592043.1	+	1459963	1463127	XP_010970599	NW_011544898.1	+	1456937	1461777
g20565	ScfyRBE_7687;HRSCAF=9314	22q15	15634038	15643176	-	NP_777001	4987071	4999686	-1	7	XP_010993423	NW_011592043.1	+	1447274	1456350	XP_010970598	NW_011544898.1	+	1446157	1455139
g20569	ScfyRBE_7687;HRSCAF=9314	22q15	15686632	15707647	+	XP_002688616	5050175	5068855	1	7	XP_010993421	NW_011592043.1	-	1384676	1401679	XP_010970448	NW_011544898.1	-	1383210	1400171
g2057	ScfyRBE_9;HRSCAF=105	19q12	23204506	23236606	-	NP_001192774	62030345	62054881	1	13	XP_010992216	NW_011591908.1	+	861057	882200	XP_010959262	NW_011515153.1	-	4740541	4762148
g20570	ScfyRBE_7687;HRSCAF=9314	22q15	15736028	15743404	-	XP_005208562	5101428	5105930	-1	7	XP_010993420	NW_011592043.1	+	1353985	1356828	XP_010970447	NW_011544898.1	+	1352925	1355657
g20573	ScfyRBE_7687;HRSCAF=9314	22q15	15782138	15785711	-	NP_001033612	5157901	5168539	-1	7	XP_010993411	NW_011592043.1	+	1308818	1312374	XP_010970441	NW_011544898.1	+	1307404	1310891
g20576	ScfyRBE_7687;HRSCAF=9314	22q15	15827832	15831250	-	NP_001028791	5206112	5209504	-1	7	XP_010993409	NW_011592043.1	+	1263403	1266816	XP_010970439	NW_011544898.1	+	1262226	1265525
g20578	ScfyRBE_7687;HRSCAF=9314	22q15	15859204	15860574	+	NP_776790	5252672	5254252	1	7	XP_010993407	NW_011592043.1	-	1234810	1236022	XP_010970597	NW_011544898.1	-	1233554	1234700
g20579	ScfyRBE_7687;HRSCAF=9314	22q15	15863886	15866417	-	NP_001091943	5271365	5291295	-1	7	XP_010993405	NW_011592043.1	+	1228922	1231499	XP_010970436	NW_011544898.1	+	1227667	1230244
g2058	ScfyRBE_9;HRSCAF=105	19q12	23237603	23246282	+	NP_001071583	62007731	62014961	-1	13	XP_010992200	NW_011591908.1	-	841494	846801	XP_010959186	NW_011515153.1	+	4776291	4781598
g20580	ScfyRBE_7687;HRSCAF=9314	22q15	15882847	15918056	-	XP_002688586	5295362	5319564	-1	7	XP_010993401	NW_011592043.1	+	1192286	1212811	XP_010970433	NW_011544898.1	+	1190907	1211539
g20581	ScfyRBE_7687;HRSCAF=9314	22q15	15918117	15941013	-	NP_001095584	5335661	5367540	-1	7	XP_010993400	NW_011592043.1	+	1156643	1177900	XP_010970432	NW_011544898.1	+	1155381	1176539
g20583	ScfyRBE_7687;HRSCAF=9314	22q15	16028982	16055520	-	NP_001092425	5471576	5493984	-1	7	XP_010993397	NW_011592043.1	+	1052784	1069459	XP_010970429	NW_011544898.1	+	1051834	1068451
g20586	ScfyRBE_7687;HRSCAF=9314	22q15	16070798	16081910	-	NP_001033669	5517843	5526391	-1	7	XP_010993395	NW_011592043.1	+	1022785	1028243	XP_010970427	NW_011544898.1	+	1021987	1027375
g20587	ScfyRBE_7687;HRSCAF=9314	22q15	16083306	16107327	-	NP_001028797	5532597	5571775	-1	7	XP_010993394	NW_011592043.1	+	999623	1016327	XP_010970595	NW_011544898.1	+	998805	1015536
g20588	ScfyRBE_7687;HRSCAF=9314	22q15	16107934	16111555	+	XP_015327410	5585527	5590227	1	7	XP_010993461	NW_011592043.1	-	988402	992031	XP_010970594	NW_011544898.1	-	988081	991425
g2059	ScfyRBE_9;HRSCAF=105	19q12	23256256	23286594	-	NP_001030455	61958857	62006471	1	13	XP_010992199	NW_011591908.1	+	801724	838602	XP_010959187	NW_011515153.1	-	4784490	4821576
g20590	ScfyRBE_7687;HRSCAF=9314	22q15	16129346	16154378	-	NP_001029455	5611162	5615225	-1	7	XP_010993392	NW_011592043.1	+	967545	970804	XP_010970424	NW_011544898.1	+	966929	970207
g20593	ScfyRBE_7687;HRSCAF=9314	22q15	16171063	16179119	+	NP_001030430	5685231	5704120	1	7	XP_010993391	NW_011592043.1	-	918376	930985	XP_010970423	NW_011544898.1	-	917833	930378
g20594	ScfyRBE_7687;HRSCAF=9314	22q15	16188358	16191217	-	XP_005208573	5709942	5713187	-1	7	XP_010993389	NW_011592043.1	+	910789	913650	XP_010970421	NW_011544898.1	+	910246	913107
g20596	ScfyRBE_7687;HRSCAF=9314	22q15	16205954	16212710	-	NP_001015583	5729334	5739114	-1	7	XP_010993387	NW_011592043.1	+	890378	897099	XP_010970592	NW_011544898.1	+	888547	896549
g20597	ScfyRBE_7687;HRSCAF=9314	22q15	16214335	16214864	-	NP_001103657	5741608	5742859	-1	7	XP_010993386	NW_011592043.1	+	888227	888756	XP_010970419	NW_011544898.1	+	887830	888359
g20598	ScfyRBE_7687;HRSCAF=9314	22q15	16216943	16222576	+	NP_001071591	5744757	5751713	1	7	XP_010993385	NW_011592043.1	-	880594	884997	XP_010970418	NW_011544898.1	-	880115	884514
g20599	ScfyRBE_7687;HRSCAF=9314	22q15	16225417	16229389	-	XP_005208615	5754275	5758152	-1	7	XP_010993384	NW_011592043.1	+	873835	877762	XP_010970591	NW_011544898.1	+	873708	877480
g206	ScfyRBE_1;HRSCAF=2	25q15ter	11361001	11365238	+	NP_001092845	2839180	2842655	-1	14	XP_010998548	NW_011595993.1	+	19452	21893	XP_010964651	NW_011516551.1	+	1205408	1207852
g20600	ScfyRBE_7687;HRSCAF=9314	22q15	16230871	16237585	-	NP_001070269	5759377	5765211	-1	7	XP_010993382	NW_011592043.1	+	866885	872333	XP_010970417	NW_011544898.1	+	866641	872080
g20601	ScfyRBE_7687;HRSCAF=9314	22q15	16239775	16246974	+	NP_001070605	5768517	5777534	1	7	XP_010993381	NW_011592043.1	-	856296	863427	XP_010970416	NW_011544898.1	-	856136	863183
g20602	ScfyRBE_7687;HRSCAF=9314	22q15	16246999	16259707	+	XP_002688591	5781793	5792042	1	7	XP_010993380	NW_011592043.1	-	843372	852139	XP_010970415	NW_011544898.1	-	842830	851910
g20603	ScfyRBE_7687;HRSCAF=9314	22q15	16262685	16264652	-	NP_001069854	5794171	5796248	-1	7	XP_010993379	NW_011592043.1	+	838993	840378	XP_010970590	NW_011544898.1	+	838462	839837
g20604	ScfyRBE_7687;HRSCAF=9314	22q15	16266819	16269592	-	NP_001069052	5800191	5803107	-1	7	XP_010993378	NW_011592043.1	+	833300	836258	XP_010970413	NW_011544898.1	+	832803	835762
g20605	ScfyRBE_7687;HRSCAF=9314	22q15	16270028	16323852	-	XP_010804875	5804898	5913540	-1	7	XP_010993458	NW_011592043.1	+	761482	831023	XP_010970589	NW_011544898.1	+	763345	830526
g2061	ScfyRBE_9;HRSCAF=105	19q12	23294331	23302182	+	XP_002692331	61941884	61950327	-1	13	XP_010992215	NW_011591908.1	-	786900	794696	XP_010959191	NW_011515153.1	+	4828633	4836524
g20610	ScfyRBE_7687;HRSCAF=9314	22q15	16365918	16369894	+	NP_001068955	5913699	5938825	1	7	XP_010993457	NW_011592043.1	-	732149	745950	XP_010970412	NW_011544898.1	-	733849	747757
g20613	ScfyRBE_7687;HRSCAF=9314	22q15	16470438	16471861	-	NP_001069606	6097838	6099711	-1	7	XP_010993456	NW_011592043.1	+	634010	635306	XP_010970588	NW_011544898.1	+	634675	636081
g20617	ScfyRBE_7687;HRSCAF=9314	22q15	16597372	16616092	-	NP_001076932	6285842	6312400	-1	7	XP_010993373	NW_011592043.1	+	491540	509894	XP_010970406	NW_011544898.1	+	492491	510812
g20618	ScfyRBE_7687;HRSCAF=9314	22q15	16617196	16626058	+	NP_001192305	6313718	6319745	1	7	XP_010993370	NW_011592043.1	-	478343	490545	XP_010970405	NW_011544898.1	-	482938	491484
g20620	ScfyRBE_7687;HRSCAF=9314	22q15	16675849	16681114	+	NP_001092358	6342026	6382668	1	7	XP_010993369	NW_011592043.1	-	424973	427284	XP_010970404	NW_011544898.1	-	429516	431836
g20621	ScfyRBE_7687;HRSCAF=9314	22q15	16681839	16699052	+	XP_002688625	6385007	6401220	1	7	XP_010993455	NW_011592043.1	-	406364	421395	XP_010970403	NW_011544898.1	-	412719	425433
g20622	ScfyRBE_7687;HRSCAF=9314	22q15	16699517	16723205	+	XP_005208565	6408552	6427823	1	7	XP_010993454	NW_011592043.1	-	383982	400817	XP_010970399	NW_011544898.1	-	389106	405059
g20624	ScfyRBE_7687;HRSCAF=9314	22q15	16735224	16757988	+	XP_005208556	6450962	6476687	1	7	XP_010993453	NW_011592043.1	-	350063	373709	XP_010970587	NW_011544898.1	-	355411	378857
g20628	ScfyRBE_7687;HRSCAF=9314	22q15	16938126	16965178	-	NP_001039349	7820650	7850254	-1	7	XP_010993359	NW_011592043.1	+	149706	171350	XP_010970391	NW_011544898.1	+	149871	176686
g20629	ScfyRBE_7687;HRSCAF=9314	22q15	16968527	16973588	-	NP_001098474	7854536	7861328	-1	7	XP_010993358	NW_011592043.1	+	136464	140863	XP_010970388	NW_011544898.1	+	142176	146576
g20630	ScfyRBE_7687;HRSCAF=9314	22q15	16979266	16985245	+	NP_001179141	7873255	7883711	1	7	XP_010993356	NW_011592043.1	-	124920	130761	XP_010970386	NW_011544898.1	-	130629	136470
g20631	ScfyRBE_7687;HRSCAF=9314	22q15	16986998	16998652	-	XP_005208621	7886059	7894496	-1	7	XP_010993355	NW_011592043.1	+	116945	123171	XP_010970385	NW_011544898.1	+	122652	128880
g20633	ScfyRBE_7687;HRSCAF=9314	22q15	17022272	17042629	-	NP_001094632	7923143	7948265	-1	7	XP_010993351	NW_011592043.1	+	67644	87844	XP_010970382	NW_011544898.1	+	73734	93774
g20634	ScfyRBE_7687;HRSCAF=9314	22q15	17048874	17051828	-	XP_002688630	7972554	7973501	-1	7	XP_010993452	NW_011592043.1	+	60044	60991	XP_010970586	NW_011544898.1	+	66179	67107
g2064	ScfyRBE_9;HRSCAF=105	19q12	23317138	23318130	+	NP_001093186	61924322	61925629	-1	13	XP_010992198	NW_011591908.1	-	771001	771987	XP_010959189	NW_011515153.1	+	4848847	4852371
g20644	ScfyRBE_7687;HRSCAF=9314	22q15	17168214	17169164	+	XP_002688639	8193571	8194554	-1	7	XP_010997222	NW_011593060.1	+	53181	54131	XP_010960410	NW_011515331.1	-	26909	27856
g2065	ScfyRBE_9;HRSCAF=105	19q12	23328024	23385014	-	NP_001077188	61900820	61915380	1	13	XP_010992195	NW_011591908.1	+	748389	761115	XP_010959192	NW_011515153.1	-	4862153	4874632
g20650	ScfyRBE_7687;HRSCAF=9314	22q15	17277025	17293176	-	NP_001039856	8585122	8616384	-1	7	XP_010997203	NW_011593060.1	-	169507	185508	XP_010960413	NW_011515331.1	-	113888	129857
g20651	ScfyRBE_7687;HRSCAF=9314	22q15	17302671	17328097	-	XP_002688603	8629102	8651746	-1	7	XP_010997205	NW_011593060.1	-	195147	212778	XP_010960420	NW_011515331.1	-	139531	157219
g20652	ScfyRBE_7687;HRSCAF=9314	22q15	17354061	17358421	+	XP_002688604	8702090	8707156	1	7	XP_010997206	NW_011593060.1	+	244583	248942	XP_010960421	NW_011515331.1	+	188971	193248
g20656	ScfyRBE_7687;HRSCAF=9314	22q15	17401720	17417540	+	XP_005208638	8754284	8787049	1	7	XP_010997207	NW_011593060.1	+	291287	319266	XP_010960422	NW_011515331.1	+	235551	263338
g20658	ScfyRBE_7687;HRSCAF=9314	22q15	17430814	17446437	+	NP_001095542	8787435	8805446	1	7	XP_010997208	NW_011593060.1	+	319829	335457	XP_010960423	NW_011515331.1	+	263800	279429
g20661	ScfyRBE_7687;HRSCAF=9314	22q15	17543893	17546908	+	NP_001180105	8911330	8916078	1	7	XP_010997213	NW_011593060.1	+	432189	434815	XP_010960428	NW_011515331.1	+	375780	378810
g20664	ScfyRBE_7687;HRSCAF=9314	22q15	17604760	17617268	+	XP_005208550	9020330	9032039	1	7	XP_010997214	NW_011593060.1	+	495406	504089	XP_010960430	NW_011515331.1	+	439210	447888
g20667	ScfyRBE_7687;HRSCAF=9314	22q15	17647474	17649996	-	NP_001192772	9119591	9123207	-1	7	XP_010997215	NW_011593060.1	-	530306	532825	XP_010960431	NW_011515331.1	-	474404	476920
g20668	ScfyRBE_7687;HRSCAF=9314	22q15	17683746	17703434	-	NP_001039757	9168858	9178475	-1	7	XP_010997230	NW_011593060.1	-	557151	565531	XP_010960447	NW_011515331.1	-	501338	509944
g20673	ScfyRBE_7687;HRSCAF=9314	22q15	17764515	17765435	+	XP_002688661	9452979	9453902	-1	7	XP_010997234	NW_011593060.1	+	634506	635429	XP_010960433	NW_011515331.1	+	578974	579897
g2068	ScfyRBE_9;HRSCAF=105	19q12	23410203	23453184	+	NP_001070954	61766806	61817383	-1	13	XP_010992190	NW_011591908.1	-	637188	680284	XP_010959194	NW_011515153.1	+	4943127	4986049
g20683	ScfyRBE_7687;HRSCAF=9314	22q15	17901084	17937075	+	XP_005228688	12206055	12266930	1	7	XP_010998114	NW_011593987.1	-	145162	181335	XP_010952436	NW_011513414.1	+	36656	74830
g20686	ScfyRBE_7687;HRSCAF=9314	22q15	17966067	17970325	+	NP_788833	12325362	12329750	1	7	XP_010998110	NW_011593987.1	-	112738	117083	XP_010952438	NW_011513414.1	+	100866	105111
g20687	ScfyRBE_7687;HRSCAF=9314	22q15	17970580	17973667	-	NP_001029920	12329820	12357348	-1	7	XP_010998108	NW_011593987.1	+	86886	112483	XP_010952439	NW_011513414.1	-	105366	130895
g20689	ScfyRBE_7687;HRSCAF=9314	22q15	17995770	18004971	+	NP_001028935	12366856	12370535	1	7	XP_010998107	NW_011593987.1	-	77875	78978	XP_010952440	NW_011513414.1	+	137508	149467
g2069	ScfyRBE_9;HRSCAF=105	19q12	23465688	23477421	-	NP_001180115	61745578	61750870	1	13	XP_010992189	NW_011591908.1	+	620121	624678	XP_010959201	NW_011515153.1	-	4998521	5003114
g20691	ScfyRBE_7687;HRSCAF=9314	22q15	18023104	18025049	+	NP_001179947	12391794	12395710	1	7	XP_010998106	NW_011593987.1	-	57889	60673	XP_010952441	NW_011513414.1	+	166593	169377
g20694	ScfyRBE_7687;HRSCAF=9314	22q15	18052032	18073328	+	XP_015327438	12442493	12451043	1	7	XP_010998103	NW_011593987.1	-	10971	15020	XP_010952445	NW_011513414.1	+	212221	216231
g207	ScfyRBE_1;HRSCAF=2	25q15ter	11368725	11369813	-	XP_002692640	2834781	2835985	1	14	XP_010998549	NW_011595993.1	-	25380	26480	XP_010964664	NW_011516551.1	-	1211337	1212436
g20700	ScfyRBE_7687;HRSCAF=9314	22q15	18252578	18259879	+	NP_001068921	12678439	12690864	1	7	XP_010992144	NW_011591905.1	-	890082	897263	XP_010952448	NW_011513414.1	+	391374	398596
g20701	ScfyRBE_7687;HRSCAF=9314	22q15	18261965	18279276	+	NP_777009	12693768	12711139	1	7	XP_010992143	NW_011591905.1	-	872186	879652	XP_010952449	NW_011513414.1	+	409032	416558
g20703	ScfyRBE_7687;HRSCAF=9314	22q15	18285176	18287953	+	XP_002688785	12717686	12720698	1	7	XP_010992140	NW_011591905.1	-	862680	865465	XP_010952452	NW_011513414.1	+	423157	425943
g20705	ScfyRBE_7687;HRSCAF=9314	22q15	18297822	18306286	+	XP_005208688	12733954	12742933	1	7	XP_010992139	NW_011591905.1	-	844932	852765	XP_010952455	NW_011513414.1	+	435997	443811
g20706	ScfyRBE_7687;HRSCAF=9314	22q15	18307131	18322681	-	NP_001091497	12743318	12767182	-1	7	XP_010992158	NW_011591905.1	+	829188	844087	XP_010952454	NW_011513414.1	-	444659	459614
g20707	ScfyRBE_7687;HRSCAF=9314	22q15	18322826	18324650	-	XP_002688796	12768811	12770589	-1	7	XP_010992138	NW_011591905.1	+	826509	828330	XP_010952457	NW_011513414.1	-	460423	462246
g20709	ScfyRBE_7687;HRSCAF=9314	22q15	18366683	18384937	-	NP_001029857	12831857	12841092	-1	7	XP_010992137	NW_011591905.1	+	779029	786202	XP_010952458	NW_011513414.1	-	502284	507792
g2071	ScfyRBE_9;HRSCAF=105	19q12	23491343	23491903	-	NP_001091037	61726125	61727283	1	13	XP_010992187	NW_011591908.1	+	598326	599234	XP_010959203	NW_011515153.1	-	5033411	5034117
g20711	ScfyRBE_7687;HRSCAF=9314	22q15	18394022	18410334	-	NP_001092424	12871951	12890270	-1	7	XP_010992136	NW_011591905.1	+	739901	755071	XP_010952459	NW_011513414.1	-	528965	544148
g20712	ScfyRBE_7687;HRSCAF=9314	22q15	18410403	18426816	+	XP_005208692	12891339	12907530	1	7	XP_010992155	NW_011591905.1	-	723384	733419	XP_010952568	NW_011513414.1	+	544217	560671
g20717	ScfyRBE_7687;HRSCAF=9314	22q15	18487642	18489864	-	NP_001069813	12942938	12948365	1	7	XP_010992132	NW_011591905.1	+	662078	664304	XP_010952461	NW_011513414.1	-	619538	621762
g20718	ScfyRBE_7687;HRSCAF=9314	22q15	18490959	18495811	-	NP_001039852	12934835	12941251	1	7	XP_010992133	NW_011591905.1	+	656209	660984	XP_010952462	NW_011513414.1	-	622855	627619
g20719	ScfyRBE_7687;HRSCAF=9314	22q15	18497649	18507823	-	NP_001069812	12929338	12933843	1	7	XP_010992130	NW_011591905.1	+	644954	655031	XP_010952466	NW_011513414.1	-	628997	639122
g20727	ScfyRBE_7687;HRSCAF=9314	22q15	18883576	18897728	-	NP_001069339	13543664	13545435	-1	7	XP_010992129	NW_011591905.1	+	263836	264061	XP_010952469	NW_011513414.1	-	1019327	1019907
g20728	ScfyRBE_7687;HRSCAF=9314	22q15	18900789	18903510	+	NP_001180006	13548241	13551708	1	7	XP_010992128	NW_011591905.1	-	258320	260798	XP_010952470	NW_011513414.1	+	1022991	1025470
g20729	ScfyRBE_7687;HRSCAF=9314	22q15	18908509	18911512	-	XP_015327434	13554143	13559771	-1	7	XP_010992152	NW_011591905.1	+	250685	253550	XP_010952472	NW_011513414.1	-	1030210	1033007
g20732	ScfyRBE_7687;HRSCAF=9314	22q15	19052311	19062548	+	NP_001073693	13721214	13723683	1	7	XP_010992122	NW_011591905.1	-	103142	104996	XP_010952481	NW_011513414.1	+	1178793	1180536
g20733	ScfyRBE_7687;HRSCAF=9314	22q15	19063757	19067764	-	XP_005208732	13724192	13730226	-1	7	XP_010992120	NW_011591905.1	+	97916	101932	XP_010952482	NW_011513414.1	-	1181746	1185763
g20734	ScfyRBE_7687;HRSCAF=9314	22q15	19070129	19073414	-	NP_776425	13731958	13735788	-1	7	XP_010992119	NW_011591905.1	+	92277	95549	XP_010952483	NW_011513414.1	-	1188048	1191327
g20735	ScfyRBE_7687;HRSCAF=9314	22q15	19077089	19084141	+	NP_001094577	13741743	13751839	1	7	XP_010992117	NW_011591905.1	-	82069	89122	XP_010952484	NW_011513414.1	+	1194544	1201579
g20736	ScfyRBE_7687;HRSCAF=9314	22q15	19086884	19098866	+	XP_005208737	13755274	13772236	1	7	XP_010992112	NW_011591905.1	-	67308	79012	XP_010952486	NW_011513414.1	+	1204611	1216315
g20737	ScfyRBE_7687;HRSCAF=9314	22q15	19098661	19104237	-	NP_001039404	13771153	13777950	-1	7	XP_010992116	NW_011591905.1	+	61932	67515	XP_010952485	NW_011513414.1	-	1216109	1221693
g20738	ScfyRBE_7687;HRSCAF=9314	22q15	19108706	19111704	+	NP_001073828	13785087	13789391	1	7	XP_010992150	NW_011591905.1	-	54535	57456	XP_010952574	NW_011513414.1	+	1226169	1229111
g20739	ScfyRBE_7687;HRSCAF=9314	22q15	19113053	19115151	+	XP_005208707	13790587	13792998	1	7	XP_010992111	NW_011591905.1	-	51075	53179	XP_010952487	NW_011513414.1	+	1230465	1232569
g2074	ScfyRBE_9;HRSCAF=105	19q12	23514836	23550662	-	XP_005214721	61644664	61683597	1	13	XP_010992186	NW_011591908.1	+	540403	575259	XP_010959206	NW_011515153.1	-	5056075	5091986
g20742	ScfyRBE_7687;HRSCAF=9314	22q15	19144997	19145999	+	XP_002688806	13826163	13828718	1	7	XP_010992108	NW_011591905.1	-	20272	22633	XP_010952489	NW_011513414.1	+	1261601	1263962
g20745	ScfyRBE_7687;HRSCAF=9314	22q15	19152837	19156393	-	NP_001033623	13837389	13844314	-1	7	XP_010992107	NW_011591905.1	+	10690	14567	XP_010952575	NW_011513414.1	-	1269297	1273111
g20748	ScfyRBE_7687;HRSCAF=9314	22q15	19159471	19162169	+	NP_777188	13845843	13848479	1	7	XP_010992106	NW_011591905.1	-	5491	7533	XP_010952490	NW_011513414.1	+	1276449	1278491
g20750	ScfyRBE_7687;HRSCAF=9314	22q15	19165045	19166064	-	NP_001069124	13851131	13852933	-1	7	XP_010992105	NW_011591905.1	+	1742	2685	XP_010952492	NW_011513414.1	-	1281309	1281882
g20751	ScfyRBE_7687;HRSCAF=9314	22q15	19174380	19187578	+	XP_005208725	13864084	13874728	1	7	XP_010996036	NW_011592538.1	+	10246	19450	XP_010952576	NW_011513414.1	+	1293390	1302518
g20752	ScfyRBE_7687;HRSCAF=9314	22q15	19189533	19193403	-	XP_002688807	13877445	13882825	-1	7	XP_010996057	NW_011592538.1	-	21407	25175	XP_010952493	NW_011513414.1	-	1304475	1308345
g20753	ScfyRBE_7687;HRSCAF=9314	22q15	19197474	19203272	-	NP_001092334	13886318	13894406	-1	7	XP_010996037	NW_011592538.1	-	29172	34934	XP_010952494	NW_011513414.1	-	1312358	1318174
g20754	ScfyRBE_7687;HRSCAF=9314	22q15	19204832	19207530	+	NP_001076840	13896310	13899366	1	7	XP_010996038	NW_011592538.1	+	38485	38965	XP_010952495	NW_011513414.1	+	1322026	1322506
g20756	ScfyRBE_7687;HRSCAF=9314	22q15	19218534	19224793	+	NP_001192432	13904181	13921077	1	7	XP_010996039	NW_011592538.1	+	45154	56193	XP_010952496	NW_011513414.1	+	1328503	1339486
g20757	ScfyRBE_7687;HRSCAF=9314	22q15	19228228	19233114	+	NP_001033240	13922169	13927085	1	7	XP_010996042	NW_011592538.1	+	59782	64401	XP_010952498	NW_011513414.1	+	1342830	1347623
g20758	ScfyRBE_7687;HRSCAF=9314	22q15	19234028	19237317	-	NP_001182553	13927960	13928266	-1	7	XP_010996044	NW_011592538.1	-	65318	73322	XP_010952502	NW_011513414.1	-	1348540	1351836
g20759	ScfyRBE_7687;HRSCAF=9314	22q15	19237847	19241463	+	NP_001003657	13931315	13935225	1	7	XP_010996043	NW_011592538.1	+	73832	77468	XP_010952501	NW_011513414.1	+	1352346	1355972
g2076	ScfyRBE_9;HRSCAF=105	19q12	23570050	23581029	-	XP_010809730	61619569	61628687	1	13	XP_010992213	NW_011591908.1	+	514603	522470	XP_010959207	NW_011515153.1	-	5111294	5117863
g20760	ScfyRBE_7687;HRSCAF=9314	22q15	19241623	19245387	-	NP_001073118	13935137	13939754	-1	7	XP_010996045	NW_011592538.1	-	77581	81289	XP_010952499	NW_011513414.1	-	1356089	1359797
g20762	ScfyRBE_7687;HRSCAF=9314	22q15	19245726	19253400	+	NP_001039475	13940092	13953200	1	7	XP_010996047	NW_011592538.1	+	81693	89394	XP_010952503	NW_011513414.1	+	1360201	1367901
g20763	ScfyRBE_7687;HRSCAF=9314	22q15	19254623	19268872	+	NP_776986	13954085	13969420	1	7	XP_010996048	NW_011592538.1	+	91463	104388	XP_010952504	NW_011513414.1	+	1369888	1383088
g20776	ScfyRBE_7687;HRSCAF=9314	22q15	19537096	19538037	-	XP_003586304	14527360	14528301	-1	7	XP_010996054	NW_011592538.1	-	376004	376938	XP_010952507	NW_011513414.1	-	1647882	1648816
g20778	ScfyRBE_7687;HRSCAF=9314	22q15	19567261	19568175	+	XP_002688811	14560281	14561198	1	7	XP_010996055	NW_011592538.1	+	403210	404127	XP_010952508	NW_011513414.1	+	1675038	1675955
g20784	ScfyRBE_7687;HRSCAF=9314	22q15	19650030	19654179	+	XP_002688813	14734733	14747553	1	7	XP_010997492	NW_011593349.1	+	39633	43726	XP_010952509	NW_011513414.1	+	1752019	1756112
g20785	ScfyRBE_7687;HRSCAF=9314	22q15	19666196	19667233	-	XP_005208752	14760182	14761114	-1	7	XP_010997499	NW_011593349.1	-	55709	56647	XP_010952586	NW_011513414.1	-	1768085	1769023
g20786	ScfyRBE_7687;HRSCAF=9314	22q15	19678773	19679714	+	XP_002688815	14773569	14774507	-1	7	XP_010997500	NW_011593349.1	+	67797	68731	XP_010952587	NW_011513414.1	+	1780174	1781097
g20789	ScfyRBE_7687;HRSCAF=9314	22q15	19711757	19737581	-	XP_005208703	15324727	15346774	1	7	XP_010997494	NW_011593349.1	-	100769	104332	XP_010952510	NW_011513414.1	-	1813114	1816667
g208	ScfyRBE_1;HRSCAF=2	25q15ter	11373369	11375833	-	XP_002692612	2829285	2831334	1	14	XP_010998550	NW_011595993.1	-	29881	31858	XP_010964665	NW_011516551.1	-	1215836	1217821
g20800	ScfyRBE_7687;HRSCAF=9314	22q15	19867600	19871428	-	NP_001035690	15511711	15518457	-1	7	XP_010976659	NW_011591123.1	+	2518079	2521784	XP_010952521	NW_011513414.1	-	1966705	1970547
g20803	ScfyRBE_7687;HRSCAF=9314	22q15	19884094	19894633	+	NP_001029804	15532998	15545250	1	7	XP_010976657	NW_011591123.1	-	2494464	2503796	XP_010952525	NW_011513414.1	+	1984796	1993940
g20806	ScfyRBE_7687;HRSCAF=9314	22q15	19899140	19954282	-	NP_001192249	15550298	15556967	-1	7	XP_010976696	NW_011591123.1	+	2434900	2489976	XP_010952526	NW_011513414.1	-	1998488	2002918
g20808	ScfyRBE_7687;HRSCAF=9314	22q15	20005656	20010663	+	NP_776592	15815879	15822349	1	7	XP_010976656	NW_011591123.1	-	2380087	2385105	XP_010952528	NW_011513414.1	+	2103057	2108069
g20811	ScfyRBE_7687;HRSCAF=9314	22q15	20059548	20063749	+	NP_001033270	15876346	15880691	1	7	XP_010976654	NW_011591123.1	-	2327063	2331276	XP_010952530	NW_011513414.1	+	2156861	2161076
g20812	ScfyRBE_7687;HRSCAF=9314	22q15	20064038	20067424	-	XP_005208817	15880798	15884598	-1	7	XP_010976694	NW_011591123.1	+	2324007	2326774	XP_010952594	NW_011513414.1	-	2161365	2164492
g20814	ScfyRBE_7687;HRSCAF=9314	22q15	20072417	20079497	+	NP_001039726	15890245	15894250	1	7	XP_010976693	NW_011591123.1	-	2311929	2318478	XP_010952595	NW_011513414.1	+	2164491	2176201
g20815	ScfyRBE_7687;HRSCAF=9314	22q15	20079895	20084139	-	NP_001073091	15897380	15902004	-1	7	XP_010976653	NW_011591123.1	+	2307404	2311531	XP_010952534	NW_011513414.1	-	2176599	2180727
g20816	ScfyRBE_7687;HRSCAF=9314	22q15	20092070	20128523	-	XP_005208769	15913446	15956917	-1	7	XP_010976650	NW_011591123.1	+	2263548	2299740	XP_010952535	NW_011513414.1	-	2188796	2225022
g20818	ScfyRBE_7687;HRSCAF=9314	22q15	20144724	20154665	-	NP_001075010	15974816	15982578	-1	7	XP_010976649	NW_011591123.1	+	2246046	2247104	XP_010952537	NW_011513414.1	-	2241428	2242486
g20819	ScfyRBE_7687;HRSCAF=9314	22q15	20161189	20166763	+	NP_001032527	15998423	16007529	1	7	XP_010976647	NW_011591123.1	-	2225421	2230995	XP_010952538	NW_011513414.1	+	2257633	2263169
g2082	ScfyRBE_9;HRSCAF=105	19q12	23632410	23641353	+	NP_001095131	61523659	61533444	-1	13	XP_010992185	NW_011591908.1	-	453276	462198	XP_010959208	NW_011515153.1	+	5170154	5179089
g20820	ScfyRBE_7687;HRSCAF=9314	22q15	20173246	20180918	+	NP_776773	16040938	16050247	1	7	XP_010976646	NW_011591123.1	-	2211130	2218949	XP_010952539	NW_011513414.1	+	2269633	2277376
g20821	ScfyRBE_7687;HRSCAF=9314	22q15	20182431	20183502	+	XP_002688887	16051851	16052907	1	7	XP_010976692	NW_011591123.1	-	2208625	2209617	XP_010952596	NW_011513414.1	+	2278889	2279960
g20822	ScfyRBE_7687;HRSCAF=9314	22q15	20184120	20189548	+	NP_001107234	16054555	16061272	1	7	XP_010976691	NW_011591123.1	-	2200498	2206992	XP_010952540	NW_011513414.1	+	2281619	2287930
g20826	ScfyRBE_7687;HRSCAF=9314	22q15	20198174	20201609	-	NP_001073695	16068666	16073072	-1	7	XP_010976645	NW_011591123.1	+	2191374	2194741	XP_010952541	NW_011513414.1	-	2293933	2297254
g20828	ScfyRBE_7687;HRSCAF=9314	22q15	20216106	20221749	-	NP_776774	16087159	16094419	-1	7	XP_010976644	NW_011591123.1	+	2171448	2176973	XP_010952543	NW_011513414.1	-	2311745	2317285
g20830	ScfyRBE_7687;HRSCAF=9314	22q15	20227233	20252814	-	XP_005208795	16103271	16132860	-1	7	XP_010976642	NW_011591123.1	+	2150433	2166483	XP_010952544	NW_011513414.1	-	2322249	2338478
g20833	ScfyRBE_7687;HRSCAF=9314	22q15	20275793	20316008	+	NP_001094551	16176856	16215655	1	7	XP_010976640	NW_011591123.1	-	2086166	2100057	XP_010952546	NW_011513414.1	+	2379405	2402464
g20834	ScfyRBE_7687;HRSCAF=9314	22q15	20322769	20327811	-	XP_015327496	16235815	16244046	-1	7	XP_010976639	NW_011591123.1	+	2064772	2069898	XP_010952548	NW_011513414.1	-	2418687	2423803
g20837	ScfyRBE_7687;HRSCAF=9314	22q15	20343107	20358612	+	NP_001092616	16279903	16288392	1	7	XP_010976635	NW_011591123.1	-	2036452	2041955	XP_010952598	NW_011513414.1	+	2446895	2452457
g20838	ScfyRBE_7687;HRSCAF=9314	22q15	20359195	20367220	-	NP_001103542	16288062	16297653	-1	7	XP_010976636	NW_011591123.1	+	2028463	2035862	XP_010952550	NW_011513414.1	-	2453047	2460182
g20839	ScfyRBE_7687;HRSCAF=9314	22q15	20367953	20368306	-	XP_010805120	16298108	16300588	-1	7	XP_010976689	NW_011591123.1	+	2026004	2027532	XP_010952552	NW_011513414.1	-	2461254	2462779
g20842	ScfyRBE_7687;HRSCAF=9314	22q15	20401130	20412868	+	NP_001091608	16342924	16357620	1	7	XP_010976631	NW_011591123.1	-	1983693	2008686	XP_010952558	NW_011513414.1	+	2492972	2504847
g20844	ScfyRBE_7687;HRSCAF=9314	22q15	20432954	20448008	+	NP_001193424	16375687	16391318	1	7	XP_010976630	NW_011591123.1	-	1949914	1964846	XP_010952559	NW_011513414.1	+	2523744	2538707
g20845	ScfyRBE_7687;HRSCAF=9314	22q15	20457243	20467653	+	NP_001193621	16415204	16423129	1	7	XP_010976629	NW_011591123.1	-	1930807	1940620	XP_010952560	NW_011513414.1	+	2547906	2557707
g20846	ScfyRBE_7687;HRSCAF=9314	22q15	20491438	20552046	+	XP_005213279	98834514	98877986	1	11	XP_010982587	NW_011591331.1	-	1946136	1988187	XP_010955036	NW_011510435.1	-	839942	1288991
g20847	ScfyRBE_7687;HRSCAF=9314	22q15	20554128	20556102	-	NP_001033652	16524145	16527426	-1	7	XP_010976627	NW_011591123.1	+	1842623	1844136	XP_010965187	NW_011516557.1	+	6256399	6258374
g20851	ScfyRBE_7687;HRSCAF=9314	22q15	20616621	20620698	-	NP_001094564	16587714	16593282	-1	7	XP_010976619	NW_011591123.1	+	1782608	1786532	XP_010965181	NW_011516557.1	+	6196787	6200712
g20852	ScfyRBE_7687;HRSCAF=9314	22q15	20621111	20621978	+	NP_001093169	16593485	16594398	1	7	XP_010976618	NW_011591123.1	-	1781396	1782195	XP_010965179	NW_011516557.1	-	6195623	6196374
g20853	ScfyRBE_7687;HRSCAF=9314	22q15	20622199	20728237	+	XP_005210041	42652775	42830159	-1	8	XP_010976617	NW_011591123.1	-	1674455	1741501	XP_010965268	NW_011516557.1	-	6089321	6155788
g20855	ScfyRBE_7687;HRSCAF=9314	22q15	20744687	20770736	+	NP_001160002	16768644	16802349	1	7	XP_010976615	NW_011591123.1	-	1631662	1657768	XP_010965177	NW_011516557.1	-	6046855	6072858
g20856	ScfyRBE_7687;HRSCAF=9314	22q15	20780788	20789026	-	NP_001068859	16811452	16817517	-1	7	XP_010976614	NW_011591123.1	+	1621171	1622667	XP_010965176	NW_011516557.1	+	6033083	6037848
g20857	ScfyRBE_7687;HRSCAF=9314	22q15	20793905	20808393	-	NP_001069999	16826651	16849106	-1	7	XP_010976612	NW_011591123.1	+	1592260	1610303	XP_010965175	NW_011516557.1	+	6007344	6025500
g20860	ScfyRBE_7687;HRSCAF=9314	22q15	20838994	20840409	+	XP_005208869	16878927	16880796	1	7	XP_010976610	NW_011591123.1	-	1564102	1565448	XP_010965172	NW_011516557.1	-	5979194	5980586
g20864	ScfyRBE_7687;HRSCAF=9314	22q15	20900317	20901670	-	NP_001032688	16971974	16974656	-1	7	XP_010976605	NW_011591123.1	+	1503712	1505355	XP_010965169	NW_011516557.1	+	5918992	5920635
g20867	ScfyRBE_7687;HRSCAF=9314	22q15	20909161	20919326	+	XP_005208810	16982664	16990838	1	7	XP_010976598	NW_011591123.1	-	1489230	1493946	XP_010965162	NW_011516557.1	-	5904391	5909105
g20868	ScfyRBE_7687;HRSCAF=9314	22q15	20921902	20923253	+	XP_002688892	16995657	16997252	1	7	XP_010976597	NW_011591123.1	-	1482634	1483983	XP_010965161	NW_011516557.1	-	5897801	5899150
g20869	ScfyRBE_7687;HRSCAF=9314	22q15	20925440	20945021	-	NP_001178458	17008969	17022975	-1	7	XP_010976595	NW_011591123.1	+	1461013	1472510	XP_010965159	NW_011516557.1	+	5876119	5887615
g20870	ScfyRBE_7687;HRSCAF=9314	22q15	20945769	20954089	-	NP_001095517	17023514	17034185	-1	7	XP_010976593	NW_011591123.1	+	1451535	1460359	XP_010965157	NW_011516557.1	+	5867086	5875451
g20875	ScfyRBE_7687;HRSCAF=9314	22q15	21007552	21017754	-	NP_001029458	17085482	17097271	-1	7	XP_010976585	NW_011591123.1	+	1394265	1401755	XP_010965154	NW_011516557.1	+	5809900	5817368
g20877	ScfyRBE_7687;HRSCAF=9314	22q15	21027222	21033192	+	NP_001039844	17106394	17114222	1	7	XP_010976584	NW_011591123.1	-	1376640	1382353	XP_010965153	NW_011516557.1	-	5791765	5797907
g20878	ScfyRBE_7687;HRSCAF=9314	22q15	21037312	21039576	-	NP_001098978	17118954	17125096	-1	7	XP_010976582	NW_011591123.1	+	1372091	1372774	XP_010965151	NW_011516557.1	+	5787141	5787824
g20879	ScfyRBE_7687;HRSCAF=9314	22q15	21045486	21047440	-	NP_001243487	17134691	17137939	-1	7	XP_010976581	NW_011591123.1	+	1362133	1364644	XP_010965150	NW_011516557.1	+	5777928	5779674
g2088	ScfyRBE_9;HRSCAF=105	19q12	23781028	23783184	+	XP_005215143	61314568	61316738	-1	13	XP_010992182	NW_011591908.1	-	321863	324023	XP_010959211	NW_011515153.1	+	5308522	5310679
g20887	ScfyRBE_7687;HRSCAF=9314	22q15	21164298	21165239	-	XP_015327540	18496340	18497281	1	7	XP_010976685	NW_011591123.1	+	1251251	1252192	XP_010965263	NW_011516557.1	+	5667950	5668891
g20889	ScfyRBE_7687;HRSCAF=9314	22q15	21169866	21170999	+	NP_001033658	18482459	18483897	-1	7	XP_010976578	NW_011591123.1	-	1245478	1246728	XP_010965147	NW_011516557.1	-	5662177	5663427
g20894	ScfyRBE_7687;HRSCAF=9314	22q15	21275007	21285201	+	NP_001033264	18343922	18347588	-1	7	XP_010976682	NW_011591123.1	-	1136126	1139446	XP_010965145	NW_011516557.1	-	5554176	5557546
g20895	ScfyRBE_7687;HRSCAF=9314	22q15	21286061	21292539	+	XP_002688937	18331128	18339203	-1	7	XP_010976574	NW_011591123.1	-	1125058	1131845	XP_010965141	NW_011516557.1	-	5543116	5549894
g20896	ScfyRBE_7687;HRSCAF=9314	22q15	21294025	21332216	-	XP_005208924	18289395	18329947	1	7	XP_010976573	NW_011591123.1	+	1094250	1123564	XP_010965132	NW_011516557.1	+	5503763	5541631
g20898	ScfyRBE_7687;HRSCAF=9314	22q15	21335520	21345111	-	XP_005208918	18269254	18283870	1	7	XP_010976572	NW_011591123.1	+	1073379	1082101	XP_010965131	NW_011516557.1	+	5491325	5500122
g20899	ScfyRBE_7687;HRSCAF=9314	22q15	21355509	21366334	-	NP_001030468	18249534	18259141	1	7	XP_010976571	NW_011591123.1	+	1053412	1063131	XP_010965130	NW_011516557.1	+	5471220	5480987
[truncated: 6,496 more rows]

## Sheet: cow alpaca chr synteny
alpaca	cow	ortholog count
1	1	170
1	16	153
1	22	106
11	11	1
11	12	20
11	19	1
11	24	1
11	26	179
11	28	120
11	7	1
12	5	275
13	11	1
13	19	1
13	22	124
13	25	251
13	3	29
14	12	120
14	3	1
15	11	159
15	13	1
15	8	6
16	13	10
16	18	1
16	19	441
16	25	1
16	4	1
17	14	1
17	22	293
17	23	1
17	5	2
18	19	1
18	2	1
18	21	1
18	25	340
18	3	1
18	5	1
18	8	1
18	9	5
18	X	1
19	1	1
19	13	238
19	14	2
19	17	1
2	12	2
2	17	76
2	21	1
2	28	1
2	6	315
2	7	2
20	1	1
20	14	1
20	18	1
20	22	1
20	23	356
20	3	1
21	16	75
21	18	21
21	3	276
22	10	4
22	11	1
22	20	21
22	7	328
22	8	1
23	10	1
23	16	147
23	20	1
24	11	1
24	18	1
24	24	81
25	14	74
26	27	72
27	10	21
27	21	130
27	3	1
27	7	1
28	1	1
28	11	120
28	22	1
29	14	97
29	19	1
3	10	24
3	18	1
3	20	163
3	21	1
3	28	1
3	3	1
3	6	1
3	7	148
3	X	1
30	19	1
30	24	41
31	8	77
32	17	221
32	19	2
32	29	1
32	7	1
33	14	141
34	1	1
34	5	180
35	13	52
36	13	10
4	11	10
4	22	54
4	36	288
5	13	1
5	14	1
5	19	1
5	2	334
5	20	1
5	22	2
5	3	28
5	8	1
6	10	233
6	11	1
6	14	59
6	15	1
6	16	2
6	18	2
6	21	107
6	7	1
6	X	1
7	19	1
7	2	1
7	25	79
7	29	1
7	4	114
7	X	1
8	10	1
8	9	253
9	14	1
9	16	1
9	18	202
9	20	1
9	3	148
9	X	1
X	1	1
X	18	1
X	19	4
X	X	134
		8443
