# Supplementary material for: Chromosome-Level Alpaca Reference Genome VicPac3.1 Improves Genomic Insight Into the Biology of New World Camelids
Source: Front Genet. 2019 Jun 21;10:586. doi: 10.3389/fgene.2019.00586 (PMC6598621; doi:10.3389/fgene.2019.00586)
Supplement: Supplementary file 8 [file Table_6.XLSX]

## Sheet: ortholog alignment
Supplementary Table 6: Alignment of alpaca chromosomally mapped orthologs with the human genome.
alpaca gene	alpaca scaffold	alpaca chr	human chr	human gene		alpaca start	alpaca end	alpaca strand
g746	ScfyRBE_4;HRSCAF=53	1	21	ENSG00000185437	SH3 domain binding glutamate rich protein [Source:HGNC Symbol;Acc:HGNC:10822]	5457267	5497238	-
g749	ScfyRBE_4;HRSCAF=53	1	21	ENSG00000182093	tryptophan rich basic protein [Source:HGNC Symbol;Acc:HGNC:12790]	5540246	5552006	-
g39955	ScfyRBE_77364;HRSCAF=79257	1	3	ENSG00000114859	chloride voltage-gated channel 2 [Source:HGNC Symbol;Acc:HGNC:2020]	8216514	8230280	-
g907	ScfyRBE_4;HRSCAF=53	1	21	ENSG00000186930	keratin associated protein 6-2 [Source:HGNC Symbol;Acc:HGNC:18932]	12711630	12711845	-
g39715	ScfyRBE_77363;HRSCAF=79256	1	3	ENSG00000173230	golgin B1 [Source:HGNC Symbol;Acc:HGNC:4429]	2774209	2848519	+
g39954	ScfyRBE_77364;HRSCAF=79257	1	3	ENSG00000175182	family with sequence similarity 131 member A [Source:HGNC Symbol;Acc:HGNC:28308]	8209320	8214961	+
g24937	ScfyRBE_77225;HRSCAF=78975	1	3	ENSG00000197980	leucine, glutamate and lysine rich 1 [Source:HGNC Symbol;Acc:HGNC:33765]	31071789	31263033	+
g915	ScfyRBE_4;HRSCAF=53	1	21	ENSG00000182816	keratin associated protein 13-2 [Source:HGNC Symbol;Acc:HGNC:18923]	12846259	12846765	+
g39663	ScfyRBE_77363;HRSCAF=79256	1	5	ENSG00000038382	trio Rho guanine nucleotide exchange factor [Source:HGNC Symbol;Acc:HGNC:12303]	285733	416686	-
g24943	ScfyRBE_77225;HRSCAF=78975	1	3	ENSG00000197415	ventricular zone expressed PH domain containing 1 [Source:HGNC Symbol;Acc:HGNC:25735]	31434675	31642198	-
g39959	ScfyRBE_77364;HRSCAF=79257	1	3	ENSG00000090534	thrombopoietin [Source:HGNC Symbol;Acc:HGNC:11795]	8239419	8242729	-
g40041	ScfyRBE_77364;HRSCAF=79257	1	3	ENSG00000205835	geminin coiled-coil domain containing [Source:HGNC Symbol;Acc:HGNC:40049]	13366279	13465616	-
g39735	ScfyRBE_77363;HRSCAF=79256	1	3	ENSG00000082701	glycogen synthase kinase 3 beta [Source:HGNC Symbol;Acc:HGNC:4617]	3944396	4110160	+
g39735	ScfyRBE_77363;HRSCAF=79256	1	3	ENSG00000082701	glycogen synthase kinase 3 beta [Source:HGNC Symbol;Acc:HGNC:4617]	3944396	4110160	+
g24819	ScfyRBE_77225;HRSCAF=78975	1	3	ENSG00000231213	phospholipid scramblase family member 5 [Source:HGNC Symbol;Acc:HGNC:19952]	22976723	23000020	-
g24883	ScfyRBE_77225;HRSCAF=78975	1	X	ENSG00000101825	matrix remodeling associated 5 [Source:HGNC Symbol;Acc:HGNC:7539]	26879563	26901185	-
g606	ScfyRBE_4;HRSCAF=53	1	21	ENSG00000197381	adenosine deaminase, RNA specific B1 [Source:HGNC Symbol;Acc:HGNC:226]	1138076	1217408	-
g577	ScfyRBE_4;HRSCAF=53	1	21	ENSG00000160282	formimidoyltransferase cyclodeaminase [Source:HGNC Symbol;Acc:HGNC:3974]	423911	429129	+
g39748	ScfyRBE_77363;HRSCAF=79256	1	3	ENSG00000163389	protein O-glucosyltransferase 1 [Source:HGNC Symbol;Acc:HGNC:22954]	4396418	4419825	-
g834	ScfyRBE_4;HRSCAF=53	1	21	ENSG00000241837	ATP synthase peripheral stalk subunit OSCP [Source:HGNC Symbol;Acc:HGNC:850]	9993376	10002475	+
g25086	ScfyRBE_77225;HRSCAF=78975	1	3	ENSG00000144962	spermatogenesis associated 16 [Source:HGNC Symbol;Acc:HGNC:29935]	43222590	43415751	-
g24506	ScfyRBE_77225;HRSCAF=78975	1	3	ENSG00000131370	SH3 domain binding protein 5 [Source:HGNC Symbol;Acc:HGNC:10827]	2308053	2320297	-
g39712	ScfyRBE_77363;HRSCAF=79256	1	3	ENSG00000145088	ELL associated factor 2 [Source:HGNC Symbol;Acc:HGNC:23115]	2686348	2733205	-
g39904	ScfyRBE_77364;HRSCAF=79257	1	3	ENSG00000181449	SRY-box 2 [Source:HGNC Symbol;Acc:HGNC:11195]	6128342	6218782	+
g39797	ScfyRBE_77363;HRSCAF=79256	1	3	ENSG00000151577	dopamine receptor D3 [Source:HGNC Symbol;Acc:HGNC:3024]	8802660	8876295	+
g25054	ScfyRBE_77225;HRSCAF=78975	1	3	ENSG00000173889	polyhomeotic homolog 3 [Source:HGNC Symbol;Acc:HGNC:15682]	41047385	41124462	-
g39714	ScfyRBE_77363;HRSCAF=79256	1	3	ENSG00000173226	IQ motif containing B1 [Source:HGNC Symbol;Acc:HGNC:28949]	2737964	2767783	+
g40029	ScfyRBE_77364;HRSCAF=79257	1	3	ENSG00000073282	tumor protein p63 [Source:HGNC Symbol;Acc:HGNC:15979]	12338844	12612905	+
g24764	ScfyRBE_77225;HRSCAF=78975	1	3	ENSG00000114120	solute carrier family 25 member 36 [Source:HGNC Symbol;Acc:HGNC:25554]	18617875	18659140	+
g570	ScfyRBE_4;HRSCAF=53	1	10	ENSG00000151240	disco interacting protein 2 homolog C [Source:HGNC Symbol;Acc:HGNC:29150]	121675	201219	-
g40064	ScfyRBE_77364;HRSCAF=79257	1	3	ENSG00000187527	ATPase 13A5 [Source:HGNC Symbol;Acc:HGNC:31789]	15111790	15215393	-
g24944	ScfyRBE_77225;HRSCAF=78975	1	3	ENSG00000163661	pentraxin 3 [Source:HGNC Symbol;Acc:HGNC:9692]	31594868	31603014	+
g39952	ScfyRBE_77364;HRSCAF=79257	1	3	ENSG00000114867	eukaryotic translation initiation factor 4 gamma 1 [Source:HGNC Symbol;Acc:HGNC:3296]	8186023	8206587	+
g747	ScfyRBE_4;HRSCAF=53	1	21	ENSG00000157578	LCA5L, lebercilin like [Source:HGNC Symbol;Acc:HGNC:1255]	5514260	5528420	+
g642	ScfyRBE_4;HRSCAF=53	1	21	ENSG00000280071	glutamine amidotransferase like class 1 domain containing 3B [Source:HGNC Symbol;Acc:HGNC:53816]	1891170	1907675	-
g39720	ScfyRBE_77363;HRSCAF=79256	1	3	ENSG00000051341	DNA polymerase theta [Source:HGNC Symbol;Acc:HGNC:9186]	2927638	3031817	+
g40124	ScfyRBE_77364;HRSCAF=79257	1	3	ENSG00000163958	zinc finger DHHC-type containing 19 [Source:HGNC Symbol;Acc:HGNC:20713]	17986326	17995699	+
g39951	ScfyRBE_77364;HRSCAF=79257	1	3	ENSG00000175166	proteasome 26S subunit, non-ATPase 2 [Source:HGNC Symbol;Acc:HGNC:9559]	8175220	8183583	+
g917	ScfyRBE_4;HRSCAF=53	1	21	ENSG00000198390	keratin associated protein 13-1 [Source:HGNC Symbol;Acc:HGNC:18924]	12859331	12873472	+
g39812	ScfyRBE_77363;HRSCAF=79256	1	17	ENSG00000126653	nuclear speckle splicing regulatory protein 1 [Source:HGNC Symbol;Acc:HGNC:25305]	9659839	9672643	+
g639	ScfyRBE_4;HRSCAF=53	1	21	ENSG00000277117	Homo sapiens ICOS ligand (LOC102723996), mRNA. [Source:RefSeq mRNA;Acc:NM_001363770]	1825385	1853761	+
g40142	ScfyRBE_77364;HRSCAF=79257	1	3	ENSG00000185621	leishmanolysin like peptidase [Source:HGNC Symbol;Acc:HGNC:15991]	18539140	18589111	+
g24919	ScfyRBE_77225;HRSCAF=78975	1	3	ENSG00000114805	phospholipase C eta 1 [Source:HGNC Symbol;Acc:HGNC:29185]	29999791	30081266	-
g24668	ScfyRBE_77225;HRSCAF=78975	1	3	ENSG00000091527	CDV3 homolog [Source:HGNC Symbol;Acc:HGNC:26928]	12772051	12783676	+
g40149	ScfyRBE_77364;HRSCAF=79257	1	3	ENSG00000221955	solute carrier family 12 member 8 [Source:HGNC Symbol;Acc:HGNC:15595]	18948605	19070482	+
g946	ScfyRBE_4;HRSCAF=53	1	21	ENSG00000198862	listerin E3 ubiquitin protein ligase 1 [Source:HGNC Symbol;Acc:HGNC:13082]	14104202	14159178	+
g741	ScfyRBE_4;HRSCAF=53	1	21	ENSG00000183778	beta-1,3-galactosyltransferase 5 [Source:HGNC Symbol;Acc:HGNC:920]	5348307	5383316	-
g24898	ScfyRBE_77225;HRSCAF=78975	1	3	ENSG00000169860	purinergic receptor P2Y1 [Source:HGNC Symbol;Acc:HGNC:8539]	28032070	28033194	+
g40123	ScfyRBE_77364;HRSCAF=79257	1	3	ENSG00000163959	solute carrier family 51 alpha subunit [Source:HGNC Symbol;Acc:HGNC:29955]	17962738	17984521	-
g40119	ScfyRBE_77364;HRSCAF=79257	1	3	ENSG00000273331	TM4SF19-TCTEX1D2 readthrough (NMD candidate) [Source:HGNC Symbol;Acc:HGNC:49190]	17893778	17905698	+
g39960	ScfyRBE_77364;HRSCAF=79257	1	3	ENSG00000090539	chordin [Source:HGNC Symbol;Acc:HGNC:1949]	8246896	8254698	+
g892	ScfyRBE_4;HRSCAF=53	1	21	ENSG00000156299	T cell lymphoma invasion and metastasis 1 [Source:HGNC Symbol;Acc:HGNC:11805]	12006842	12195691	+
g39950	ScfyRBE_77364;HRSCAF=79257	1	3	ENSG00000284917	EEF1AKMT4-ECE2 readthrough [Source:HGNC Symbol;Acc:HGNC:53615]	8150401	8168836	+
g39947	ScfyRBE_77364;HRSCAF=79257	1	3	ENSG00000284753	EEF1A lysine methyltransferase 4 [Source:HGNC Symbol;Acc:HGNC:53611]	8139028	8144352	+
g24916	ScfyRBE_77225;HRSCAF=78975	1	3	ENSG00000196549	membrane metalloendopeptidase [Source:HGNC Symbol;Acc:HGNC:7154]	29687022	29773494	+
g24514	ScfyRBE_77225;HRSCAF=78975	1	3	ENSG00000131373	2-hydroxyacyl-CoA lyase 1 [Source:HGNC Symbol;Acc:HGNC:17856]	2516424	2534089	-
g24610	ScfyRBE_77225;HRSCAF=78975	1	3	ENSG00000151090	thyroid hormone receptor beta [Source:HGNC Symbol;Acc:HGNC:11799]	9169360	9264881	-
g24610	ScfyRBE_77225;HRSCAF=78975	1	3	ENSG00000151090	thyroid hormone receptor beta [Source:HGNC Symbol;Acc:HGNC:11799]	9169360	9264881	-
g39705	ScfyRBE_77363;HRSCAF=79256	1	3	ENSG00000036828	calcium sensing receptor [Source:HGNC Symbol;Acc:HGNC:1514]	2412282	2447144	-
g24486	ScfyRBE_77225;HRSCAF=78975	1	3	ENSG00000198585	nudix hydrolase 16 [Source:HGNC Symbol;Acc:HGNC:26442]	1215993	1217443	-
g24500	ScfyRBE_77225;HRSCAF=78975	1	3	ENSG00000172752	collagen type VI alpha 5 chain [Source:HGNC Symbol;Acc:HGNC:26674]	1857173	2032826	-
g39932	ScfyRBE_77364;HRSCAF=79257	1	3	ENSG00000180834	MAP6 domain containing 1 [Source:HGNC Symbol;Acc:HGNC:25753]	7813843	7819663	-
g40126	ScfyRBE_77364;HRSCAF=79257	1	3	ENSG00000072274	transferrin receptor [Source:HGNC Symbol;Acc:HGNC:11763]	18074124	18091568	+
g39942	ScfyRBE_77364;HRSCAF=79257	1	3	ENSG00000161202	dishevelled segment polarity protein 3 [Source:HGNC Symbol;Acc:HGNC:3087]	8063727	8081179	+
g895	ScfyRBE_4;HRSCAF=53	1	21	ENSG00000274749	keratin associated protein 7-1 (gene/pseudogene) [Source:HGNC Symbol;Acc:HGNC:18934]	12419982	12420245	+
g899	ScfyRBE_4;HRSCAF=53	1	21	ENSG00000187005	keratin associated protein 21-1 [Source:HGNC Symbol;Acc:HGNC:18945]	12496905	12497147	+
g39686	ScfyRBE_77363;HRSCAF=79256	1	3	ENSG00000082684	semaphorin 5B [Source:HGNC Symbol;Acc:HGNC:10737]	1873344	1962337	+
g24770	ScfyRBE_77225;HRSCAF=78975	1	3	ENSG00000177311	zinc finger and BTB domain containing 38 [Source:HGNC Symbol;Acc:HGNC:26636]	18961882	19004374	+
g40068	ScfyRBE_77364;HRSCAF=79257	1	3	ENSG00000198836	OPA1, mitochondrial dynamin like GTPase [Source:HGNC Symbol;Acc:HGNC:8140]	15372807	15452714	+
g39930	ScfyRBE_77364;HRSCAF=79257	1	3	ENSG00000114796	kelch like family member 24 [Source:HGNC Symbol;Acc:HGNC:25947]	7674834	7694879	+
g39725	ScfyRBE_77363;HRSCAF=79256	1	3	ENSG00000065518	NADH:ubiquinone oxidoreductase subunit B4 [Source:HGNC Symbol;Acc:HGNC:7699]	3565616	3571199	-
g24494	ScfyRBE_77225;HRSCAF=78975	1	3	ENSG00000034533	asteroid homolog 1 [Source:HGNC Symbol;Acc:HGNC:25021]	1447788	1457363	+
g39925	ScfyRBE_77364;HRSCAF=79257	1	3	ENSG00000053524	MCF.2 cell line derived transforming sequence-like 2 [Source:HGNC Symbol;Acc:HGNC:30319]	7382526	7458295	-
g39752	ScfyRBE_77363;HRSCAF=79256	1	3	ENSG00000031081	Rho GTPase activating protein 31 [Source:HGNC Symbol;Acc:HGNC:29216]	4451810	4557022	-
g39924	ScfyRBE_77364;HRSCAF=79257	1	3	ENSG00000176597	UDP-GlcNAc:betaGal beta-1,3-N-acetylglucosaminyltransferase 5 [Source:HGNC Symbol;Acc:HGNC:15684]	7379424	7380440	+
g39977	ScfyRBE_77364;HRSCAF=79257	1	3	ENSG00000163898	lipase H [Source:HGNC Symbol;Acc:HGNC:18483]	9149536	9192932	-
g24518	ScfyRBE_77225;HRSCAF=78975	1	3	ENSG00000206560	ankyrin repeat domain 28 [Source:HGNC Symbol;Acc:HGNC:29024]	2620593	2715023	-
g39749	ScfyRBE_77363;HRSCAF=79256	1	3	ENSG00000176142	transmembrane protein 39A [Source:HGNC Symbol;Acc:HGNC:25600]	4420125	4427781	+
g39750	ScfyRBE_77363;HRSCAF=79256	1	3	ENSG00000176142	transmembrane protein 39A [Source:HGNC Symbol;Acc:HGNC:25600]	4429754	4445881	+
g39995	ScfyRBE_77364;HRSCAF=79257	1	3	ENSG00000090512	fetuin B [Source:HGNC Symbol;Acc:HGNC:3658]	10080569	10094788	+
g40122	ScfyRBE_77364;HRSCAF=79257	1	3	ENSG00000161217	phosphate cytidylyltransferase 1, choline, alpha [Source:HGNC Symbol;Acc:HGNC:8754]	17939645	17958137	+
g40120	ScfyRBE_77364;HRSCAF=79257	1	3	ENSG00000213123	Tctex1 domain containing 2 [Source:HGNC Symbol;Acc:HGNC:28482]	17909951	17922378	+
g24797	ScfyRBE_77225;HRSCAF=78975	1	8	ENSG00000182307	chromosome 8 open reading frame 33 [Source:HGNC Symbol;Acc:HGNC:26104]	20556361	20560060	+
g24761	ScfyRBE_77225;HRSCAF=78975	1	3	ENSG00000155890	tripartite motif containing 42 [Source:HGNC Symbol;Acc:HGNC:19014]	18419895	18441055	+
g937	ScfyRBE_4;HRSCAF=53	1	21	ENSG00000156273	BTB domain and CNC homolog 1 [Source:HGNC Symbol;Acc:HGNC:935]	13818252	13834710	-
g40100	ScfyRBE_77364;HRSCAF=79257	1	11	ENSG00000150672	discs large MAGUK scaffold protein 2 [Source:HGNC Symbol;Acc:HGNC:2901]	17189251	17409065	+
g24768	ScfyRBE_77225;HRSCAF=78975	1	3	ENSG00000155893	2-phosphoxylose phosphatase 1 [Source:HGNC Symbol;Acc:HGNC:26303]	18815874	18880459	+
g24928	ScfyRBE_77225;HRSCAF=78975	1	3	ENSG00000169282	potassium voltage-gated channel subfamily A member regulatory beta subunit 1 [Source:HGNC Symbol;Acc:HGNC:6228]	30500569	30823629	+
g24928	ScfyRBE_77225;HRSCAF=78975	1	3	ENSG00000169282	potassium voltage-gated channel subfamily A member regulatory beta subunit 1 [Source:HGNC Symbol;Acc:HGNC:6228]	30500569	30823629	+
g39736	ScfyRBE_77363;HRSCAF=79256	1	3	ENSG00000144852	nuclear receptor subfamily 1 group I member 2 [Source:HGNC Symbol;Acc:HGNC:7968]	4118670	4158869	-
g40038	ScfyRBE_77364;HRSCAF=79257	1	3	ENSG00000198398	transmembrane protein 207 [Source:HGNC Symbol;Acc:HGNC:33705]	13030341	13045667	-
g40136	ScfyRBE_77364;HRSCAF=79257	1	3	ENSG00000145016	RUN and cysteine rich domain containing beclin 1 interacting protein [Source:HGNC Symbol;Acc:HGNC:28991]	18296986	18343931	-
g615	ScfyRBE_4;HRSCAF=53	1	21	ENSG00000183255	PTTG1 interacting protein [Source:HGNC Symbol;Acc:HGNC:13524]	1422927	1429841	+
g840	ScfyRBE_4;HRSCAF=53	1	21	ENSG00000159140	SON DNA binding protein [Source:HGNC Symbol;Acc:HGNC:11183]	10243585	10274895	-
g840	ScfyRBE_4;HRSCAF=53	1	21	ENSG00000159140	SON DNA binding protein [Source:HGNC Symbol;Acc:HGNC:11183]	10243585	10274895	-
g39682	ScfyRBE_77363;HRSCAF=79256	1	3	ENSG00000173175	adenylate cyclase 5 [Source:HGNC Symbol;Acc:HGNC:236]	1487154	1613396	+
g768	ScfyRBE_4;HRSCAF=53	1	21	ENSG00000157542	potassium voltage-gated channel subfamily J member 6 [Source:HGNC Symbol;Acc:HGNC:6267]	6706630	6990270	+
g40063	ScfyRBE_77364;HRSCAF=79257	1	3	ENSG00000127252	HRAS like suppressor [Source:HGNC Symbol;Acc:HGNC:14922]	15053181	15107942	+
g39875	ScfyRBE_77364;HRSCAF=79257	1	3	ENSG00000171121	potassium calcium-activated channel subfamily M regulatory beta subunit 3 [Source:HGNC Symbol;Acc:HGNC:6287]	4225216	4255189	-
g39875	ScfyRBE_77364;HRSCAF=79257	1	3	ENSG00000171121	potassium calcium-activated channel subfamily M regulatory beta subunit 3 [Source:HGNC Symbol;Acc:HGNC:6287]	4225216	4255189	-
g39874	ScfyRBE_77364;HRSCAF=79257	1	3	ENSG00000121879	phosphatidylinositol-4,5-bisphosphate 3-kinase catalytic subunit alpha [Source:HGNC Symbol;Acc:HGNC:8975]	4194361	4219529	+
g24933	ScfyRBE_77225;HRSCAF=78975	1	3	ENSG00000163659	TCDD inducible poly(ADP-ribose) polymerase [Source:HGNC Symbol;Acc:HGNC:23696]	30936705	30960317	+
g924	ScfyRBE_4;HRSCAF=53	1	21	ENSG00000197683	keratin associated protein 26-1 [Source:HGNC Symbol;Acc:HGNC:33760]	12947362	12947913	+
g24941	ScfyRBE_77225;HRSCAF=78975	1	3	ENSG00000163660	cyclin L1 [Source:HGNC Symbol;Acc:HGNC:20569]	31357761	31370095	-
g24496	ScfyRBE_77225;HRSCAF=78975	1	3	ENSG00000196455	phosphoinositide-3-kinase regulatory subunit 4 [Source:HGNC Symbol;Acc:HGNC:8982]	1622581	1759231	+
g39937	ScfyRBE_77364;HRSCAF=79257	1	3	ENSG00000178084	5-hydroxytryptamine receptor 3C [Source:HGNC Symbol;Acc:HGNC:24003]	7991707	7997531	+
g39993	ScfyRBE_77364;HRSCAF=79257	1	3	ENSG00000090520	DnaJ heat shock protein family (Hsp40) member B11 [Source:HGNC Symbol;Acc:HGNC:14889]	10008098	10026564	+
g39948	ScfyRBE_77364;HRSCAF=79257	1	3	ENSG00000163888	calcium/calmodulin dependent protein kinase II inhibitor 2 [Source:HGNC Symbol;Acc:HGNC:24197]	8147136	8147336	-
g751	ScfyRBE_4;HRSCAF=53	1	21	ENSG00000185658	bromodomain and WD repeat domain containing 1 [Source:HGNC Symbol;Acc:HGNC:12760]	5598795	5704601	+
g927	ScfyRBE_4;HRSCAF=53	1	21	ENSG00000156284	claudin 8 [Source:HGNC Symbol;Acc:HGNC:2050]	13042245	13065821	+
g39992	ScfyRBE_77364;HRSCAF=79257	1	3	ENSG00000113838	TBCC domain containing 1 [Source:HGNC Symbol;Acc:HGNC:25546]	9989229	10006566	-
g24750	ScfyRBE_77225;HRSCAF=78975	1	3	ENSG00000114115	retinol binding protein 1 [Source:HGNC Symbol;Acc:HGNC:9919]	17416666	17459104	-
g24748	ScfyRBE_77225;HRSCAF=78975	1	3	ENSG00000114113	retinol binding protein 2 [Source:HGNC Symbol;Acc:HGNC:9920]	17370526	17392149	-
g40140	ScfyRBE_77364;HRSCAF=79257	1	3	ENSG00000114473	IQ motif containing G [Source:HGNC Symbol;Acc:HGNC:25251]	18500615	18531934	-
g39943	ScfyRBE_77364;HRSCAF=79257	1	3	ENSG00000161203	adaptor related protein complex 2 subunit mu 1 [Source:HGNC Symbol;Acc:HGNC:564]	8086940	8093375	+
g24482	ScfyRBE_77225;HRSCAF=78975	1	3	ENSG00000196353	copine 4 [Source:HGNC Symbol;Acc:HGNC:2317]	683144	1095481	+
g39944	ScfyRBE_77364;HRSCAF=79257	1	3	ENSG00000161204	ATP binding cassette subfamily F member 3 [Source:HGNC Symbol;Acc:HGNC:72]	8095723	8102573	+
g39795	ScfyRBE_77363;HRSCAF=79256	1	3	ENSG00000181847	T cell immunoreceptor with Ig and ITIM domains [Source:HGNC Symbol;Acc:HGNC:26838]	8747300	8779227	-
g720	ScfyRBE_4;HRSCAF=53	1	21	ENSG00000183844	family with sequence similarity 3 member B [Source:HGNC Symbol;Acc:HGNC:1253]	3954099	4029757	-
g24787	ScfyRBE_77225;HRSCAF=78975	1	3	ENSG00000188582	progestin and adipoQ receptor family member 9 [Source:HGNC Symbol;Acc:HGNC:30131]	20107691	20108824	-
g24789	ScfyRBE_77225;HRSCAF=78975	1	3	ENSG00000163714	U2 snRNP associated SURP domain containing [Source:HGNC Symbol;Acc:HGNC:30855]	20153574	20199367	+
g24784	ScfyRBE_77225;HRSCAF=78975	1	3	ENSG00000144935	transient receptor potential cation channel subfamily C member 1 [Source:HGNC Symbol;Acc:HGNC:12333]	19919612	19977260	+
g24567	ScfyRBE_77225;HRSCAF=78975	1	3	ENSG00000144566	RAB5A, member RAS oncogene family [Source:HGNC Symbol;Acc:HGNC:9783]	5976032	5999207	+
g39809	ScfyRBE_77363;HRSCAF=79256	1	3	ENSG00000072858	SID1 transmembrane family member 1 [Source:HGNC Symbol;Acc:HGNC:25967]	9292612	9377333	-
g25008	ScfyRBE_77225;HRSCAF=78975	1	3	ENSG00000121871	SLIT and NTRK like family member 3 [Source:HGNC Symbol;Acc:HGNC:23501]	37373063	37480427	-
g24857	ScfyRBE_77225;HRSCAF=78975	1	3	ENSG00000070087	profilin 2 [Source:HGNC Symbol;Acc:HGNC:8882]	25618779	25791902	-
g40132	ScfyRBE_77364;HRSCAF=79257	1				18259157	18263901	-
g812	ScfyRBE_4;HRSCAF=53	1	21	ENSG00000159212	chloride intracellular channel 6 [Source:HGNC Symbol;Acc:HGNC:2065]	9351758	9387909	-
g1002	ScfyRBE_4;HRSCAF=53	1	21	ENSG00000154654	neural cell adhesion molecule 2 [Source:HGNC Symbol;Acc:HGNC:7657]	19664613	20029002	-
g24853	ScfyRBE_77225;HRSCAF=78975	1	3	ENSG00000114744	COMM domain containing 2 [Source:HGNC Symbol;Acc:HGNC:24993]	25442792	25451813	-
g24851	ScfyRBE_77225;HRSCAF=78975	1	3	ENSG00000018408	WW domain containing transcription regulator 1 [Source:HGNC Symbol;Acc:HGNC:24042]	25276538	25397179	-
g39946	ScfyRBE_77364;HRSCAF=79257	1	3	ENSG00000214160	ALG3, alpha-1,3- mannosyltransferase [Source:HGNC Symbol;Acc:HGNC:23056]	8133180	8138220	-
g752	ScfyRBE_4;HRSCAF=53	1	21	ENSG00000183527	proteasome assembly chaperone 1 [Source:HGNC Symbol;Acc:HGNC:3043]	5708079	5718305	+
g752	ScfyRBE_4;HRSCAF=53	1	21	ENSG00000183527	proteasome assembly chaperone 1 [Source:HGNC Symbol;Acc:HGNC:3043]	5708079	5718305	+
g762	ScfyRBE_4;HRSCAF=53	1	21	ENSG00000157554	ETS transcription factor ERG [Source:HGNC Symbol;Acc:HGNC:3446]	6309612	6371820	+
g762	ScfyRBE_4;HRSCAF=53	1	21	ENSG00000157554	ETS transcription factor ERG [Source:HGNC Symbol;Acc:HGNC:3446]	6309612	6371820	+
g40059	ScfyRBE_77364;HRSCAF=79257	1	3	ENSG00000180611	Mab-21 domain containing 2 [Source:HGNC Symbol;Acc:HGNC:30438]	14754681	14860432	-
g39877	ScfyRBE_77364;HRSCAF=79257	1	3	ENSG00000121864	zinc finger protein 639 [Source:HGNC Symbol;Acc:HGNC:30950]	4288183	4292208	+
g942	ScfyRBE_4;HRSCAF=53	1	21	ENSG00000156256	ubiquitin specific peptidase 16 [Source:HGNC Symbol;Acc:HGNC:12614]	14058454	14081476	-
g39721	ScfyRBE_77363;HRSCAF=79256	1	6	ENSG00000164506	syntaxin binding protein 5 [Source:HGNC Symbol;Acc:HGNC:19665]	3037408	3324280	-
g24744	ScfyRBE_77225;HRSCAF=78975	1	3	ENSG00000233701	proline rich 23C [Source:HGNC Symbol;Acc:HGNC:37173]	17063683	17064729	-
g24747	ScfyRBE_77225;HRSCAF=78975	1	3	ENSG00000184432	coatomer protein complex subunit beta 2 [Source:HGNC Symbol;Acc:HGNC:2232]	17302206	17343992	-
g750	ScfyRBE_4;HRSCAF=53	1	21	ENSG00000205581	high mobility group nucleosome binding domain 1 [Source:HGNC Symbol;Acc:HGNC:4984]	5565690	5572071	+
g24829	ScfyRBE_77225;HRSCAF=78975	1	3	ENSG00000152977	Zic family member 1 [Source:HGNC Symbol;Acc:HGNC:12872]	23662546	23713459	+
g39914	ScfyRBE_77364;HRSCAF=79257	1	3	ENSG00000043093	defective in cullin neddylation 1 domain containing 1 [Source:HGNC Symbol;Acc:HGNC:18184]	7153854	7180996	-
g610	ScfyRBE_4;HRSCAF=53	1	21	ENSG00000160256	family with sequence similarity 207 member A [Source:HGNC Symbol;Acc:HGNC:15811]	1341488	1378546	-
g24813	ScfyRBE_77225;HRSCAF=78975	1	3	ENSG00000114698	phospholipid scramblase 4 [Source:HGNC Symbol;Acc:HGNC:16497]	22698355	22714372	-
g39849	ScfyRBE_77364;HRSCAF=79257	1	3	ENSG00000177565	transducin beta like 1 X-linked receptor 1 [Source:HGNC Symbol;Acc:HGNC:29529]	2439218	2635098	-
g39704	ScfyRBE_77363;HRSCAF=79256	1	3	ENSG00000121552	cystatin A [Source:HGNC Symbol;Acc:HGNC:2481]	2384139	2394916	-
g39703	ScfyRBE_77363;HRSCAF=79256	1	3	ENSG00000160124	coiled-coil domain containing 58 [Source:HGNC Symbol;Acc:HGNC:31136]	2351042	2373718	+
g938	ScfyRBE_4;HRSCAF=53	1	21	ENSG00000156265	MAP3K7 C-terminal like [Source:HGNC Symbol;Acc:HGNC:16457]	13951691	14018435	-
g39676	ScfyRBE_77363;HRSCAF=79256	1	3	ENSG00000065534	myosin light chain kinase [Source:HGNC Symbol;Acc:HGNC:7590]	1066911	1281924	+
g39679	ScfyRBE_77363;HRSCAF=79256	1	3	ENSG00000206527	3-hydroxyacyl-CoA dehydratase 2 [Source:HGNC Symbol;Acc:HGNC:9640]	1306174	1397726	+
g40141	ScfyRBE_77364;HRSCAF=79257	1	3	ENSG00000182899	ribosomal protein L35a [Source:HGNC Symbol;Acc:HGNC:10345]	18532915	18535902	+
g24751	ScfyRBE_77225;HRSCAF=78975	1	3	ENSG00000163864	nicotinamide nucleotide adenylyltransferase 3 [Source:HGNC Symbol;Acc:HGNC:20989]	17464822	17525505	-
g765	ScfyRBE_4;HRSCAF=53	1	21	ENSG00000157551	potassium voltage-gated channel subfamily J member 15 [Source:HGNC Symbol;Acc:HGNC:6261]	6438589	6623872	-
g941	ScfyRBE_4;HRSCAF=53	1	21	ENSG00000156261	chaperonin containing TCP1 subunit 8 [Source:HGNC Symbol;Acc:HGNC:1623]	14044023	14057833	+
g40129	ScfyRBE_77364;HRSCAF=79257	1	3	ENSG00000061938	tyrosine kinase non receptor 2 [Source:HGNC Symbol;Acc:HGNC:19297]	18128738	18166440	+
g692	ScfyRBE_4;HRSCAF=53	1	21	ENSG00000160181	trefoil factor 2 [Source:HGNC Symbol;Acc:HGNC:11756]	3178440	3225227	+
g24839	ScfyRBE_77225;HRSCAF=78975	1	3	ENSG00000163754	glycogenin 1 [Source:HGNC Symbol;Acc:HGNC:4699]	24773100	24891590	+
g24839	ScfyRBE_77225;HRSCAF=78975	1	3	ENSG00000163754	glycogenin 1 [Source:HGNC Symbol;Acc:HGNC:4699]	24773100	24891590	+
g24530	ScfyRBE_77225;HRSCAF=78975	1	3	ENSG00000154814	oxidoreductase NAD binding domain containing 1 [Source:HGNC Symbol;Acc:HGNC:25128]	3002221	3053062	+
g1060	ScfyRBE_4;HRSCAF=53	1	21	ENSG00000188992	lipase I [Source:HGNC Symbol;Acc:HGNC:18821]	25457125	25526582	+
g25055	ScfyRBE_77225;HRSCAF=78975	1	3	ENSG00000163558	protein kinase C iota [Source:HGNC Symbol;Acc:HGNC:9404]	41135759	41197291	+
g39945	ScfyRBE_77364;HRSCAF=79257	1	3	ENSG00000145198	von Willebrand factor A domain containing 5B2 [Source:HGNC Symbol;Acc:HGNC:25144]	8106917	8132913	+
g40131	ScfyRBE_77364;HRSCAF=79257	1	3	ENSG00000145113	mucin 4, cell surface associated [Source:HGNC Symbol;Acc:HGNC:7514]	18205370	18258532	+
g659	ScfyRBE_4;HRSCAF=53	1	21	ENSG00000275993	salt inducible kinase 1B (putative) [Source:HGNC Symbol;Acc:HGNC:52389]	2403180	2438722	+
g759	ScfyRBE_4;HRSCAF=53	1	21	ENSG00000157557	ETS proto-oncogene 2, transcription factor [Source:HGNC Symbol;Acc:HGNC:3489]	5983973	6023498	-
g39997	ScfyRBE_77364;HRSCAF=79257	1	3	ENSG00000113889	kininogen 1 [Source:HGNC Symbol;Acc:HGNC:6383]	10120121	10140376	+
g24923	ScfyRBE_77225;HRSCAF=78975	1	3	ENSG00000169359	solute carrier family 33 member 1 [Source:HGNC Symbol;Acc:HGNC:95]	30241736	30263863	-
g39987	ScfyRBE_77364;HRSCAF=79257	1	3	ENSG00000058866	diacylglycerol kinase gamma [Source:HGNC Symbol;Acc:HGNC:2853]	9648082	9807327	-
g40046	ScfyRBE_77364;HRSCAF=79257	1	3	ENSG00000188958	urotensin 2B [Source:HGNC Symbol;Acc:HGNC:30894]	13597085	13610853	-
g39941	ScfyRBE_77364;HRSCAF=79257	1	3	ENSG00000145191	eukaryotic translation initiation factor 2B subunit epsilon [Source:HGNC Symbol;Acc:HGNC:3261]	8053800	8061645	+
g39939	ScfyRBE_77364;HRSCAF=79257	1	3	ENSG00000186038	5-hydroxytryptamine receptor 3E [Source:HGNC Symbol;Acc:HGNC:24005]	8030781	8037401	+
g39939	ScfyRBE_77364;HRSCAF=79257	1	3	ENSG00000186038	5-hydroxytryptamine receptor 3E [Source:HGNC Symbol;Acc:HGNC:24005]	8030781	8037401	+
g24771	ScfyRBE_77225;HRSCAF=78975	1	3	ENSG00000155903	RAS p21 protein activator 2 [Source:HGNC Symbol;Acc:HGNC:9872]	19007291	19154482	+
g39958	ScfyRBE_77364;HRSCAF=79257	1	3	ENSG00000163882	RNA polymerase II subunit H [Source:HGNC Symbol;Acc:HGNC:9195]	8232420	8235525	+
g24931	ScfyRBE_77225;HRSCAF=78975	1	3	ENSG00000114850	signal sequence receptor subunit 3 [Source:HGNC Symbol;Acc:HGNC:11325]	30831251	30843165	-
g39716	ScfyRBE_77363;HRSCAF=79256	1	3	ENSG00000180353	hematopoietic cell-specific Lyn substrate 1 [Source:HGNC Symbol;Acc:HGNC:4844]	2849478	2876364	+
g24766	ScfyRBE_77225;HRSCAF=78975	1	3	ENSG00000175093	splA/ryanodine receptor domain and SOCS box containing 4 [Source:HGNC Symbol;Acc:HGNC:30630]	18721865	18780479	+
g39935	ScfyRBE_77364;HRSCAF=79257	1	3	ENSG00000114770	ATP binding cassette subfamily C member 5 [Source:HGNC Symbol;Acc:HGNC:56]	7893093	7975624	-
g24922	ScfyRBE_77225;HRSCAF=78975	1	3	ENSG00000174928	chromosome 3 open reading frame 33 [Source:HGNC Symbol;Acc:HGNC:26434]	30212519	30221983	-
g39986	ScfyRBE_77364;HRSCAF=79257	1	3	ENSG00000244405	ETS variant 5 [Source:HGNC Symbol;Acc:HGNC:3494]	9562013	9615153	-
g39722	ScfyRBE_77363;HRSCAF=79256	1	3	ENSG00000153767	general transcription factor IIE subunit 1 [Source:HGNC Symbol;Acc:HGNC:4650]	3446026	3470091	-
g39723	ScfyRBE_77363;HRSCAF=79256	1	3	ENSG00000144840	RAB, member of RAS oncogene family like 3 [Source:HGNC Symbol;Acc:HGNC:18072]	3474987	3508049	+
g39928	ScfyRBE_77364;HRSCAF=79257	1	3	ENSG00000172578	kelch like family member 6 [Source:HGNC Symbol;Acc:HGNC:18653]	7558996	7611408	-
g39979	ScfyRBE_77364;HRSCAF=79257	1	3	ENSG00000163904	SUMO specific peptidase 2 [Source:HGNC Symbol;Acc:HGNC:23116]	9202343	9229987	+
g39916	ScfyRBE_77364;HRSCAF=79257	1	3	ENSG00000078070	methylcrotonoyl-CoA carboxylase 1 [Source:HGNC Symbol;Acc:HGNC:6936]	7206230	7226973	-
g24516	ScfyRBE_77225;HRSCAF=78975	1	3	ENSG00000169814	biotinidase [Source:HGNC Symbol;Acc:HGNC:1122]	2546639	2580011	+
g39991	ScfyRBE_77364;HRSCAF=79257	1	3	ENSG00000213139	crystallin gamma S [Source:HGNC Symbol;Acc:HGNC:2417]	9979103	9986673	-
g39975	ScfyRBE_77364;HRSCAF=79257	1	3	ENSG00000163900	transmembrane protein 41A [Source:HGNC Symbol;Acc:HGNC:30544]	9136821	9143447	-
g39731	ScfyRBE_77363;HRSCAF=79256	1	3	ENSG00000163428	leucine rich repeat containing 58 [Source:HGNC Symbol;Acc:HGNC:26968]	3752048	3766326	+
g24488	ScfyRBE_77225;HRSCAF=78975	1	3	ENSG00000114670	NIMA related kinase 11 [Source:HGNC Symbol;Acc:HGNC:18593]	1227042	1443373	-
g39733	ScfyRBE_77363;HRSCAF=79256	1	3	ENSG00000175697	G protein-coupled receptor 156 [Source:HGNC Symbol;Acc:HGNC:20844]	3794211	3896894	+
g39894	ScfyRBE_77364;HRSCAF=79257	1	3	ENSG00000284862	coiled-coil domain containing 39 [Source:NCBI gene;Acc:339829]	5277806	5324420	-
g39717	ScfyRBE_77363;HRSCAF=79256	1	3	ENSG00000163833	F-box protein 40 [Source:HGNC Symbol;Acc:HGNC:29816]	2881106	2892858	-
g39996	ScfyRBE_77364;HRSCAF=79257	1	3	ENSG00000113905	histidine rich glycoprotein [Source:HGNC Symbol;Acc:HGNC:5181]	10103513	10120059	+
g39994	ScfyRBE_77364;HRSCAF=79257	1	3	ENSG00000145192	alpha 2-HS glycoprotein [Source:HGNC Symbol;Acc:HGNC:349]	10049456	10055938	+
g24483	ScfyRBE_77225;HRSCAF=78975	1	3	ENSG00000114686	mitochondrial ribosomal protein L3 [Source:HGNC Symbol;Acc:HGNC:10379]	1104673	1157012	+
g39719	ScfyRBE_77363;HRSCAF=79256	1	3	ENSG00000186103	arginine-fifty homeobox [Source:HGNC Symbol;Acc:HGNC:30146]	2902221	2911481	-
g24625	ScfyRBE_77225;HRSCAF=78975	1	3	ENSG00000077092	retinoic acid receptor beta [Source:HGNC Symbol;Acc:HGNC:9865]	10415473	10580410	+
g574	ScfyRBE_4;HRSCAF=53	1	21	ENSG00000160294	minichromosome maintenance complex component 3 associated protein [Source:HGNC Symbol;Acc:HGNC:6946]	328601	366679	+
g39701	ScfyRBE_77363;HRSCAF=79256	1	3	ENSG00000196981	WD repeat domain 5B [Source:HGNC Symbol;Acc:HGNC:17826]	2314769	2315761	+
g39968	ScfyRBE_77364;HRSCAF=79257	1	3	ENSG00000156931	VPS8, CORVET complex subunit [Source:HGNC Symbol;Acc:HGNC:29122]	8613222	8828176	+
g40098	ScfyRBE_77364;HRSCAF=79257	1	3	ENSG00000161267	3-hydroxybutyrate dehydrogenase 1 [Source:HGNC Symbol;Acc:HGNC:1027]	16991028	17029751	+
g618	ScfyRBE_4;HRSCAF=53	1	21	ENSG00000184787	ubiquitin conjugating enzyme E2 G2 [Source:HGNC Symbol;Acc:HGNC:12483]	1454833	1484345	+
g24924	ScfyRBE_77225;HRSCAF=78975	1	3	ENSG00000163655	guanine monophosphate synthase [Source:HGNC Symbol;Acc:HGNC:4378]	30263597	30336803	+
g24758	ScfyRBE_77225;HRSCAF=78975	1	3	ENSG00000158258	calsyntenin 2 [Source:HGNC Symbol;Acc:HGNC:17448]	18213307	18350761	+
g39933	ScfyRBE_77364;HRSCAF=79257	1	3	ENSG00000175193	presenilin associated rhomboid like [Source:HGNC Symbol;Acc:HGNC:18253]	7823573	7867650	-
g39982	ScfyRBE_77364;HRSCAF=79257	1	3	ENSG00000073792	insulin like growth factor 2 mRNA binding protein 2 [Source:HGNC Symbol;Acc:HGNC:28867]	9249494	9479861	-
g39982	ScfyRBE_77364;HRSCAF=79257	1	3	ENSG00000073792	insulin like growth factor 2 mRNA binding protein 2 [Source:HGNC Symbol;Acc:HGNC:28867]	9249494	9479861	-
g40045	ScfyRBE_77364;HRSCAF=79257	1	3	ENSG00000188729	osteocrin [Source:HGNC Symbol;Acc:HGNC:29961]	13568799	13592590	+
g39913	ScfyRBE_77364;HRSCAF=79257	1	3	ENSG00000058063	ATPase phospholipid transporting 11B (putative) [Source:HGNC Symbol;Acc:HGNC:13553]	6993493	7110166	+
g39895	ScfyRBE_77364;HRSCAF=79257	1	3	ENSG00000114416	FMR1 autosomal homolog 1 [Source:HGNC Symbol;Acc:HGNC:4023]	5451607	5519906	+
g24818	ScfyRBE_77225;HRSCAF=78975	1	3	ENSG00000188313	phospholipid scramblase 1 [Source:HGNC Symbol;Acc:HGNC:9092]	22866379	22940147	-
g39755	ScfyRBE_77363;HRSCAF=79256	1	3	ENSG00000163424	chromosome 3 open reading frame 30 [Source:HGNC Symbol;Acc:HGNC:26553]	4620323	4669463	-
g39755	ScfyRBE_77363;HRSCAF=79256	1	3	ENSG00000114638	uroplakin 1B [Source:HGNC Symbol;Acc:HGNC:12578]	4620323	4669463	-
g39893	ScfyRBE_77364;HRSCAF=79257	1	3	ENSG00000163728	tetratricopeptide repeat domain 14 [Source:HGNC Symbol;Acc:HGNC:24697]	5265142	5274354	+
g39872	ScfyRBE_77364;HRSCAF=79257	1	3	ENSG00000172667	zinc finger matrin-type 3 [Source:HGNC Symbol;Acc:HGNC:29983]	4098887	4120569	-
g702	ScfyRBE_4;HRSCAF=53	1	21	ENSG00000141956	PR/SET domain 15 [Source:HGNC Symbol;Acc:HGNC:13999]	3589136	3628956	+
g39867	ScfyRBE_77364;HRSCAF=79257	1	3	ENSG00000197584	potassium calcium-activated channel subfamily M regulatory beta subunit 2 [Source:HGNC Symbol;Acc:HGNC:6286]	3951855	3987911	+
g704	ScfyRBE_4;HRSCAF=53	1	21	ENSG00000183421	receptor interacting serine/threonine kinase 4 [Source:HGNC Symbol;Acc:HGNC:496]	3655300	3678502	+
g844	ScfyRBE_4;HRSCAF=53	1	21	ENSG00000177692	DnaJ heat shock protein family (Hsp40) member C28 [Source:HGNC Symbol;Acc:HGNC:1297]	10318195	10319214	+
g39806	ScfyRBE_77363;HRSCAF=79256	1	3	ENSG00000114573	ATPase H+ transporting V1 subunit A [Source:HGNC Symbol;Acc:HGNC:851]	9140265	9164600	-
g24733	ScfyRBE_77225;HRSCAF=78975	1	3	ENSG00000158220	extended synaptotagmin 3 [Source:HGNC Symbol;Acc:HGNC:24295]	16586798	16633615	+
g25040	ScfyRBE_77225;HRSCAF=78975	1	3	ENSG00000085276	MDS1 and EVI1 complex locus [Source:HGNC Symbol;Acc:HGNC:3498]	40202876	40552053	-
g24708	ScfyRBE_77225;HRSCAF=78975	1	3	ENSG00000168917	solute carrier family 35 member G2 [Source:HGNC Symbol;Acc:HGNC:28480]	15414853	15416091	+
g871	ScfyRBE_4;HRSCAF=53	1	21	ENSG00000166979	eva-1 homolog C [Source:HGNC Symbol;Acc:HGNC:13239]	11107685	11151128	-
g24887	ScfyRBE_77225;HRSCAF=78975	1	3	ENSG00000197953	arylacetamide deacetylase like 2 [Source:HGNC Symbol;Acc:HGNC:24427]	27103793	27123236	+
g24889	ScfyRBE_77225;HRSCAF=78975	1	3	ENSG00000114771	arylacetamide deacetylase [Source:HGNC Symbol;Acc:HGNC:17]	27183315	27200548	+
g24891	ScfyRBE_77225;HRSCAF=78975	1	3	ENSG00000198829	succinate receptor 1 [Source:HGNC Symbol;Acc:HGNC:4542]	27260758	27375290	+
g24647	ScfyRBE_77225;HRSCAF=78975	1	3	ENSG00000014257	acid phosphatase, prostate [Source:HGNC Symbol;Acc:HGNC:125]	11785102	11828097	+
g868	ScfyRBE_4;HRSCAF=53	1	21	ENSG00000159079	cilia and flagella associated protein 298 [Source:HGNC Symbol;Acc:HGNC:1301]	11047574	11057982	+
g810	ScfyRBE_4;HRSCAF=53	1	21	ENSG00000159216	runt related transcription factor 1 [Source:HGNC Symbol;Acc:HGNC:10471]	9054622	9292120	+
g666	ScfyRBE_4;HRSCAF=53	1	21	ENSG00000276076	crystallin alpha A2 [Source:HGNC Symbol;Acc:HGNC:51901]	2601874	2623164	-
g1020	ScfyRBE_4;HRSCAF=53	1	21	ENSG00000154645	chondrolectin [Source:HGNC Symbol;Acc:HGNC:17807]	22300914	22319733	-
g24987	ScfyRBE_77225;HRSCAF=78975	1	3	ENSG00000169251	NMD3 ribosome export adaptor [Source:HGNC Symbol;Acc:HGNC:24250]	34602542	34644865	+
g24827	ScfyRBE_77225;HRSCAF=78975	1	3	ENSG00000174963	Zic family member 4 [Source:HGNC Symbol;Acc:HGNC:20393]	23646903	23658007	-
g39757	ScfyRBE_77363;HRSCAF=79256	1	3	ENSG00000144847	immunoglobulin superfamily member 11 [Source:HGNC Symbol;Acc:HGNC:16669]	4717103	4830280	+
g714	ScfyRBE_4;HRSCAF=53	1	21	ENSG00000157601	MX dynamin like GTPase 1 [Source:HGNC Symbol;Acc:HGNC:7532]	3888179	3900299	-
g24605	ScfyRBE_77225;HRSCAF=78975	1	3	ENSG00000170142	ubiquitin conjugating enzyme E2 E1 [Source:HGNC Symbol;Acc:HGNC:12477]	8907996	8999360	+
g40039	ScfyRBE_77364;HRSCAF=79257	1	3	ENSG00000196083	interleukin 1 receptor accessory protein [Source:HGNC Symbol;Acc:HGNC:5995]	13101601	13226763	+
g39742	ScfyRBE_77363;HRSCAF=79256	1	3	ENSG00000144837	phospholipase A1 member A [Source:HGNC Symbol;Acc:HGNC:17661]	4289535	4323701	-
g40138	ScfyRBE_77364;HRSCAF=79257	1	3	ENSG00000122068	forty-two-three domain containing 1 [Source:HGNC Symbol;Acc:HGNC:25407]	18352340	18382654	+
g24597	ScfyRBE_77225;HRSCAF=78975	1	3	ENSG00000182247	ubiquitin conjugating enzyme E2 E2 [Source:HGNC Symbol;Acc:HGNC:12478]	8424149	8748676	+
g24969	ScfyRBE_77225;HRSCAF=78975	1	3	ENSG00000151967	schwannomin interacting protein 1 [Source:HGNC Symbol;Acc:HGNC:15678]	33527760	33568382	+
g655	ScfyRBE_4;HRSCAF=53	1	21	ENSG00000160207	heat shock transcription factor 2 binding protein [Source:HGNC Symbol;Acc:HGNC:5226]	2272843	2338294	+
g24956	ScfyRBE_77225;HRSCAF=78975	1	3	ENSG00000168827	G elongation factor mitochondrial 1 [Source:HGNC Symbol;Acc:HGNC:13780]	32548749	32590226	+
g39724	ScfyRBE_77363;HRSCAF=79256	1	3	ENSG00000113924	homogentisate 1,2-dioxygenase [Source:HGNC Symbol;Acc:HGNC:4892]	3511675	3552664	+
g40055	ScfyRBE_77364;HRSCAF=79257	1	3	ENSG00000114279	fibroblast growth factor 12 [Source:HGNC Symbol;Acc:HGNC:3668]	14192152	14529684	-
g40048	ScfyRBE_77364;HRSCAF=79257	1	3	ENSG00000152492	coiled-coil domain containing 50 [Source:HGNC Symbol;Acc:HGNC:18111]	13641380	13701269	+
g40048	ScfyRBE_77364;HRSCAF=79257	1	3	ENSG00000152492	coiled-coil domain containing 50 [Source:HGNC Symbol;Acc:HGNC:18111]	13641380	13701269	+
g39689	ScfyRBE_77363;HRSCAF=79256	1	3	ENSG00000138463	disrupted in renal carcinoma 2 [Source:HGNC Symbol;Acc:HGNC:16628]	2000789	2072350	-
g39691	ScfyRBE_77363;HRSCAF=79256	1	3	ENSG00000173193	poly(ADP-ribose) polymerase family member 14 [Source:HGNC Symbol;Acc:HGNC:29232]	2126819	2167490	-
g40034	ScfyRBE_77364;HRSCAF=79257	1	3	ENSG00000163347	claudin 1 [Source:HGNC Symbol;Acc:HGNC:2032]	12917104	12930172	-
g566	ScfyRBE_4;HRSCAF=53	1	21	ENSG00000160310	protein arginine methyltransferase 2 [Source:HGNC Symbol;Acc:HGNC:5186]	62039	94665	-
g576	ScfyRBE_4;HRSCAF=53	1	21	ENSG00000160284	spermatogenesis and centriole associated 1 like [Source:HGNC Symbol;Acc:HGNC:1298]	406007	421231	+
g24975	ScfyRBE_77225;HRSCAF=78975	1	3	ENSG00000068885	intraflagellar transport 80 [Source:HGNC Symbol;Acc:HGNC:29262]	33838294	33930566	-
g39707	ScfyRBE_77363;HRSCAF=79256	1	3	ENSG00000114013	CD86 molecule [Source:HGNC Symbol;Acc:HGNC:1705]	2516925	2554294	-
g24976	ScfyRBE_77225;HRSCAF=78975	1	3	ENSG00000113810	structural maintenance of chromosomes 4 [Source:HGNC Symbol;Acc:HGNC:14013]	33939329	33973514	+
g712	ScfyRBE_4;HRSCAF=53	1	21	ENSG00000184012	transmembrane serine protease 2 [Source:HGNC Symbol;Acc:HGNC:11876]	3844857	3873484	+
g39710	ScfyRBE_77363;HRSCAF=79256	1	3	ENSG00000163406	solute carrier family 15 member 2 [Source:HGNC Symbol;Acc:HGNC:10921]	2639788	2677677	-
g39754	ScfyRBE_77363;HRSCAF=79256	1	3	ENSG00000121578	beta-1,4-galactosyltransferase 4 [Source:HGNC Symbol;Acc:HGNC:927]	4595380	4611495	+
g39696	ScfyRBE_77363;HRSCAF=79256	1	3	ENSG00000163840	deltex E3 ubiquitin ligase 3L [Source:HGNC Symbol;Acc:HGNC:30323]	2196281	2212853	-
g24880	ScfyRBE_77225;HRSCAF=78975	1	3	ENSG00000181631	purinergic receptor P2Y13 [Source:HGNC Symbol;Acc:HGNC:4537]	26775143	26794814	-
g820	ScfyRBE_4;HRSCAF=53	1	21	ENSG00000222018	family with sequence similarity 243 member A [Source:HGNC Symbol;Acc:HGNC:39602]	9576838	9577326	+
g643	ScfyRBE_4;HRSCAF=53	1	21	ENSG00000241945	PWP2, small subunit processome component [Source:HGNC Symbol;Acc:HGNC:9711]	1909578	1923292	-
g24775	ScfyRBE_77225;HRSCAF=78975	1	3	ENSG00000114124	G protein-coupled receptor kinase 7 [Source:HGNC Symbol;Acc:HGNC:17031]	19257754	19366244	+
g39913	ScfyRBE_77364;HRSCAF=79257	1	13	ENSG00000068650	ATPase phospholipid transporting 11A [Source:HGNC Symbol;Acc:HGNC:13552]	6993493	7110166	+
g24536	ScfyRBE_77225;HRSCAF=78975	1	3	ENSG00000154822	phospholipase C like 2 [Source:HGNC Symbol;Acc:HGNC:9064]	3506103	3678682	+
g979	ScfyRBE_4;HRSCAF=53	1	21	ENSG00000154723	ATP synthase peripheral stalk subunit F6 [Source:HGNC Symbol;Acc:HGNC:847]	16677106	16690085	+
g983	ScfyRBE_4;HRSCAF=53	1	21	ENSG00000154719	mitochondrial ribosomal protein L39 [Source:HGNC Symbol;Acc:HGNC:14027]	16774113	16791023	+
g24780	ScfyRBE_77225;HRSCAF=78975	1	3	ENSG00000114127	5'-3' exoribonuclease 1 [Source:HGNC Symbol;Acc:HGNC:30654]	19634119	19718852	-
g690	ScfyRBE_4;HRSCAF=53	1	21	ENSG00000160183	transmembrane serine protease 3 [Source:HGNC Symbol;Acc:HGNC:11877]	3129793	3151596	+
g24847	ScfyRBE_77225;HRSCAF=78975	1	3	ENSG00000169908	transmembrane 4 L six family member 1 [Source:HGNC Symbol;Acc:HGNC:11853]	25071625	25158056	-
g693	ScfyRBE_4;HRSCAF=53	1	21	ENSG00000160179	ATP binding cassette subfamily G member 1 [Source:HGNC Symbol;Acc:HGNC:73]	3229435	3309831	-
g39672	ScfyRBE_77363;HRSCAF=79256	1	3	ENSG00000114547	rhophilin associated tail protein 1B [Source:HGNC Symbol;Acc:HGNC:31927]	895223	963018	+
g39673	ScfyRBE_77363;HRSCAF=79256	1	3	ENSG00000175455	coiled-coil domain containing 14 [Source:HGNC Symbol;Acc:HGNC:25766]	975219	1011862	+
g24725	ScfyRBE_77225;HRSCAF=78975	1	3	ENSG00000158163	DAZ interacting zinc finger protein 1 like [Source:HGNC Symbol;Acc:HGNC:26551]	16275855	16307399	-
g40078	ScfyRBE_77364;HRSCAF=79257	1	3	ENSG00000172061	leucine rich repeat containing 15 [Source:HGNC Symbol;Acc:HGNC:20818]	15994843	16008963	-
g39728	ScfyRBE_77363;HRSCAF=79256	1	3	ENSG00000163430	follistatin like 1 [Source:HGNC Symbol;Acc:HGNC:3972]	3648421	3718083	+
g39697	ScfyRBE_77363;HRSCAF=79256	1	3	ENSG00000138496	poly(ADP-ribose) polymerase family member 9 [Source:HGNC Symbol;Acc:HGNC:24118]	2220572	2239902	+
g575	ScfyRBE_4;HRSCAF=53	1	21	ENSG00000160285	lanosterol synthase [Source:HGNC Symbol;Acc:HGNC:6708]	380947	400848	+
g39743	ScfyRBE_77363;HRSCAF=79256	1	3	ENSG00000144843	ADP-ribosylarginine hydrolase [Source:HGNC Symbol;Acc:HGNC:269]	4331482	4337069	-
g39709	ScfyRBE_77363;HRSCAF=79256	1	3	ENSG00000145103	immunoglobulin like domain containing receptor 1 [Source:HGNC Symbol;Acc:HGNC:28741]	2593418	2626822	+
g39709	ScfyRBE_77363;HRSCAF=79256	1	3	ENSG00000145103	immunoglobulin like domain containing receptor 1 [Source:HGNC Symbol;Acc:HGNC:28741]	2593418	2626822	+
g841	ScfyRBE_4;HRSCAF=53	1	21	ENSG00000159131	phosphoribosylglycinamide formyltransferase, phosphoribosylglycinamide synthetase, phosphoribosylaminoimidazole synthetase [Source:HGNC Symbol;Acc:HGNC:4163]	10278180	10298630	+
g24801	ScfyRBE_77225;HRSCAF=78975	1	3	ENSG00000181804	solute carrier family 9 member A9 [Source:HGNC Symbol;Acc:HGNC:20653]	20842858	20884178	-
g583	ScfyRBE_4;HRSCAF=53	1	21	ENSG00000142156	collagen type VI alpha 1 chain [Source:HGNC Symbol;Acc:HGNC:2211]	567241	587125	-
g39683	ScfyRBE_77363;HRSCAF=79256	1	3	ENSG00000121542	SEC22 homolog A, vesicle trafficking protein [Source:HGNC Symbol;Acc:HGNC:20260]	1616449	1671401	-
g39931	ScfyRBE_77364;HRSCAF=79257	1	3	ENSG00000163872	YEATS domain containing 2 [Source:HGNC Symbol;Acc:HGNC:25489]	7705920	7808486	+
g39690	ScfyRBE_77363;HRSCAF=79256	1	3	ENSG00000169087	HSPB1 associated protein 1 [Source:HGNC Symbol;Acc:HGNC:16389]	2072416	2121994	+
g39921	ScfyRBE_77364;HRSCAF=79257	1	3	ENSG00000078081	lysosomal associated membrane protein 3 [Source:HGNC Symbol;Acc:HGNC:14582]	7262875	7292586	-
g709	ScfyRBE_4;HRSCAF=53	1	21	ENSG00000188155	keratin associated protein 10-6 [Source:HGNC Symbol;Acc:HGNC:20523]	3780353	3782809	-
g25078	ScfyRBE_77225;HRSCAF=78975	1	3	ENSG00000121853	growth hormone secretagogue receptor [Source:HGNC Symbol;Acc:HGNC:4267]	42886955	42890833	-
g25071	ScfyRBE_77225;HRSCAF=78975	1	3	ENSG00000075651	phospholipase D1 [Source:HGNC Symbol;Acc:HGNC:9067]	42181730	42329055	-
g39807	ScfyRBE_77363;HRSCAF=79256	1	3	ENSG00000121579	N(alpha)-acetyltransferase 50, NatE catalytic subunit [Source:HGNC Symbol;Acc:HGNC:29533]	9192155	9216744	+
g635	ScfyRBE_4;HRSCAF=53	1	21	ENSG00000141959	phosphofructokinase, liver type [Source:HGNC Symbol;Acc:HGNC:8876]	1745303	1779481	-
g24510	ScfyRBE_77225;HRSCAF=78975	1	3	ENSG00000206562	methyltransferase like 6 [Source:HGNC Symbol;Acc:HGNC:28343]	2410244	2419506	-
g612	ScfyRBE_4;HRSCAF=53	1	21	ENSG00000160255	integrin subunit beta 2 [Source:HGNC Symbol;Acc:HGNC:6155]	1378751	1406577	+
g39786	ScfyRBE_77363;HRSCAF=79256	1	3	ENSG00000172020	growth associated protein 43 [Source:HGNC Symbol;Acc:HGNC:4140]	7523482	7614954	-
g40030	ScfyRBE_77364;HRSCAF=79257	1	3	ENSG00000090530	prolyl 3-hydroxylase 2 [Source:HGNC Symbol;Acc:HGNC:19317]	12661199	12713620	-
g717	ScfyRBE_4;HRSCAF=53	1	21	ENSG00000183486	MX dynamin like GTPase 2 [Source:HGNC Symbol;Acc:HGNC:7533]	3914955	3930595	-
g571	ScfyRBE_4;HRSCAF=53	1	21	ENSG00000160299	pericentrin [Source:HGNC Symbol;Acc:HGNC:16068]	209593	305061	-
g654	ScfyRBE_4;HRSCAF=53	1	21	ENSG00000160208	ribosomal RNA processing 1B [Source:HGNC Symbol;Acc:HGNC:23818]	2200677	2272370	-
g39884	ScfyRBE_77364;HRSCAF=79257	1	3	ENSG00000136522	mitochondrial ribosomal protein L47 [Source:HGNC Symbol;Acc:HGNC:16652]	4470354	4489191	-
g39883	ScfyRBE_77364;HRSCAF=79257	1	3	ENSG00000136518	actin like 6A [Source:HGNC Symbol;Acc:HGNC:24124]	4451835	4469527	+
g24581	ScfyRBE_77225;HRSCAF=78975	1	3	ENSG00000151789	zinc finger protein 385D [Source:HGNC Symbol;Acc:HGNC:26191]	6990684	7165490	-
g24588	ScfyRBE_77225;HRSCAF=78975	1	3	ENSG00000151789	zinc finger protein 385D [Source:HGNC Symbol;Acc:HGNC:26191]	7606945	7796559	-
g945	ScfyRBE_4;HRSCAF=53	1	21	ENSG00000156253	RWD domain containing 2B [Source:HGNC Symbol;Acc:HGNC:1302]	14087954	14097074	+
g24570	ScfyRBE_77225;HRSCAF=78975	1	3	ENSG00000114166	lysine acetyltransferase 2B [Source:HGNC Symbol;Acc:HGNC:8638]	6059981	6124309	+
g24781	ScfyRBE_77225;HRSCAF=78975	1	3	ENSG00000175054	ATR serine/threonine kinase [Source:HGNC Symbol;Acc:HGNC:882]	19720134	19806482	-
g39974	ScfyRBE_77364;HRSCAF=79257	1	3	ENSG00000073803	mitogen-activated protein kinase kinase kinase 13 [Source:HGNC Symbol;Acc:HGNC:6852]	9093450	9129592	+
g40139	ScfyRBE_77364;HRSCAF=79257	1	3	ENSG00000186001	leucine rich repeats and calponin homology domain containing 3 [Source:HGNC Symbol;Acc:HGNC:28637]	18389250	18496668	+
g40139	ScfyRBE_77364;HRSCAF=79257	1	3	ENSG00000186001	leucine rich repeats and calponin homology domain containing 3 [Source:HGNC Symbol;Acc:HGNC:28637]	18389250	18496668	+
g39698	ScfyRBE_77363;HRSCAF=79256	1	3	ENSG00000114030	karyopherin subunit alpha 1 [Source:HGNC Symbol;Acc:HGNC:6394]	2240311	2305283	+
g40036	ScfyRBE_77364;HRSCAF=79257	1	3	ENSG00000113946	claudin 16 [Source:HGNC Symbol;Acc:HGNC:2037]	12989476	13014703	+
g24911	ScfyRBE_77225;HRSCAF=78975	1				29003238	29126930	+
g24746	ScfyRBE_77225;HRSCAF=78975	1	3	ENSG00000175110	mitochondrial ribosomal protein S22 [Source:HGNC Symbol;Acc:HGNC:14508]	17286057	17301312	+
g604	ScfyRBE_4;HRSCAF=53	1	21	ENSG00000186866	protein O-fucosyltransferase 2 [Source:HGNC Symbol;Acc:HGNC:14683]	1074776	1107093	+
g24804	ScfyRBE_77225;HRSCAF=78975	1	3	ENSG00000181744	divergent protein kinase domain 2A [Source:HGNC Symbol;Acc:HGNC:28490]	21006819	21010298	+
g24971	ScfyRBE_77225;HRSCAF=78975	1	3	ENSG00000168811	interleukin 12A [Source:HGNC Symbol;Acc:HGNC:5969]	33627461	33669168	+
g39746	ScfyRBE_77363;HRSCAF=79256	1	3	ENSG00000113845	translocase of inner mitochondrial membrane domain containing 1 [Source:HGNC Symbol;Acc:HGNC:1321]	4371884	4390450	-
g39745	ScfyRBE_77363;HRSCAF=79256	1	3	ENSG00000121594	CD80 molecule [Source:HGNC Symbol;Acc:HGNC:1700]	4349412	4361638	+
g788	ScfyRBE_4;HRSCAF=53	1	6	ENSG00000083097	DOP1 leucine zipper like protein A [Source:HGNC Symbol;Acc:HGNC:21194]	8016399	8125336	-
g39794	ScfyRBE_77363;HRSCAF=79256	1	3	ENSG00000181722	zinc finger and BTB domain containing 20 [Source:HGNC Symbol;Acc:HGNC:13503]	8678505	8715911	+
g24505	ScfyRBE_77225;HRSCAF=78975	1	3	ENSG00000131375	calpain 7 [Source:HGNC Symbol;Acc:HGNC:1484]	2241934	2305257	+
g39971	ScfyRBE_77364;HRSCAF=79257	1	3	ENSG00000113790	enoyl-CoA hydratase and 3-hydroxyacyl CoA dehydrogenase [Source:HGNC Symbol;Acc:HGNC:3247]	8934411	8975266	-
g24962	ScfyRBE_77225;HRSCAF=78975	1	3	ENSG00000214216	IQ motif containing J [Source:HGNC Symbol;Acc:HGNC:32406]	32925077	33066908	+
g25084	ScfyRBE_77225;HRSCAF=78975	1	3	ENSG00000114346	epithelial cell transforming 2 [Source:HGNC Symbol;Acc:HGNC:3155]	43101835	43154250	+
g24950	ScfyRBE_77225;HRSCAF=78975	1	3	ENSG00000168779	short stature homeobox 2 [Source:HGNC Symbol;Acc:HGNC:10854]	32127224	32132099	-
g24650	ScfyRBE_77225;HRSCAF=78975	1	3	ENSG00000138246	DnaJ heat shock protein family (Hsp40) member C13 [Source:HGNC Symbol;Acc:HGNC:30343]	11846850	11968820	+
g971	ScfyRBE_4;HRSCAF=53	1	21	ENSG00000166265	cysteine and tyrosine rich 1 [Source:HGNC Symbol;Acc:HGNC:16274]	16079145	16098840	+
g40110	ScfyRBE_77364;HRSCAF=79257	1	3	ENSG00000174004	negative regulator of reactive oxygen species [Source:HGNC Symbol;Acc:HGNC:24613]	17679851	17702735	-
g40114	ScfyRBE_77364;HRSCAF=79257	1	3	ENSG00000214097	single-pass membrane protein with coiled-coil domains 1 [Source:HGNC Symbol;Acc:HGNC:27407]	17787848	17797551	+
g39970	ScfyRBE_77364;HRSCAF=79257	1	3	ENSG00000187068	chromosome 3 open reading frame 70 [Source:HGNC Symbol;Acc:HGNC:33731]	8840010	8899434	-
g39738	ScfyRBE_77363;HRSCAF=79256	1	3	ENSG00000183833	MYCBP associated and testis expressed 1 [Source:HGNC Symbol;Acc:HGNC:24010]	4171631	4233297	-
g24511	ScfyRBE_77225;HRSCAF=78975	1	3	ENSG00000144597	ELL associated factor 1 [Source:HGNC Symbol;Acc:HGNC:20907]	2421262	2430938	+
g39741	ScfyRBE_77363;HRSCAF=79256	1	3	ENSG00000121577	popeye domain containing 2 [Source:HGNC Symbol;Acc:HGNC:17648]	4264615	4280361	+
g24512	ScfyRBE_77225;HRSCAF=78975	1	3	ENSG00000206561	collagen like tail subunit of asymmetric acetylcholinesterase [Source:HGNC Symbol;Acc:HGNC:2226]	2437103	2490350	-
g876	ScfyRBE_4;HRSCAF=53	1	21	ENSG00000159055	MIS18 kinetochore protein A [Source:HGNC Symbol;Acc:HGNC:1286]	11278894	11399695	+
g819	ScfyRBE_4;HRSCAF=53	1	21	ENSG00000243627	small integral membrane protein 34A [Source:HGNC Symbol;Acc:HGNC:39601]	9550940	9565983	+
g1054	ScfyRBE_4;HRSCAF=53	1	21	ENSG00000155307	SAM domain, SH3 domain and nuclear localization signals 1 [Source:HGNC Symbol;Acc:HGNC:10528]	25103057	25231523	+
g1054	ScfyRBE_4;HRSCAF=53	1	21	ENSG00000155307	SAM domain, SH3 domain and nuclear localization signals 1 [Source:HGNC Symbol;Acc:HGNC:10528]	25103057	25231523	+
g39825	ScfyRBE_77363;HRSCAF=79256	1	3	ENSG00000186265	B and T lymphocyte associated [Source:HGNC Symbol;Acc:HGNC:21087]	10155670	10213604	+
g24837	ScfyRBE_77225;HRSCAF=78975	1	3	ENSG00000153002	carboxypeptidase B1 [Source:HGNC Symbol;Acc:HGNC:2299]	24710550	24741297	+
g24629	ScfyRBE_77225;HRSCAF=78975	1	3	ENSG00000151093	3-oxoacyl-ACP synthase, mitochondrial [Source:HGNC Symbol;Acc:HGNC:26063]	10736801	10741010	+
g24864	ScfyRBE_77225;HRSCAF=78975	1	3	ENSG00000120742	stress associated endoplasmic reticulum protein 1 [Source:HGNC Symbol;Acc:HGNC:10759]	26137629	26139292	-
g39889	ScfyRBE_77364;HRSCAF=79257	1	3	ENSG00000114757	peroxisomal biogenesis factor 5 like [Source:HGNC Symbol;Acc:HGNC:30024]	4642429	4844524	-
g39889	ScfyRBE_77364;HRSCAF=79257	1	3	ENSG00000114757	peroxisomal biogenesis factor 5 like [Source:HGNC Symbol;Acc:HGNC:30024]	4642429	4844524	-
g39889	ScfyRBE_77364;HRSCAF=79257	1	3	ENSG00000114757	peroxisomal biogenesis factor 5 like [Source:HGNC Symbol;Acc:HGNC:30024]	4642429	4844524	-
g24792	ScfyRBE_77225;HRSCAF=78975	1	3	ENSG00000175040	carbohydrate sulfotransferase 2 [Source:HGNC Symbol;Acc:HGNC:1970]	20242462	20249412	+
g585	ScfyRBE_4;HRSCAF=53	1	21	ENSG00000183570	poly(rC) binding protein 3 [Source:HGNC Symbol;Acc:HGNC:8651]	624661	650421	-
g24913	ScfyRBE_77225;HRSCAF=78975	1	3	ENSG00000174948	G protein-coupled receptor 149 [Source:HGNC Symbol;Acc:HGNC:23627]	29184918	29243045	-
g39801	ScfyRBE_77363;HRSCAF=79256	1	3	ENSG00000163617	coiled-coil domain containing 191 [Source:HGNC Symbol;Acc:HGNC:29272]	8927302	9009067	+
g857	ScfyRBE_4;HRSCAF=53	1	21	ENSG00000184221	oligodendrocyte transcription factor 1 [Source:HGNC Symbol;Acc:HGNC:16983]	10687253	10688647	-
g25080	ScfyRBE_77225;HRSCAF=78975	1	3	ENSG00000121858	TNF superfamily member 10 [Source:HGNC Symbol;Acc:HGNC:11925]	42913499	42927604	-
g858	ScfyRBE_4;HRSCAF=53	1	21	ENSG00000205927	oligodendrocyte transcription factor 2 [Source:HGNC Symbol;Acc:HGNC:9398]	10694151	10728613	-
g24783	ScfyRBE_77225;HRSCAF=78975	1	3	ENSG00000120756	plastin 1 [Source:HGNC Symbol;Acc:HGNC:9090]	19872301	19914381	+
g25074	ScfyRBE_77225;HRSCAF=78975	1	3	ENSG00000186329	transmembrane protein 212 [Source:HGNC Symbol;Acc:HGNC:34295]	42372745	42419893	+
g40022	ScfyRBE_77364;HRSCAF=79257	1	3	ENSG00000145012	LIM domain containing preferred translocation partner in lipoma [Source:HGNC Symbol;Acc:HGNC:6679]	11521081	11668333	+
g40023	ScfyRBE_77364;HRSCAF=79257	1	3	ENSG00000145012	LIM domain containing preferred translocation partner in lipoma [Source:HGNC Symbol;Acc:HGNC:6679]	11705670	11806500	+
g636	ScfyRBE_4;HRSCAF=53	1	21	ENSG00000160224	autoimmune regulator [Source:HGNC Symbol;Acc:HGNC:360]	1779508	1786778	-
g24901	ScfyRBE_77225;HRSCAF=78975	1	3	ENSG00000181467	RAP2B, member of RAS oncogene family [Source:HGNC Symbol;Acc:HGNC:9862]	28270607	28290929	+
g689	ScfyRBE_4;HRSCAF=53	1	21	ENSG00000160185	ubiquitin associated and SH3 domain containing A [Source:HGNC Symbol;Acc:HGNC:12462]	3081717	3122727	-
g24779	ScfyRBE_77225;HRSCAF=78975	1	3	ENSG00000175066	glycerol kinase 5 [Source:HGNC Symbol;Acc:HGNC:28635]	19551868	19606690	-
g816	ScfyRBE_4;HRSCAF=53	1	21	ENSG00000159200	regulator of calcineurin 1 [Source:HGNC Symbol;Acc:HGNC:3040]	9505397	9512749	+
g40131	ScfyRBE_77364;HRSCAF=79257	1				18205370	18258532	+
g692	ScfyRBE_4;HRSCAF=53	1	21	ENSG00000160180	trefoil factor 3 [Source:HGNC Symbol;Acc:HGNC:11757]	3178440	3225227	+
g40091	ScfyRBE_77364;HRSCAF=79257	1	3	ENSG00000173950	xyloside xylosyltransferase 1 [Source:HGNC Symbol;Acc:HGNC:26639]	16549499	16716803	-
g39702	ScfyRBE_77363;HRSCAF=79256	1	3	ENSG00000114023	family with sequence similarity 162 member A [Source:HGNC Symbol;Acc:HGNC:17865]	2318632	2349900	-
g24608	ScfyRBE_77225;HRSCAF=78975	1	3	ENSG00000174738	nuclear receptor subfamily 1 group D member 2 [Source:HGNC Symbol;Acc:HGNC:7963]	9018299	9069293	+
g39784	ScfyRBE_77363;HRSCAF=79256	1	3	ENSG00000185565	limbic system associated membrane protein [Source:HGNC Symbol;Acc:HGNC:6705]	7271932	7436612	+
g579	ScfyRBE_4;HRSCAF=53	1	21	ENSG00000142173	collagen type VI alpha 2 chain [Source:HGNC Symbol;Acc:HGNC:2212]	443034	524924	-
g579	ScfyRBE_4;HRSCAF=53	1	21	ENSG00000142173	collagen type VI alpha 2 chain [Source:HGNC Symbol;Acc:HGNC:2212]	443034	524924	-
g25076	ScfyRBE_77225;HRSCAF=78975	1	3	ENSG00000075420	fibronectin type III domain containing 3B [Source:HGNC Symbol;Acc:HGNC:24670]	42592747	42875711	+
g24670	ScfyRBE_77225;HRSCAF=78975	1	3	ENSG00000163781	DNA topoisomerase II binding protein 1 [Source:HGNC Symbol;Acc:HGNC:17008]	12808284	12863646	-
g40148	ScfyRBE_77364;HRSCAF=79257	1	3	ENSG00000163848	zinc finger protein 148 [Source:HGNC Symbol;Acc:HGNC:12933]	18869995	18933711	+
g24606	ScfyRBE_77225;HRSCAF=78975	1	3	ENSG00000197885	NFKB inhibitor interacting Ras like 1 [Source:HGNC Symbol;Acc:HGNC:17899]	9001715	9009930	-
g39885	ScfyRBE_77364;HRSCAF=79257	1	3	ENSG00000136521	NADH:ubiquinone oxidoreductase subunit B5 [Source:HGNC Symbol;Acc:HGNC:7700]	4489263	4502617	+
g40026	ScfyRBE_77364;HRSCAF=79257	1	3	ENSG00000188001	tumor protein p63 regulated 1 [Source:HGNC Symbol;Acc:HGNC:24759]	11902924	12170142	+
g25051	ScfyRBE_77225;HRSCAF=78975	1	3	ENSG00000187033	sterile alpha motif domain containing 7 [Source:HGNC Symbol;Acc:HGNC:25394]	40863372	40930135	+
g39811	ScfyRBE_77363;HRSCAF=79256	1	3	ENSG00000144857	BOC cell adhesion associated, oncogene regulated [Source:HGNC Symbol;Acc:HGNC:17173]	9560658	9652546	-
g40104	ScfyRBE_77364;HRSCAF=79257	1	3	ENSG00000114503	nuclear cap binding protein subunit 2 [Source:HGNC Symbol;Acc:HGNC:7659]	17487720	17491401	+
g1050	ScfyRBE_4;HRSCAF=53	1	21	ENSG00000180530	nuclear receptor interacting protein 1 [Source:HGNC Symbol;Acc:HGNC:8001]	24881882	24885355	+
g24985	ScfyRBE_77225;HRSCAF=78975	1	3	ENSG00000169255	beta-1,3-N-acetylgalactosaminyltransferase 1 (globoside blood group) [Source:HGNC Symbol;Acc:HGNC:918]	34509514	34510509	-
g24677	ScfyRBE_77225;HRSCAF=78975	1	3	ENSG00000163785	receptor-like tyrosine kinase [Source:HGNC Symbol;Acc:HGNC:10481]	13241540	13412317	-
g652	ScfyRBE_4;HRSCAF=53	1	21	ENSG00000160213	cystatin B [Source:HGNC Symbol;Acc:HGNC:2482]	2185550	2186397	+
g40079	ScfyRBE_77364;HRSCAF=79257	1	3	ENSG00000178732	glycoprotein V platelet [Source:HGNC Symbol;Acc:HGNC:4443]	16029333	16030649	-
g24628	ScfyRBE_77225;HRSCAF=78975	1	3	ENSG00000151092	N-glycanase 1 [Source:HGNC Symbol;Acc:HGNC:17646]	10679857	10722787	-
g24628	ScfyRBE_77225;HRSCAF=78975	1	3	ENSG00000151092	N-glycanase 1 [Source:HGNC Symbol;Acc:HGNC:17646]	10679857	10722787	-
g24978	ScfyRBE_77225;HRSCAF=78975	1	3	ENSG00000186432	karyopherin subunit alpha 4 [Source:HGNC Symbol;Acc:HGNC:6397]	34027095	34079217	-
g39829	ScfyRBE_77363;HRSCAF=79256	1	3	ENSG00000174500	germinal center associated signaling and motility [Source:HGNC Symbol;Acc:HGNC:20253]	10316275	10330139	-
g40145	ScfyRBE_77364;HRSCAF=79257	1	3	ENSG00000144909	oxysterol binding protein like 11 [Source:HGNC Symbol;Acc:HGNC:16397]	18641279	18713552	+
g24862	ScfyRBE_77225;HRSCAF=78975	1	3	ENSG00000196428	TSC22 domain family member 2 [Source:HGNC Symbol;Acc:HGNC:29095]	25999745	26043606	+
g39828	ScfyRBE_77363;HRSCAF=79256	1	3	ENSG00000114529	chromosome 3 open reading frame 52 [Source:HGNC Symbol;Acc:HGNC:26255]	10285047	10306977	+
g24865	ScfyRBE_77225;HRSCAF=78975	1	3	ENSG00000144895	eukaryotic translation initiation factor 2A [Source:HGNC Symbol;Acc:HGNC:3254]	26140472	26179552	+
g24684	ScfyRBE_77225;HRSCAF=78975	1	3	ENSG00000174611	kyphoscoliosis peptidase [Source:HGNC Symbol;Acc:HGNC:26576]	13616885	13658220	-
g853	ScfyRBE_4;HRSCAF=53	1	21	ENSG00000159110	interferon alpha and beta receptor subunit 2 [Source:HGNC Symbol;Acc:HGNC:5433]	10530442	10540067	-
g854	ScfyRBE_4;HRSCAF=53	1	21	ENSG00000159110	interferon alpha and beta receptor subunit 2 [Source:HGNC Symbol;Acc:HGNC:5433]	10541068	10547581	-
g40007	ScfyRBE_77364;HRSCAF=79257	1	3	ENSG00000127241	mannan binding lectin serine peptidase 1 [Source:HGNC Symbol;Acc:HGNC:6901]	10453482	10512524	-
g40007	ScfyRBE_77364;HRSCAF=79257	1	3	ENSG00000127241	mannan binding lectin serine peptidase 1 [Source:HGNC Symbol;Acc:HGNC:6901]	10453482	10512524	-
g786	ScfyRBE_4;HRSCAF=53	1	21	ENSG00000159259	chromatin assembly factor 1 subunit B [Source:HGNC Symbol;Acc:HGNC:1911]	7944611	7960837	-
g40080	ScfyRBE_77364;HRSCAF=79257	1	3	ENSG00000133657	ATPase 13A3 [Source:HGNC Symbol;Acc:HGNC:24113]	16036494	16119838	-
g24679	ScfyRBE_77225;HRSCAF=78975	1	3	ENSG00000114019	angiomotin like 2 [Source:HGNC Symbol;Acc:HGNC:17812]	13429050	13461573	-
g24873	ScfyRBE_77225;HRSCAF=78975	1	11	ENSG00000118181	ribosomal protein S25 [Source:HGNC Symbol;Acc:HGNC:10413]	26558101	26558478	+
g24718	ScfyRBE_77225;HRSCAF=78975	1	3	ENSG00000168875	SRY-box 14 [Source:HGNC Symbol;Acc:HGNC:11193]	16060036	16060644	+
g678	ScfyRBE_4;HRSCAF=53	1	21	ENSG00000160191	phosphodiesterase 9A [Source:HGNC Symbol;Acc:HGNC:8795]	2836088	2847739	-
g25048	ScfyRBE_77225;HRSCAF=78975	1	3	ENSG00000171757	leucine rich repeat containing 34 [Source:HGNC Symbol;Acc:HGNC:28408]	40820569	40841722	-
g672	ScfyRBE_4;HRSCAF=53	1	21	ENSG00000160194	NADH:ubiquinone oxidoreductase subunit V3 [Source:HGNC Symbol;Acc:HGNC:7719]	2751959	2761901	-
g674	ScfyRBE_4;HRSCAF=53	1	21	ENSG00000160193	WD repeat domain 4 [Source:HGNC Symbol;Acc:HGNC:12756]	2778806	2803511	+
g40101	ScfyRBE_77364;HRSCAF=79257	1	3	ENSG00000163975	melanotransferrin [Source:HGNC Symbol;Acc:HGNC:7037]	17420468	17444040	+
g777	ScfyRBE_4;HRSCAF=53	1	21	ENSG00000185808	phosphatidylinositol glycan anchor biosynthesis class P [Source:HGNC Symbol;Acc:HGNC:3046]	7426569	7433899	+
g24672	ScfyRBE_77225;HRSCAF=78975	1	3	ENSG00000091513	transferrin [Source:HGNC Symbol;Acc:HGNC:11740]	12936364	12966291	+
g24673	ScfyRBE_77225;HRSCAF=78975	1	3	ENSG00000144867	SRP receptor subunit beta [Source:HGNC Symbol;Acc:HGNC:24085]	12971176	12991357	+
g24674	ScfyRBE_77225;HRSCAF=78975	1	3	ENSG00000154917	RAB6B, member RAS oncogene family [Source:HGNC Symbol;Acc:HGNC:14902]	13002601	13026849	-
g572	ScfyRBE_4;HRSCAF=53	1	21	ENSG00000160298	chromosome 21 open reading frame 58 [Source:HGNC Symbol;Acc:HGNC:1300]	307024	319014	+
g24959	ScfyRBE_77225;HRSCAF=78975	1	3	ENSG00000118855	major facilitator superfamily domain containing 1 [Source:HGNC Symbol;Acc:HGNC:25874]	32685103	32710801	+
g25026	ScfyRBE_77225;HRSCAF=78975	1	3	ENSG00000174776	WD repeat domain 49 [Source:HGNC Symbol;Acc:HGNC:26587]	38942152	39067464	-
g25013	ScfyRBE_77225;HRSCAF=78975	1	3	ENSG00000114200	butyrylcholinesterase [Source:HGNC Symbol;Acc:HGNC:983]	37792650	37837383	-
g24653	ScfyRBE_77225;HRSCAF=78975	1	3	ENSG00000129048	atypical chemokine receptor 4 [Source:HGNC Symbol;Acc:HGNC:1611]	12020874	12028293	+
g24564	ScfyRBE_77225;HRSCAF=78975	1	3	ENSG00000183960	potassium voltage-gated channel subfamily H member 8 [Source:HGNC Symbol;Acc:HGNC:18864]	5522425	5715090	+
g25046	ScfyRBE_77225;HRSCAF=78975	1	3	ENSG00000184378	actin related protein T3 [Source:HGNC Symbol;Acc:HGNC:24022]	40794452	40796122	-
g24894	ScfyRBE_77225;HRSCAF=78975	1	3	ENSG00000152601	muscleblind like splicing regulator 1 [Source:HGNC Symbol;Acc:HGNC:6923]	27609478	27771034	+
g25091	ScfyRBE_77225;HRSCAF=78975	1	3	ENSG00000169760	neuroligin 1 [Source:HGNC Symbol;Acc:HGNC:14291]	43746744	43967165	+
g24785	ScfyRBE_77225;HRSCAF=78975	1	3	ENSG00000163710	procollagen C-endopeptidase enhancer 2 [Source:HGNC Symbol;Acc:HGNC:8739]	19988200	20053174	-
g846	ScfyRBE_4;HRSCAF=53	1	21	ENSG00000159128	interferon gamma receptor 2 [Source:HGNC Symbol;Acc:HGNC:5440]	10377963	10399506	-
g40009	ScfyRBE_77364;HRSCAF=79257	1	3	ENSG00000157005	somatostatin [Source:HGNC Symbol;Acc:HGNC:11329]	10792351	10793556	-
g599	ScfyRBE_4;HRSCAF=53	1	21	ENSG00000182871	collagen type XVIII alpha 1 chain [Source:HGNC Symbol;Acc:HGNC:2195]	903919	954701	-
g25047	ScfyRBE_77225;HRSCAF=78975	1	3	ENSG00000085274	myoneurin [Source:HGNC Symbol;Acc:HGNC:14955]	40798917	40812053	+
g24947	ScfyRBE_77225;HRSCAF=78975	1	3	ENSG00000174899	PQ loop repeat containing 2 like [Source:HGNC Symbol;Acc:HGNC:25146]	31689409	31759863	+
g24947	ScfyRBE_77225;HRSCAF=78975	1	3	ENSG00000174899	PQ loop repeat containing 2 like [Source:HGNC Symbol;Acc:HGNC:25146]	31689409	31759863	+
g667	ScfyRBE_4;HRSCAF=53	1	21	ENSG00000274276	cystathionine-beta-synthase like [Source:HGNC Symbol;Acc:HGNC:51829]	2625921	2673236	+
g667	ScfyRBE_4;HRSCAF=53	1	21	ENSG00000274276	cystathionine-beta-synthase like [Source:HGNC Symbol;Acc:HGNC:51829]	2625921	2673236	+
g24849	ScfyRBE_77225;HRSCAF=78975	1	3	ENSG00000169903	transmembrane 4 L six family member 4 [Source:HGNC Symbol;Acc:HGNC:11856]	25239911	25261031	+
g24654	ScfyRBE_77225;HRSCAF=78975	1	3	ENSG00000081307	ubiquitin like modifier activating enzyme 5 [Source:HGNC Symbol;Acc:HGNC:23230]	12078148	12092997	+
g964	ScfyRBE_4;HRSCAF=53	1	21	ENSG00000154734	ADAM metallopeptidase with thrombospondin type 1 motif 1 [Source:HGNC Symbol;Acc:HGNC:217]	15776700	15815358	+
g24856	ScfyRBE_77225;HRSCAF=78975	1	3	ENSG00000082996	ring finger protein 13 [Source:HGNC Symbol;Acc:HGNC:10057]	25525512	25614623	+
g1019	ScfyRBE_4;HRSCAF=53	1	21	ENSG00000154646	transmembrane serine protease 15 [Source:HGNC Symbol;Acc:HGNC:9490]	22094645	22297324	+
g39815	ScfyRBE_77363;HRSCAF=79256	1	3	ENSG00000163608	nucleolus and neural progenitor protein [Source:HGNC Symbol;Acc:HGNC:24496]	9793217	9805197	+
g780	ScfyRBE_4;HRSCAF=53	1	21	ENSG00000159267	holocarboxylase synthetase [Source:HGNC Symbol;Acc:HGNC:4976]	7501746	7673389	+
g24774	ScfyRBE_77225;HRSCAF=78975	1	3	ENSG00000114125	ring finger protein 7 [Source:HGNC Symbol;Acc:HGNC:10070]	19231624	19237016	+
g569	ScfyRBE_4;HRSCAF=53	1	21	ENSG00000160307	S100 calcium binding protein B [Source:HGNC Symbol;Acc:HGNC:10500]	109298	111847	+
g24812	ScfyRBE_77225;HRSCAF=78975	1	3	ENSG00000152952	procollagen-lysine,2-oxoglutarate 5-dioxygenase 2 [Source:HGNC Symbol;Acc:HGNC:9082]	22568169	22663355	-
g39839	ScfyRBE_77364;HRSCAF=79257	1	3	ENSG00000177694	N-acetylated alpha-linked acidic dipeptidase like 2 [Source:HGNC Symbol;Acc:HGNC:23219]	852499	1362997	+
g837	ScfyRBE_4;HRSCAF=53	1	21	ENSG00000205758	crystallin zeta like 1 [Source:HGNC Symbol;Acc:HGNC:2420]	10203338	10230006	+
g852	ScfyRBE_4;HRSCAF=53	1	21	ENSG00000249624	novel protein	10521077	10528263	-
g39802	ScfyRBE_77363;HRSCAF=79256	1	3	ENSG00000184307	zinc finger DHHC-type containing 23 [Source:HGNC Symbol;Acc:HGNC:28654]	9015382	9019307	-
g824	ScfyRBE_4;HRSCAF=53	1	21	ENSG00000159197	potassium voltage-gated channel subfamily E regulatory subunit 2 [Source:HGNC Symbol;Acc:HGNC:6242]	9599261	9602172	-
g40109	ScfyRBE_77364;HRSCAF=79257	1	3	ENSG00000174007	centrosomal protein 19 [Source:HGNC Symbol;Acc:HGNC:28209]	17644907	17648431	+
g39826	ScfyRBE_77363;HRSCAF=79256	1	3	ENSG00000091972	CD200 molecule [Source:HGNC Symbol;Acc:HGNC:7203]	10250926	10267944	-
g25056	ScfyRBE_77225;HRSCAF=78975	1	3	ENSG00000136603	SKI like proto-oncogene [Source:HGNC Symbol;Acc:HGNC:10897]	41227354	41248395	+
g24675	ScfyRBE_77225;HRSCAF=78975	1	3	ENSG00000174640	solute carrier organic anion transporter family member 2A1 [Source:HGNC Symbol;Acc:HGNC:10955]	13076523	13132892	-
g24529	ScfyRBE_77225;HRSCAF=78975	1	3	ENSG00000154813	diphthamide biosynthesis 3 [Source:HGNC Symbol;Acc:HGNC:27717]	2997909	3002086	-
g24984	ScfyRBE_77225;HRSCAF=78975	1	3	ENSG00000163590	protein phosphatase, Mg2+/Mn2+ dependent 1L [Source:HGNC Symbol;Acc:HGNC:16381]	34226685	34489071	+
g24867	ScfyRBE_77225;HRSCAF=78975	1	3	ENSG00000198843	selenoprotein T [Source:HGNC Symbol;Acc:HGNC:18136]	26192108	26211138	+
g698	ScfyRBE_4;HRSCAF=53	1	21	ENSG00000173276	zinc finger and BTB domain containing 21 [Source:HGNC Symbol;Acc:HGNC:13083]	3421023	3485132	+
g699	ScfyRBE_4;HRSCAF=53	1	21	ENSG00000173276	zinc finger and BTB domain containing 21 [Source:HGNC Symbol;Acc:HGNC:13083]	3485156	3486928	+
g24982	ScfyRBE_77225;HRSCAF=78975	1	3	ENSG00000179674	ADP ribosylation factor like GTPase 14 [Source:HGNC Symbol;Acc:HGNC:22974]	34158657	34159229	+
g722	ScfyRBE_4;HRSCAF=53	1	21	ENSG00000182240	beta-secretase 2 [Source:HGNC Symbol;Acc:HGNC:934]	4045679	4154960	-
g630	ScfyRBE_4;HRSCAF=53	1	21	ENSG00000175894	thrombospondin type laminin G domain and EAR repeats [Source:HGNC Symbol;Acc:HGNC:1268]	1621806	1642904	+
g39800	ScfyRBE_77363;HRSCAF=79256	1	3	ENSG00000151576	queuine tRNA-ribosyltransferase accessory subunit 2 [Source:HGNC Symbol;Acc:HGNC:25771]	8907548	8927190	-
g24958	ScfyRBE_77225;HRSCAF=78975	1	3	ENSG00000118849	retinoic acid receptor responder 1 [Source:HGNC Symbol;Acc:HGNC:9867]	32594692	32684161	-
g24666	ScfyRBE_77225;HRSCAF=78975	1	3	ENSG00000144868	transmembrane protein 108 [Source:HGNC Symbol;Acc:HGNC:28451]	12641025	12655237	+
g865	ScfyRBE_4;HRSCAF=53	1	21	ENSG00000205929	chromosome 21 open reading frame 62 [Source:HGNC Symbol;Acc:HGNC:1305]	10908648	10909307	+
g598	ScfyRBE_4;HRSCAF=53	1	21	ENSG00000173638	solute carrier family 19 member 1 [Source:HGNC Symbol;Acc:HGNC:10937]	890581	903639	+
g24568	ScfyRBE_77225;HRSCAF=78975	1	3	ENSG00000183977	protein phosphatase 2C like domain containing 1 [Source:HGNC Symbol;Acc:HGNC:28406]	6000729	6013128	-
g740	ScfyRBE_4;HRSCAF=53	1	21	ENSG00000183067	immunoglobulin superfamily member 5 [Source:HGNC Symbol;Acc:HGNC:5952]	5227786	5346787	-
g948	ScfyRBE_4;HRSCAF=53	1	21	ENSG00000156239	N-6 adenine-specific DNA methyltransferase 1 [Source:HGNC Symbol;Acc:HGNC:16021]	14176326	14188055	-
g822	ScfyRBE_4;HRSCAF=53	1	21	ENSG00000273590	small integral membrane protein 11B [Source:HGNC Symbol;Acc:HGNC:51846]	9588019	9599220	-
g39879	ScfyRBE_77364;HRSCAF=79257	1	3	ENSG00000114450	G protein subunit beta 4 [Source:HGNC Symbol;Acc:HGNC:20731]	4338633	4362424	-
g39804	ScfyRBE_77363;HRSCAF=79256	1	3	ENSG00000178075	GRAM domain containing 1C [Source:HGNC Symbol;Acc:HGNC:25252]	9026016	9110221	-
g791	ScfyRBE_4;HRSCAF=53	1	21	ENSG00000185917	SET domain containing 4 [Source:HGNC Symbol;Acc:HGNC:1258]	8195765	8222391	+
g24954	ScfyRBE_77225;HRSCAF=78975	1	3	ENSG00000178053	myeloid leukemia factor 1 [Source:HGNC Symbol;Acc:HGNC:7125]	32493908	32543991	+
g39810	ScfyRBE_77363;HRSCAF=79256	1	3	ENSG00000206530	cilia and flagella associated protein 44 [Source:HGNC Symbol;Acc:HGNC:25631]	9378555	9560288	+
g24874	ScfyRBE_77225;HRSCAF=78975	1	3	ENSG00000144893	mediator complex subunit 12 like [Source:HGNC Symbol;Acc:HGNC:16050]	26582770	26655179	+
g24878	ScfyRBE_77225;HRSCAF=78975	1	3	ENSG00000138271	G protein-coupled receptor 87 [Source:HGNC Symbol;Acc:HGNC:4538]	26752996	26758334	-
g39896	ScfyRBE_77364;HRSCAF=79257	1	3	ENSG00000205981	DnaJ heat shock protein family (Hsp40) member C19 [Source:HGNC Symbol;Acc:HGNC:30528]	5528663	5567291	-
g25025	ScfyRBE_77225;HRSCAF=78975	1	3	ENSG00000114204	serpin family I member 2 [Source:HGNC Symbol;Acc:HGNC:8945]	38907562	38940729	-
g772	ScfyRBE_4;HRSCAF=53	1	21	ENSG00000157540	dual specificity tyrosine phosphorylation regulated kinase 1A [Source:HGNC Symbol;Acc:HGNC:3091]	7067331	7192740	-
g25052	ScfyRBE_77225;HRSCAF=78975	1	3	ENSG00000008952	SEC62 homolog, preprotein translocation factor [Source:HGNC Symbol;Acc:HGNC:11846]	40947801	40971485	+
g633	ScfyRBE_4;HRSCAF=53	1	21	ENSG00000142185	transient receptor potential cation channel subfamily M member 2 [Source:HGNC Symbol;Acc:HGNC:12339]	1676622	1719706	-
g874	ScfyRBE_4;HRSCAF=53	1	21	ENSG00000170262	melanocortin 2 receptor accessory protein [Source:HGNC Symbol;Acc:HGNC:1304]	11246627	11261670	-
g25032	ScfyRBE_77225;HRSCAF=78975	1	3	ENSG00000173905	golgi integral membrane protein 4 [Source:HGNC Symbol;Acc:HGNC:15448]	39354701	39424038	-
g40092	ScfyRBE_77364;HRSCAF=79257	1	3	ENSG00000114331	ArfGAP with coiled-coil, ankyrin repeat and PH domains 2 [Source:HGNC Symbol;Acc:HGNC:16469]	16719974	16851863	-
g818	ScfyRBE_4;HRSCAF=53	1	21	ENSG00000180509	potassium voltage-gated channel subfamily E regulatory subunit 1 [Source:HGNC Symbol;Acc:HGNC:6240]	9543730	9544119	+
g39816	ScfyRBE_77363;HRSCAF=79256	1	3	ENSG00000163607	GTP binding protein 8 (putative) [Source:HGNC Symbol;Acc:HGNC:25007]	9807368	9826756	-
g835	ScfyRBE_4;HRSCAF=53	1	2	ENSG00000198399	intersectin 2 [Source:HGNC Symbol;Acc:HGNC:6184]	10017415	10163806	-
g40083	ScfyRBE_77364;HRSCAF=79257	1	3	ENSG00000041802	large 60S subunit nuclear export GTPase 1 [Source:HGNC Symbol;Acc:HGNC:25652]	16174120	16233866	-
g24681	ScfyRBE_77225;HRSCAF=78975	1	3	ENSG00000182923	centrosomal protein 63 [Source:HGNC Symbol;Acc:HGNC:25815]	13539504	13544537	+
g24683	ScfyRBE_77225;HRSCAF=78975	1	3	ENSG00000182923	centrosomal protein 63 [Source:HGNC Symbol;Acc:HGNC:25815]	13559478	13598461	+
g651	ScfyRBE_4;HRSCAF=53	1	21	ENSG00000160214	ribosomal RNA processing 1 [Source:HGNC Symbol;Acc:HGNC:18785]	2127988	2184622	-
g697	ScfyRBE_4;HRSCAF=53	1	21	ENSG00000177398	uromodulin like 1 [Source:HGNC Symbol;Acc:HGNC:12560]	3355531	3411618	-
g24838	ScfyRBE_77225;HRSCAF=78975	1	3	ENSG00000163751	carboxypeptidase A3 [Source:HGNC Symbol;Acc:HGNC:2298]	24747904	24772827	+
g839	ScfyRBE_4;HRSCAF=53	1	21	ENSG00000159147	downstream neighbor of SON [Source:HGNC Symbol;Acc:HGNC:2993]	10234562	10241883	+
g25069	ScfyRBE_77225;HRSCAF=78975	1	2	ENSG00000071054	mitogen-activated protein kinase kinase kinase kinase 4 [Source:HGNC Symbol;Acc:HGNC:6866]	41683337	42088941	-
g632	ScfyRBE_4;HRSCAF=53	1	21	ENSG00000160233	leucine rich repeat containing 3 [Source:HGNC Symbol;Acc:HGNC:14965]	1662537	1663310	-
g634	ScfyRBE_4;HRSCAF=53	1	21	ENSG00000160226	cilia and flagella associated protein 410 [Source:HGNC Symbol;Acc:HGNC:1260]	1730071	1739056	+
g638	ScfyRBE_4;HRSCAF=53	1	21	ENSG00000142182	DNA methyltransferase 3 like [Source:HGNC Symbol;Acc:HGNC:2980]	1806593	1820739	+
g638	ScfyRBE_4;HRSCAF=53	1	21	ENSG00000142182	DNA methyltransferase 3 like [Source:HGNC Symbol;Acc:HGNC:2980]	1806593	1820739	+
g25082	ScfyRBE_77225;HRSCAF=78975	1	3	ENSG00000144959	neutral cholesterol ester hydrolase 1 [Source:HGNC Symbol;Acc:HGNC:29260]	43017668	43069980	-
g24667	ScfyRBE_77225;HRSCAF=78975	1	3	ENSG00000170819	beaded filament structural protein 2 [Source:HGNC Symbol;Acc:HGNC:1041]	12659836	12756257	+
g573	ScfyRBE_4;HRSCAF=53	1	21	ENSG00000182362	ybeY metalloendoribonuclease [Source:HGNC Symbol;Acc:HGNC:1299]	322365	326131	-
g25050	ScfyRBE_77225;HRSCAF=78975	1	3	ENSG00000114248	leucine rich repeat containing 31 [Source:HGNC Symbol;Acc:HGNC:26261]	40857914	40859794	-
g685	ScfyRBE_4;HRSCAF=53	1	21	ENSG00000160190	solute carrier family 37 member 1 [Source:HGNC Symbol;Acc:HGNC:11024]	2967460	3023314	-
g24912	ScfyRBE_77225;HRSCAF=78975	1	3	ENSG00000174953	DEAH-box helicase 36 [Source:HGNC Symbol;Acc:HGNC:14410]	29135896	29176620	-
g776	ScfyRBE_4;HRSCAF=53	1	21	ENSG00000182670	tetratricopeptide repeat domain 3 [Source:HGNC Symbol;Acc:HGNC:12393]	7289644	7426320	-
g24728	ScfyRBE_77225;HRSCAF=78975	1	3	ENSG00000114098	armadillo repeat containing 8 [Source:HGNC Symbol;Acc:HGNC:24999]	16366022	16459138	+
g1028	ScfyRBE_4;HRSCAF=53	1	21	ENSG00000154640	BTG anti-proliferation factor 3 [Source:HGNC Symbol;Acc:HGNC:1132]	22784254	22800076	+
g785	ScfyRBE_4;HRSCAF=53	1	21	ENSG00000159261	claudin 14 [Source:HGNC Symbol;Acc:HGNC:2035]	7903468	7904319	+
g1056	ScfyRBE_4;HRSCAF=53	1	21	ENSG00000155304	heat shock protein family A (Hsp70) member 13 [Source:HGNC Symbol;Acc:HGNC:11375]	25273553	25317875	+
g24532	ScfyRBE_77225;HRSCAF=78975	1	3	ENSG00000131378	raftlin, lipid raft linker 1 [Source:HGNC Symbol;Acc:HGNC:30278]	3070200	3248748	-
g40118	ScfyRBE_77364;HRSCAF=79257	1	3	ENSG00000163960	UBX domain protein 7 [Source:HGNC Symbol;Acc:HGNC:29119]	17843234	17884960	+
g980	ScfyRBE_4;HRSCAF=53	1	21	ENSG00000154721	junctional adhesion molecule 2 [Source:HGNC Symbol;Acc:HGNC:14686]	16699305	16727567	-
g735	ScfyRBE_4;HRSCAF=53	1	21	ENSG00000171587	DS cell adhesion molecule [Source:HGNC Symbol;Acc:HGNC:3039]	4773075	5056975	+
g850	ScfyRBE_4;HRSCAF=53	1	21	ENSG00000142166	interferon alpha and beta receptor subunit 1 [Source:HGNC Symbol;Acc:HGNC:5432]	10450936	10471817	-
g24957	ScfyRBE_77225;HRSCAF=78975	1	3	ENSG00000079257	latexin [Source:HGNC Symbol;Acc:HGNC:13347]	32572943	32578502	-
g790	ScfyRBE_4;HRSCAF=53	1	21	ENSG00000159228	carbonyl reductase 1 [Source:HGNC Symbol;Acc:HGNC:1548]	8181405	8200893	-
g24854	ScfyRBE_77225;HRSCAF=78975	1	3	ENSG00000206199	ankyrin repeat and ubiquitin domain containing 1 [Source:HGNC Symbol;Acc:HGNC:29642]	25457185	25485866	-
g24881	ScfyRBE_77225;HRSCAF=78975	1	3	ENSG00000169313	purinergic receptor P2Y12 [Source:HGNC Symbol;Acc:HGNC:18124]	26795690	26796790	-
g40094	ScfyRBE_77364;HRSCAF=79257	1	3	ENSG00000184203	protein phosphatase 1 regulatory inhibitor subunit 2 [Source:HGNC Symbol;Acc:HGNC:9288]	16878087	16898453	-
g25065	ScfyRBE_77225;HRSCAF=78975	1	3	ENSG00000163577	eukaryotic translation initiation factor 5A2 [Source:HGNC Symbol;Acc:HGNC:3301]	41635974	41665116	-
g24734	ScfyRBE_77225;HRSCAF=78975	1	3	ENSG00000114107	centrosomal protein 70 [Source:HGNC Symbol;Acc:HGNC:29972]	16640615	16701315	-
g688	ScfyRBE_4;HRSCAF=53	1	21	ENSG00000160188	radial spoke head component 1 [Source:HGNC Symbol;Acc:HGNC:12371]	3046354	3078129	+
g25049	ScfyRBE_77225;HRSCAF=78975	1	3	ENSG00000188306	leucine rich repeats and IQ motif containing 4 [Source:HGNC Symbol;Acc:HGNC:34298]	40844587	40856446	+
g39808	ScfyRBE_77363;HRSCAF=79256	1	3	ENSG00000176542	upstream transcription factor family member 3 [Source:HGNC Symbol;Acc:HGNC:30494]	9232170	9274796	+
g24699	ScfyRBE_77225;HRSCAF=78975	1	3	ENSG00000174579	MSL complex subunit 2 [Source:HGNC Symbol;Acc:HGNC:25544]	14869841	14898045	-
g39823	ScfyRBE_77363;HRSCAF=79256	1	3	ENSG00000138459	solute carrier family 35 member A5 [Source:HGNC Symbol;Acc:HGNC:20792]	10076876	10094045	-
g39999	ScfyRBE_77364;HRSCAF=79257	1	3	ENSG00000163918	replication factor C subunit 4 [Source:HGNC Symbol;Acc:HGNC:9972]	10170477	10181321	-
g25058	ScfyRBE_77225;HRSCAF=78975	1	3	ENSG00000013297	claudin 11 [Source:HGNC Symbol;Acc:HGNC:8514]	41269092	41282220	+
g24726	ScfyRBE_77225;HRSCAF=78975	1	3	ENSG00000118017	alpha-1,4-N-acetylglucosaminyltransferase [Source:HGNC Symbol;Acc:HGNC:17968]	16307473	16326315	-
g737	ScfyRBE_4;HRSCAF=53	1	21	ENSG00000183036	Purkinje cell protein 4 [Source:HGNC Symbol;Acc:HGNC:8742]	5127359	5194830	-
g24953	ScfyRBE_77225;HRSCAF=78975	1	3	ENSG00000174891	arginine and serine rich coiled-coil 1 [Source:HGNC Symbol;Acc:HGNC:24152]	32148252	32491244	+
g24702	ScfyRBE_77225;HRSCAF=78975	1	3	ENSG00000118007	stromal antigen 1 [Source:HGNC Symbol;Acc:HGNC:11354]	14990247	15222791	-
g24698	ScfyRBE_77225;HRSCAF=78975	1	3	ENSG00000073711	protein phosphatase 2 regulatory subunit B''alpha [Source:HGNC Symbol;Acc:HGNC:9307]	14763387	14864173	+
g40111	ScfyRBE_77364;HRSCAF=79257	1	3	ENSG00000174013	F-box protein 45 [Source:HGNC Symbol;Acc:HGNC:29148]	17742021	17752830	-
g39824	ScfyRBE_77363;HRSCAF=79256	1	3	ENSG00000144848	autophagy related 3 [Source:HGNC Symbol;Acc:HGNC:20962]	10094978	10142425	+
g39824	ScfyRBE_77363;HRSCAF=79256	1	3	ENSG00000144848	autophagy related 3 [Source:HGNC Symbol;Acc:HGNC:20962]	10094978	10142425	+
g24642	ScfyRBE_77225;HRSCAF=78975	1	3	ENSG00000179796	leucine rich repeat containing 3B [Source:HGNC Symbol;Acc:HGNC:28105]	11416147	11416830	+
g25059	ScfyRBE_77225;HRSCAF=78975	1	3	ENSG00000013293	solute carrier family 7 member 14 [Source:HGNC Symbol;Acc:HGNC:29326]	41306927	41354448	-
g40074	ScfyRBE_77364;HRSCAF=79257	1	3	ENSG00000114315	hes family bHLH transcription factor 1 [Source:HGNC Symbol;Acc:HGNC:5192]	15789123	15885725	+
g1043	ScfyRBE_4;HRSCAF=53	1	21	ENSG00000155313	ubiquitin specific peptidase 25 [Source:HGNC Symbol;Acc:HGNC:12624]	24105403	24230784	-
g24723	ScfyRBE_77225;HRSCAF=78975	1	3	ENSG00000066405	claudin 18 [Source:HGNC Symbol;Acc:HGNC:2039]	16224036	16240652	+
g845	ScfyRBE_4;HRSCAF=53	1	21	ENSG00000142188	transmembrane protein 50B [Source:HGNC Symbol;Acc:HGNC:1280]	10325664	10366698	+
g24735	ScfyRBE_77225;HRSCAF=78975	1	3	ENSG00000158234	Fas apoptotic inhibitory molecule [Source:HGNC Symbol;Acc:HGNC:18703]	16701580	16724868	+
g24566	ScfyRBE_77225;HRSCAF=78975	1	3	ENSG00000163576	EF-hand domain family member B [Source:HGNC Symbol;Acc:HGNC:26330]	5841533	5966243	-
g24777	ScfyRBE_77225;HRSCAF=78975	1	3	ENSG00000114126	transcription factor Dp-2 [Source:HGNC Symbol;Acc:HGNC:11751]	19384462	19497408	-
g39822	ScfyRBE_77363;HRSCAF=79256	1	3	ENSG00000091986	coiled-coil domain containing 80 [Source:HGNC Symbol;Acc:HGNC:30649]	10033954	10064377	+
g40084	ScfyRBE_77364;HRSCAF=79257	1	3	ENSG00000185112	family with sequence similarity 43 member A [Source:HGNC Symbol;Acc:HGNC:26888]	16246117	16247403	+
g645	ScfyRBE_4;HRSCAF=53	1	21	ENSG00000160216	1-acylglycerol-3-phosphate O-acyltransferase 3 [Source:HGNC Symbol;Acc:HGNC:326]	2027798	2044792	-
g1029	ScfyRBE_4;HRSCAF=53	1	21	ENSG00000154639	CXADR, Ig-like cell adhesion molecule [Source:HGNC Symbol;Acc:HGNC:2559]	22800975	22860289	-
g24534	ScfyRBE_77225;HRSCAF=78975	1	3	ENSG00000092345	deleted in azoospermia like [Source:HGNC Symbol;Acc:HGNC:2685]	3295503	3334029	-
g787	ScfyRBE_4;HRSCAF=53	1	21	ENSG00000159256	MORC family CW-type zinc finger 3 [Source:HGNC Symbol;Acc:HGNC:23572]	7970824	8005521	-
g40115	ScfyRBE_77364;HRSCAF=79257	1	3	ENSG00000163961	ring finger protein 168 [Source:HGNC Symbol;Acc:HGNC:26661]	17797780	17817901	+
g24542	ScfyRBE_77225;HRSCAF=78975	1	3	ENSG00000131374	TBC1 domain family member 5 [Source:HGNC Symbol;Acc:HGNC:19166]	3915021	3950329	-
g25064	ScfyRBE_77225;HRSCAF=78975	1	3	ENSG00000163584	ribosomal protein L22 like 1 [Source:HGNC Symbol;Acc:HGNC:27610]	41618434	41624612	-
g978	ScfyRBE_4;HRSCAF=53	1	21	ENSG00000154727	GA binding protein transcription factor subunit alpha [Source:HGNC Symbol;Acc:HGNC:4071]	16655839	16677029	-
g40076	ScfyRBE_77364;HRSCAF=79257	1	3	ENSG00000178772	carboxypeptidase N subunit 2 [Source:HGNC Symbol;Acc:HGNC:2313]	15982543	15983757	-
g40146	ScfyRBE_77364;HRSCAF=79257	1	3	ENSG00000114520	sorting nexin 4 [Source:HGNC Symbol;Acc:HGNC:11175]	18719429	18769574	+
g24710	ScfyRBE_77225;HRSCAF=78975	1	3	ENSG00000174564	interleukin 20 receptor subunit beta [Source:HGNC Symbol;Acc:HGNC:6004]	15500511	15528620	+
g701	ScfyRBE_4;HRSCAF=53	1	21	ENSG00000157617	C2 calcium dependent domain containing 2 [Source:HGNC Symbol;Acc:HGNC:1266]	3514417	3569170	+
g39998	ScfyRBE_77364;HRSCAF=79257	1	3	ENSG00000156976	eukaryotic translation initiation factor 4A2 [Source:HGNC Symbol;Acc:HGNC:3284]	10164240	10169790	+
g39998	ScfyRBE_77364;HRSCAF=79257	1	3	ENSG00000156976	eukaryotic translation initiation factor 4A2 [Source:HGNC Symbol;Acc:HGNC:3284]	10164240	10169790	+
g24709	ScfyRBE_77225;HRSCAF=78975	1	3	ENSG00000158092	NCK adaptor protein 1 [Source:HGNC Symbol;Acc:HGNC:7664]	15421043	15491593	+
g25027	ScfyRBE_77225;HRSCAF=78975	1	3	ENSG00000114209	programmed cell death 10 [Source:HGNC Symbol;Acc:HGNC:8761]	39082133	39102810	-
g24526	ScfyRBE_77225;HRSCAF=78975	1	3	ENSG00000131386	polypeptide N-acetylgalactosaminyltransferase 15 [Source:HGNC Symbol;Acc:HGNC:21531]	2950269	2975127	+
g24841	ScfyRBE_77225;HRSCAF=78975	1	3	ENSG00000071794	helicase like transcription factor [Source:HGNC Symbol;Acc:HGNC:11099]	24892140	24952755	-
g24571	ScfyRBE_77225;HRSCAF=78975	1	3	ENSG00000129810	shugoshin 1 [Source:HGNC Symbol;Acc:HGNC:25088]	6135119	6202503	-
g25023	ScfyRBE_77225;HRSCAF=78975	1	3	ENSG00000169064	zinc finger B-box domain containing [Source:HGNC Symbol;Acc:HGNC:26245]	38775498	38885088	-
g40012	ScfyRBE_77364;HRSCAF=79257	1	3	ENSG00000113916	B cell CLL/lymphoma 6 [Source:HGNC Symbol;Acc:HGNC:1001]	10825637	10836829	-
g39878	ScfyRBE_77364;HRSCAF=79257	1	3	ENSG00000171109	mitofusin 1 [Source:HGNC Symbol;Acc:HGNC:18262]	4296360	4331909	+
g773	ScfyRBE_4;HRSCAF=53	1	21	ENSG00000157538	VPS26 endosomal protein sorting factor C [Source:HGNC Symbol;Acc:HGNC:3044]	7224775	7285867	+
g866	ScfyRBE_4;HRSCAF=53	1	21	ENSG00000159086	PAX3 and PAX7 binding protein 1 [Source:HGNC Symbol;Acc:HGNC:13579]	10923364	11040394	+
g963	ScfyRBE_4;HRSCAF=53	1	21	ENSG00000154736	ADAM metallopeptidase with thrombospondin type 1 motif 5 [Source:HGNC Symbol;Acc:HGNC:221]	15700990	15742633	+
g24652	ScfyRBE_77225;HRSCAF=78975	1	3	ENSG00000240303	acyl-CoA dehydrogenase family member 11 [Source:HGNC Symbol;Acc:HGNC:30211]	11996179	12077732	-
g40103	ScfyRBE_77364;HRSCAF=79257	1	3	ENSG00000119227	phosphatidylinositol glycan anchor biosynthesis class Z [Source:HGNC Symbol;Acc:HGNC:30596]	17444928	17482655	+
g24868	ScfyRBE_77225;HRSCAF=78975	1	3	ENSG00000163645	glutamate rich 6 [Source:HGNC Symbol;Acc:HGNC:28602]	26225038	26262927	-
g24844	ScfyRBE_77225;HRSCAF=78975	1	3	ENSG00000163755	HPS3, biogenesis of lysosomal organelles complex 2 subunit 1 [Source:HGNC Symbol;Acc:HGNC:15597]	24970641	25005542	+
g24729	ScfyRBE_77225;HRSCAF=78975	1	3	ENSG00000181322	NME/NM23 family member 9 [Source:HGNC Symbol;Acc:HGNC:21343]	16464506	16482981	-
g40000	ScfyRBE_77364;HRSCAF=79257	1	3	ENSG00000181092	adiponectin, C1Q and collagen domain containing [Source:HGNC Symbol;Acc:HGNC:13633]	10182404	10207016	+
g24991	ScfyRBE_77225;HRSCAF=78975	1	3	ENSG00000182447	otolin 1 [Source:HGNC Symbol;Acc:HGNC:34071]	34825928	34835455	+
g782	ScfyRBE_4;HRSCAF=53	1	21	ENSG00000159263	SIM bHLH transcription factor 2 [Source:HGNC Symbol;Acc:HGNC:10883]	7675347	7723202	-
g40006	ScfyRBE_77364;HRSCAF=79257	1	3	ENSG00000175077	receptor transporter protein 1 [Source:HGNC Symbol;Acc:HGNC:28580]	10438934	10441625	+
g24732	ScfyRBE_77225;HRSCAF=78975	1	3	ENSG00000158186	muscle RAS oncogene homolog [Source:HGNC Symbol;Acc:HGNC:7227]	16526597	16567424	+
g24701	ScfyRBE_77225;HRSCAF=78975	1	3	ENSG00000114054	propionyl-CoA carboxylase subunit beta [Source:HGNC Symbol;Acc:HGNC:8654]	14927262	14980876	+
g974	ScfyRBE_4;HRSCAF=53	1	21	ENSG00000142192	amyloid beta precursor protein [Source:HGNC Symbol;Acc:HGNC:620]	16312974	16573341	+
g974	ScfyRBE_4;HRSCAF=53	1	21	ENSG00000142192	amyloid beta precursor protein [Source:HGNC Symbol;Acc:HGNC:620]	16312974	16573341	+
g885	ScfyRBE_4;HRSCAF=53	1	21	ENSG00000156304	SR-related CTD associated factor 4 [Source:HGNC Symbol;Acc:HGNC:19304]	11674587	11740116	+
g40105	ScfyRBE_77364;HRSCAF=79257	1	3	ENSG00000119231	SUMO specific peptidase 5 [Source:HGNC Symbol;Acc:HGNC:28407]	17496524	17519044	-
g40108	ScfyRBE_77364;HRSCAF=79257	1	3	ENSG00000163964	phosphatidylinositol glycan anchor biosynthesis class X [Source:HGNC Symbol;Acc:HGNC:26046]	17622320	17644276	-
g1059	ScfyRBE_4;HRSCAF=53	1	21	ENSG00000185272	RNA binding motif protein 11 [Source:HGNC Symbol;Acc:HGNC:9897]	25430765	25457020	-
g39830	ScfyRBE_77363;HRSCAF=79256	1	3	ENSG00000172139	solute carrier family 9 member C1 [Source:HGNC Symbol;Acc:HGNC:31401]	10330200	10365849	-
g24551	ScfyRBE_77225;HRSCAF=78975	1	3	ENSG00000182568	SATB homeobox 1 [Source:HGNC Symbol;Acc:HGNC:10541]	4702302	4775837	-
g886	ScfyRBE_4;HRSCAF=53	1	21	ENSG00000142168	superoxide dismutase 1 [Source:HGNC Symbol;Acc:HGNC:11179]	11743069	11746960	-
g40107	ScfyRBE_77364;HRSCAF=79257	1	3	ENSG00000180370	p21 (RAC1) activated kinase 2 [Source:HGNC Symbol;Acc:HGNC:8591]	17551682	17583238	-
g24727	ScfyRBE_77225;HRSCAF=78975	1	3	ENSG00000138231	debranching RNA lariats 1 [Source:HGNC Symbol;Acc:HGNC:15594]	16345455	16355677	-
g866	ScfyRBE_4;HRSCAF=53	1	21	ENSG00000159082	synaptojanin 1 [Source:HGNC Symbol;Acc:HGNC:11503]	10923364	11040394	+
g24655	ScfyRBE_77225;HRSCAF=78975	1	3	ENSG00000113971	nephrocystin 3 [Source:HGNC Symbol;Acc:HGNC:7907]	12096552	12123188	-
g40150	ScfyRBE_77364;HRSCAF=79257	1	3	ENSG00000173706	heart development protein with EGF like domains 1 [Source:HGNC Symbol;Acc:HGNC:29227]	19085531	19191191	+
g39660	ScfyRBE_77363;HRSCAF=79256	1	3	ENSG00000173706	heart development protein with EGF like domains 1 [Source:HGNC Symbol;Acc:HGNC:29227]	39000	60217	+
g39661	ScfyRBE_77363;HRSCAF=79256	1	3	ENSG00000082781	integrin subunit beta 5 [Source:HGNC Symbol;Acc:HGNC:6160]	75492	241329	+
g873	ScfyRBE_4;HRSCAF=53	1	21	ENSG00000142207	URB1 ribosome biogenesis homolog [Source:HGNC Symbol;Acc:HGNC:17344]	11182769	11244578	+
g24876	ScfyRBE_77225;HRSCAF=78975	1	3	ENSG00000174946	G protein-coupled receptor 171 [Source:HGNC Symbol;Acc:HGNC:30057]	26674515	26691376	-
g880	ScfyRBE_4;HRSCAF=53	1	21	ENSG00000142149	hormonally up-regulated Neu-associated kinase [Source:HGNC Symbol;Acc:HGNC:13326]	11484994	11551020	-
g40095	ScfyRBE_77364;HRSCAF=79257	1	3	ENSG00000189058	apolipoprotein D [Source:HGNC Symbol;Acc:HGNC:612]	16916479	16927896	-
g25029	ScfyRBE_77225;HRSCAF=78975	1	3	ENSG00000163536	serpin family I member 1 [Source:HGNC Symbol;Acc:HGNC:8943]	39161040	39194291	+
g1023	ScfyRBE_4;HRSCAF=53	1	21	ENSG00000154642	chromosome 21 open reading frame 91 [Source:HGNC Symbol;Acc:HGNC:16459]	22639331	22664524	+
g778	ScfyRBE_4;HRSCAF=53	1	21	ENSG00000183145	ripply transcriptional repressor 3 [Source:HGNC Symbol;Acc:HGNC:3047]	7459025	7467472	-
g24870	ScfyRBE_77225;HRSCAF=78975	1	3	ENSG00000181788	siah E3 ubiquitin protein ligase 2 [Source:HGNC Symbol;Acc:HGNC:10858]	26306409	26422669	-
g830	ScfyRBE_4;HRSCAF=53	1	21	ENSG00000198743	solute carrier family 5 member 3 [Source:HGNC Symbol;Acc:HGNC:11038]	9835178	9837334	-
g829	ScfyRBE_4;HRSCAF=53	1	21	ENSG00000243927	mitochondrial ribosomal protein S6 [Source:HGNC Symbol;Acc:HGNC:14051]	9795111	9813699	-
g39662	ScfyRBE_77363;HRSCAF=79256	1	3	ENSG00000114491	uridine monophosphate synthetase [Source:HGNC Symbol;Acc:HGNC:12563]	252318	277547	-
g24871	ScfyRBE_77225;HRSCAF=78975	1	3	ENSG00000163646	clarin 1 [Source:HGNC Symbol;Acc:HGNC:12605]	26446862	26512931	-
g40004	ScfyRBE_77364;HRSCAF=79257	1	3	ENSG00000073849	ST6 beta-galactoside alpha-2,6-sialyltransferase 1 [Source:HGNC Symbol;Acc:HGNC:10860]	10341216	10370782	+
g644	ScfyRBE_4;HRSCAF=53	1	21	ENSG00000160218	trafficking protein particle complex 10 [Source:HGNC Symbol;Acc:HGNC:11868]	1927059	2023772	-
g39818	ScfyRBE_77363;HRSCAF=79256	1	3	ENSG00000163606	CD200 receptor 1 [Source:HGNC Symbol;Acc:HGNC:24235]	9837840	9872688	+
g5271	ScfyRBE_26;HRSCAF=216	2	4	ENSG00000249948	glucosylceramidase beta 3 (gene/pseudogene) [Source:HGNC Symbol;Acc:HGNC:19069]	16147652	16346453	+
g5959	ScfyRBE_26;HRSCAF=216	2	4	ENSG00000164032	H2A histone family member Z [Source:HGNC Symbol;Acc:HGNC:4741]	71668125	71747330	-
g5604	ScfyRBE_26;HRSCAF=216	2	4	ENSG00000145332	kelch like family member 8 [Source:HGNC Symbol;Acc:HGNC:18644]	41627872	41666780	+
g5564	ScfyRBE_26;HRSCAF=216	2	4	ENSG00000249693	theg spermatid protein like [Source:HGNC Symbol;Acc:HGNC:43771]	39632563	39648549	+
g5560	ScfyRBE_26;HRSCAF=216	2	4	ENSG00000128050	phosphoribosylaminoimidazole carboxylase and phosphoribosylaminoimidazolesuccinocarboxamide synthase [Source:HGNC Symbol;Acc:HGNC:8587]	39540984	39559157	+
g5594	ScfyRBE_26;HRSCAF=216	2	4	ENSG00000029559	integrin binding sialoprotein [Source:HGNC Symbol;Acc:HGNC:5341]	41200934	41229569	-
g5597	ScfyRBE_26;HRSCAF=216	2	4	ENSG00000152591	dentin sialophosphoprotein [Source:HGNC Symbol;Acc:HGNC:3054]	41305419	41342656	-
g5559	ScfyRBE_26;HRSCAF=216	2	4	ENSG00000128059	phosphoribosyl pyrophosphate amidotransferase [Source:HGNC Symbol;Acc:HGNC:9238]	39506588	39540110	-
g5558	ScfyRBE_26;HRSCAF=216	2	4	ENSG00000157426	aminoadipate-semialdehyde dehydrogenase [Source:HGNC Symbol;Acc:HGNC:23993]	39472089	39501189	-
g6142	ScfyRBE_26;HRSCAF=216	2	4	ENSG00000145390	ubiquitin specific peptidase 53 [Source:HGNC Symbol;Acc:HGNC:29255]	85915922	85946636	+
g5549	ScfyRBE_26;HRSCAF=216	2	4	ENSG00000090989	exocyst complex component 1 [Source:HGNC Symbol;Acc:HGNC:30380]	39079492	39121010	+
g5942	ScfyRBE_26;HRSCAF=216	2	4	ENSG00000168785	tetraspanin 5 [Source:HGNC Symbol;Acc:HGNC:17753]	70639574	70789711	-
g6161	ScfyRBE_26;HRSCAF=216	2	4	ENSG00000173376	neuron derived neurotrophic factor [Source:HGNC Symbol;Acc:HGNC:26256]	87094451	87214994	-
g5300	ScfyRBE_26;HRSCAF=216	2	4	ENSG00000157765	solute carrier family 34 member 2 [Source:HGNC Symbol;Acc:HGNC:11020]	18446618	18607181	+
g5675	ScfyRBE_26;HRSCAF=216	2	4	ENSG00000152785	bone morphogenetic protein 3 [Source:HGNC Symbol;Acc:HGNC:1070]	46427923	46452253	-
g5013	ScfyRBE_26;HRSCAF=216	2	4	ENSG00000159733	zinc finger FYVE-type containing 28 [Source:HGNC Symbol;Acc:HGNC:29334]	1293498	1308608	-
g6348	ScfyRBE_26;HRSCAF=216	2	4	ENSG00000109452	inositol polyphosphate-4-phosphatase type II B [Source:HGNC Symbol;Acc:HGNC:6075]	102867615	102982585	-
g5743	ScfyRBE_26;HRSCAF=216	2	4	ENSG00000174796	THAP domain containing 6 [Source:HGNC Symbol;Acc:HGNC:23189]	50669816	50682629	-
g6074	ScfyRBE_26;HRSCAF=216	2	4	ENSG00000138798	epidermal growth factor [Source:HGNC Symbol;Acc:HGNC:3229]	78941165	79066761	+
g6144	ScfyRBE_26;HRSCAF=216	2	4	ENSG00000145384	fatty acid binding protein 2 [Source:HGNC Symbol;Acc:HGNC:3556]	85968623	86002950	-
g5025	ScfyRBE_26;HRSCAF=216	2	4	ENSG00000109736	major facilitator superfamily domain containing 10 [Source:HGNC Symbol;Acc:HGNC:16894]	1756757	1758980	-
g5556	ScfyRBE_26;HRSCAF=216	2	4	ENSG00000109265	KIAA1211 [Source:HGNC Symbol;Acc:HGNC:29219]	39414562	39461043	+
g5663	ScfyRBE_26;HRSCAF=216	2	4	ENSG00000138668	heterogeneous nuclear ribonucleoprotein D [Source:HGNC Symbol;Acc:HGNC:5036]	45432428	45465281	+
g5692	ScfyRBE_26;HRSCAF=216	2	4	ENSG00000196475	glycerol kinase 2 [Source:HGNC Symbol;Acc:HGNC:4291]	47687828	47689669	+
g6158	ScfyRBE_26;HRSCAF=216	2	4	ENSG00000138738	PR/SET domain 5 [Source:HGNC Symbol;Acc:HGNC:9349]	86865425	87026007	-
g6158	ScfyRBE_26;HRSCAF=216	2	4	ENSG00000138738	PR/SET domain 5 [Source:HGNC Symbol;Acc:HGNC:9349]	86865425	87026007	-
g5608	ScfyRBE_26;HRSCAF=216	2	4	ENSG00000285458	novel protein	41887519	41890838	+
g5032	ScfyRBE_26;HRSCAF=216	2	4	ENSG00000197386	huntingtin [Source:HGNC Symbol;Acc:HGNC:4851]	1849302	1964452	+
g6073	ScfyRBE_26;HRSCAF=216	2	4	ENSG00000180245	retinal pigment epithelium-derived rhodopsin homolog [Source:HGNC Symbol;Acc:HGNC:10450]	78923993	78938779	+
g6081	ScfyRBE_26;HRSCAF=216	2	4	ENSG00000164093	paired like homeodomain 2 [Source:HGNC Symbol;Acc:HGNC:9005]	79516057	79531716	-
g6602	ScfyRBE_26;HRSCAF=216	2	4	ENSG00000164116	guanylate cyclase 1 soluble subunit alpha 1 [Source:HGNC Symbol;Acc:HGNC:4685]	121134076	121162163	-
g5702	ScfyRBE_26;HRSCAF=216	2	4	ENSG00000138759	Fraser extracellular matrix complex subunit 1 [Source:HGNC Symbol;Acc:HGNC:19185]	48288504	48601209	-
g5292	ScfyRBE_26;HRSCAF=216	2	4	ENSG00000181982	coiled-coil domain containing 149 [Source:HGNC Symbol;Acc:HGNC:25405]	17926457	18001060	-
g5292	ScfyRBE_26;HRSCAF=216	2	4	ENSG00000181982	coiled-coil domain containing 149 [Source:HGNC Symbol;Acc:HGNC:25405]	17926457	18001060	-
g5643	ScfyRBE_26;HRSCAF=216	2	4	ENSG00000163312	helicase, POLQ like [Source:HGNC Symbol;Acc:HGNC:18536]	44615327	44712712	+
g6451	ScfyRBE_26;HRSCAF=216	2	4	ENSG00000170006	transmembrane protein 154 [Source:HGNC Symbol;Acc:HGNC:26489]	110976313	111019294	-
g5454	ScfyRBE_26;HRSCAF=216	2	4	ENSG00000183783	potassium channel tetramerization domain containing 8 [Source:HGNC Symbol;Acc:HGNC:22394]	32711713	32713624	-
g5119	ScfyRBE_26;HRSCAF=216	2	4	ENSG00000152953	serine/threonine kinase 32B [Source:HGNC Symbol;Acc:HGNC:14217]	4945763	5284742	-
g5066	ScfyRBE_26;HRSCAF=216	2	4	ENSG00000125089	SH3 domain and tetratricopeptide repeats 1 [Source:HGNC Symbol;Acc:HGNC:26009]	2888768	2923349	-
g6402	ScfyRBE_26;HRSCAF=216	2	4	ENSG00000151617	endothelin receptor type A [Source:HGNC Symbol;Acc:HGNC:3179]	106702699	106758804	+
g5589	ScfyRBE_26;HRSCAF=216	2	4	ENSG00000118762	polycystin 2, transient receptor potential cation channel [Source:HGNC Symbol;Acc:HGNC:9009]	40978186	41035904	-
g5598	ScfyRBE_26;HRSCAF=216	2	4	ENSG00000152583	SPARC like 1 [Source:HGNC Symbol;Acc:HGNC:11220]	41360045	41413169	+
g5959	ScfyRBE_26;HRSCAF=216	2	4	ENSG00000164031	DnaJ heat shock protein family (Hsp40) member B14 [Source:HGNC Symbol;Acc:HGNC:25881]	71668125	71747330	-
g5509	ScfyRBE_26;HRSCAF=216	2	4	ENSG00000163071	spermatogenesis associated 18 [Source:HGNC Symbol;Acc:HGNC:29579]	36290233	36396877	+
g5409	ScfyRBE_26;HRSCAF=216	2	4	ENSG00000078177	NEDD4 binding protein 2 [Source:HGNC Symbol;Acc:HGNC:29851]	29459633	29535730	+
g5182	ScfyRBE_26;HRSCAF=216	2	4	ENSG00000038219	biorientation of chromosomes in cell division 1 like 1 [Source:HGNC Symbol;Acc:HGNC:31792]	8898534	8945858	-
g6329	ScfyRBE_26;HRSCAF=216	2	4	ENSG00000153130	short coiled-coil protein [Source:HGNC Symbol;Acc:HGNC:20335]	101719697	101758318	+
g5235	ScfyRBE_26;HRSCAF=216	2	4	ENSG00000047662	family with sequence similarity 184 member B [Source:HGNC Symbol;Acc:HGNC:29235]	12107791	12228603	-
g5231	ScfyRBE_26;HRSCAF=216	2	4	ENSG00000151552	quinoid dihydropteridine reductase [Source:HGNC Symbol;Acc:HGNC:9752]	12013736	12026898	-
g6030	ScfyRBE_26;HRSCAF=216	2	4	ENSG00000250298	GIMAP family P-loop NTPase domain containing 1 [Source:HGNC Symbol;Acc:HGNC:44141]	76259020	76268249	-
g6104	ScfyRBE_26;HRSCAF=216	2	4	ENSG00000180801	arylsulfatase family member J [Source:HGNC Symbol;Acc:HGNC:26286]	82128050	82140179	-
g6070	ScfyRBE_26;HRSCAF=216	2	4	ENSG00000123739	phospholipase A2 group XIIA [Source:HGNC Symbol;Acc:HGNC:18554]	78838098	78851853	-
g6071	ScfyRBE_26;HRSCAF=216	2	4	ENSG00000205403	complement factor I [Source:HGNC Symbol;Acc:HGNC:5394]	78860283	78905973	-
g5582	ScfyRBE_26;HRSCAF=216	2	4	ENSG00000145337	PIGY upstream reading frame [Source:HGNC Symbol;Acc:HGNC:44317]	40676622	40684281	+
g5585	ScfyRBE_26;HRSCAF=216	2	4	ENSG00000163644	protein phosphatase, Mg2+/Mn2+ dependent 1K [Source:HGNC Symbol;Acc:HGNC:25415]	40835700	40846508	+
g5561	ScfyRBE_26;HRSCAF=216	2	4	ENSG00000174780	signal recognition particle 72 [Source:HGNC Symbol;Acc:HGNC:11303]	39562177	39589130	+
g5756	ScfyRBE_26;HRSCAF=216	2	4	ENSG00000163738	methylenetetrahydrofolate dehydrogenase (NADP+ dependent) 2 like [Source:HGNC Symbol;Acc:HGNC:31865]	51534496	51647058	-
g5545	ScfyRBE_26;HRSCAF=216	2	4	ENSG00000163440	phosducin like 2 [Source:HGNC Symbol;Acc:HGNC:29524]	38820393	38993598	-
g6599	ScfyRBE_26;HRSCAF=216	2	4	ENSG00000151790	tryptophan 2,3-dioxygenase [Source:HGNC Symbol;Acc:HGNC:11708]	120988269	121003333	-
g5596	ScfyRBE_26;HRSCAF=216	2	4	ENSG00000152592	dentin matrix acidic phosphoprotein 1 [Source:HGNC Symbol;Acc:HGNC:2932]	41276275	41297307	-
g5562	ScfyRBE_26;HRSCAF=216	2	4	ENSG00000196503	ADP ribosylation factor like GTPase 9 [Source:HGNC Symbol;Acc:HGNC:23592]	39592589	39602322	+
g5744	ScfyRBE_26;HRSCAF=216	2	4	ENSG00000163743	ring finger and CHY zinc finger domain containing 1 [Source:HGNC Symbol;Acc:HGNC:17479]	50682746	50697755	+
g5956	ScfyRBE_26;HRSCAF=216	2	4	ENSG00000248713	chromosome 4 open reading frame 54 [Source:HGNC Symbol;Acc:HGNC:27741]	71491468	71586096	-
g5957	ScfyRBE_26;HRSCAF=216	2	4	ENSG00000070190	dual adaptor of phosphotyrosine and 3-phosphoinositides 1 [Source:HGNC Symbol;Acc:HGNC:16500]	71588498	71637996	+
g5606	ScfyRBE_26;HRSCAF=216	2	4	ENSG00000172493	AF4/FMR2 family member 1 [Source:HGNC Symbol;Acc:HGNC:7135]	41675825	41833631	-
g5753	ScfyRBE_26;HRSCAF=216	2	4	ENSG00000109321	amphiregulin [Source:HGNC Symbol;Acc:HGNC:651]	51413589	51420891	-
g6134	ScfyRBE_26;HRSCAF=216	2	4	ENSG00000150961	SEC24 homolog D, COPII coat complex component [Source:HGNC Symbol;Acc:HGNC:10706]	85509475	85607675	-
g6132	ScfyRBE_26;HRSCAF=216	2	4	ENSG00000145388	methyltransferase like 14 [Source:HGNC Symbol;Acc:HGNC:29330]	85475838	85499786	+
g5705	ScfyRBE_26;HRSCAF=216	2	4	ENSG00000169288	mitochondrial ribosomal protein L1 [Source:HGNC Symbol;Acc:HGNC:14275]	48829998	48895552	-
g5769	ScfyRBE_26;HRSCAF=216	2	4	ENSG00000169435	Ras association domain family member 6 [Source:HGNC Symbol;Acc:HGNC:20796]	51945944	51988728	+
g6059	ScfyRBE_26;HRSCAF=216	2	4	ENSG00000164089	ethanolamine-phosphate phospho-lyase [Source:HGNC Symbol;Acc:HGNC:14404]	78068889	78112751	-
g5715	ScfyRBE_26;HRSCAF=216	2	4	ENSG00000118816	cyclin I [Source:HGNC Symbol;Acc:HGNC:1595]	49409540	49429672	+
g5308	ScfyRBE_26;HRSCAF=216	2	4	ENSG00000163394	cholecystokinin A receptor [Source:HGNC Symbol;Acc:HGNC:1570]	19216658	19234930	-
g5713	ScfyRBE_26;HRSCAF=216	2	4	ENSG00000138764	cyclin G2 [Source:HGNC Symbol;Acc:HGNC:1593]	49335100	49371549	-
g5772	ScfyRBE_26;HRSCAF=216	2	4	ENSG00000081051	alpha fetoprotein [Source:HGNC Symbol;Acc:HGNC:317]	52062820	52086973	-
g5410	ScfyRBE_26;HRSCAF=216	2	4	ENSG00000168421	ras homolog family member H [Source:HGNC Symbol;Acc:HGNC:686]	29569632	29570207	+
g5709	ScfyRBE_26;HRSCAF=216	2	4	ENSG00000156234	C-X-C motif chemokine ligand 13 [Source:HGNC Symbol;Acc:HGNC:10639]	49122064	49127112	-
g5771	ScfyRBE_26;HRSCAF=216	2	4	ENSG00000079557	afamin [Source:HGNC Symbol;Acc:HGNC:316]	52036557	52053836	-
g5661	ScfyRBE_26;HRSCAF=216	2	4	ENSG00000152795	heterogeneous nuclear ribonucleoprotein D like [Source:HGNC Symbol;Acc:HGNC:5037]	45394479	45397661	+
g5707	ScfyRBE_26;HRSCAF=216	2	4	ENSG00000138767	CCR4-NOT transcription complex subunit 6 like [Source:HGNC Symbol;Acc:HGNC:18042]	48954196	49030319	+
g5578	ScfyRBE_26;HRSCAF=216	2	4	ENSG00000138640	family with sequence similarity 13 member A [Source:HGNC Symbol;Acc:HGNC:19367]	40239973	40508440	+
g5578	ScfyRBE_26;HRSCAF=216	2	4	ENSG00000138640	family with sequence similarity 13 member A [Source:HGNC Symbol;Acc:HGNC:19367]	40239973	40508440	+
g5578	ScfyRBE_26;HRSCAF=216	2	4	ENSG00000138640	family with sequence similarity 13 member A [Source:HGNC Symbol;Acc:HGNC:19367]	40239973	40508440	+
g5694	ScfyRBE_26;HRSCAF=216	2	4	ENSG00000156269	N(alpha)-acetyltransferase 11, NatA catalytic subunit [Source:HGNC Symbol;Acc:HGNC:28125]	47749616	47755626	+
g5699	ScfyRBE_26;HRSCAF=216	2	4	ENSG00000138756	BMP2 inducible kinase [Source:HGNC Symbol;Acc:HGNC:18041]	48064607	48154788	-
g5951	ScfyRBE_26;HRSCAF=216	2	4	ENSG00000248144	alcohol dehydrogenase 1C (class I), gamma polypeptide [Source:HGNC Symbol;Acc:HGNC:251]	71282461	71318016	-
g5405	ScfyRBE_26;HRSCAF=216	2	4	ENSG00000078140	ubiquitin conjugating enzyme E2 K [Source:HGNC Symbol;Acc:HGNC:4914]	29170569	29222241	+
g6049	ScfyRBE_26;HRSCAF=216	2	4	ENSG00000138796	hydroxyacyl-CoA dehydrogenase [Source:HGNC Symbol;Acc:HGNC:4799]	77524240	77569711	+
g6047	ScfyRBE_26;HRSCAF=216	2	4	ENSG00000155016	cytochrome P450 family 2 subfamily U member 1 [Source:HGNC Symbol;Acc:HGNC:20582]	77495673	77513413	+
g5982	ScfyRBE_26;HRSCAF=216	2	4	ENSG00000109320	nuclear factor kappa B subunit 1 [Source:HGNC Symbol;Acc:HGNC:7794]	73594959	73682140	+
g5397	ScfyRBE_26;HRSCAF=216	2	4	ENSG00000035928	replication factor C subunit 1 [Source:HGNC Symbol;Acc:HGNC:9969]	28884858	28947631	-
g5531	ScfyRBE_26;HRSCAF=216	2	4	ENSG00000134853	platelet derived growth factor receptor alpha [Source:HGNC Symbol;Acc:HGNC:8803]	37807660	37845702	+
g5948	ScfyRBE_26;HRSCAF=216	2	4	ENSG00000197894	alcohol dehydrogenase 5 (class III), chi polypeptide [Source:HGNC Symbol;Acc:HGNC:253]	71121248	71144623	-
g5656	ScfyRBE_26;HRSCAF=216	2	4	ENSG00000145284	stearoyl-CoA desaturase 5 [Source:HGNC Symbol;Acc:HGNC:21088]	45140419	45233472	+
g6058	ScfyRBE_26;HRSCAF=216	2	4	ENSG00000198856	oligosaccharyltransferase complex non-catalytic subunit [Source:HGNC Symbol;Acc:HGNC:24448]	78030162	78060766	+
g6330	ScfyRBE_26;HRSCAF=216	2	4	ENSG00000205301	MGAT4 family member D [Source:HGNC Symbol;Acc:HGNC:43619]	101763398	101847408	-
g6600	ScfyRBE_26;HRSCAF=216	2	4	ENSG00000256394	acid sensing ion channel subunit family member 5 [Source:HGNC Symbol;Acc:HGNC:17537]	121023247	121048104	+
g6150	ScfyRBE_26;HRSCAF=216	2	4	ENSG00000164109	mitotic arrest deficient 2 like 1 [Source:HGNC Symbol;Acc:HGNC:6763]	86401068	86434236	-
g6075	ScfyRBE_26;HRSCAF=216	2	4	ENSG00000170522	ELOVL fatty acid elongase 6 [Source:HGNC Symbol;Acc:HGNC:15829]	79103944	79190552	-
g5593	ScfyRBE_26;HRSCAF=216	2	4	ENSG00000152595	matrix extracellular phosphoglycoprotein [Source:HGNC Symbol;Acc:HGNC:13361]	41173955	41186155	-
g6489	ScfyRBE_26;HRSCAF=216	2	4	ENSG00000121207	lecithin retinol acyltransferase [Source:HGNC Symbol;Acc:HGNC:6685]	112805201	112809645	+
g6492	ScfyRBE_26;HRSCAF=216	2	4	ENSG00000185149	neuropeptide Y receptor Y2 [Source:HGNC Symbol;Acc:HGNC:7957]	112887465	113048735	+
g5755	ScfyRBE_26;HRSCAF=216	2	4	ENSG00000182585	epithelial mitogen [Source:HGNC Symbol;Acc:HGNC:17470]	51479285	51528508	-
g5516	ScfyRBE_26;HRSCAF=216	2	4	ENSG00000128045	RAS like family 11 member B [Source:HGNC Symbol;Acc:HGNC:23804]	36777297	36780632	+
g5550	ScfyRBE_26;HRSCAF=216	2	4	ENSG00000174799	centrosomal protein 135 [Source:HGNC Symbol;Acc:HGNC:29086]	39150604	39222311	+
g5987	ScfyRBE_26;HRSCAF=216	2	4	ENSG00000109332	ubiquitin conjugating enzyme E2 D3 [Source:HGNC Symbol;Acc:HGNC:12476]	73805529	73830940	-
g5987	ScfyRBE_26;HRSCAF=216	2	4	ENSG00000109332	ubiquitin conjugating enzyme E2 D3 [Source:HGNC Symbol;Acc:HGNC:12476]	73805529	73830940	-
g5580	ScfyRBE_26;HRSCAF=216	2	4	ENSG00000177432	nucleosome assembly protein 1 like 5 [Source:HGNC Symbol;Acc:HGNC:19968]	40546239	40546814	+
g5427	ScfyRBE_26;HRSCAF=216	2	4	ENSG00000064042	LIM and calponin homology domains 1 [Source:HGNC Symbol;Acc:HGNC:29191]	30565551	30738531	+
g6291	ScfyRBE_26;HRSCAF=216	2	4	ENSG00000189184	protocadherin 18 [Source:HGNC Symbol;Acc:HGNC:14268]	99352995	99364800	-
g5474	ScfyRBE_26;HRSCAF=216	2	4	ENSG00000109158	gamma-aminobutyric acid type A receptor alpha4 subunit [Source:HGNC Symbol;Acc:HGNC:4078]	34400558	34475049	-
g6395	ScfyRBE_26;HRSCAF=216	2	4	ENSG00000151615	POU class 4 homeobox 2 [Source:HGNC Symbol;Acc:HGNC:9219]	106044622	106046315	+
g5799	ScfyRBE_26;HRSCAF=216	2	4	ENSG00000171195	mucin 7, secreted [Source:HGNC Symbol;Acc:HGNC:7518]	54114560	54120680	-
g6183	ScfyRBE_26;HRSCAF=216	2	4	ENSG00000138688	KIAA1109 [Source:HGNC Symbol;Acc:HGNC:26953]	88138545	88347154	+
g5729	ScfyRBE_26;HRSCAF=216	2	4	ENSG00000156219	ADP-ribosyltransferase 3 [Source:HGNC Symbol;Acc:HGNC:725]	50174508	50199723	-
g6569	ScfyRBE_26;HRSCAF=216	2	4	ENSG00000171509	relaxin family peptide receptor 1 [Source:HGNC Symbol;Acc:HGNC:19718]	119098819	119191729	-
g5591	ScfyRBE_26;HRSCAF=216	2	4	ENSG00000118785	secreted phosphoprotein 1 [Source:HGNC Symbol;Acc:HGNC:11255]	41061697	41122310	-
g5958	ScfyRBE_26;HRSCAF=216	2	4	ENSG00000109270	late endosomal/lysosomal adaptor, MAPK and MTOR activator 3 [Source:HGNC Symbol;Acc:HGNC:15606]	71643258	71658309	-
g6072	ScfyRBE_26;HRSCAF=216	2	4	ENSG00000109534	GAR1 ribonucleoprotein [Source:HGNC Symbol;Acc:HGNC:14264]	78909693	78920298	+
g5513	ScfyRBE_26;HRSCAF=216	2	4	ENSG00000109189	ubiquitin specific peptidase 46 [Source:HGNC Symbol;Acc:HGNC:20075]	36615872	36665256	-
g5513	ScfyRBE_26;HRSCAF=216	2	4	ENSG00000109189	ubiquitin specific peptidase 46 [Source:HGNC Symbol;Acc:HGNC:20075]	36615872	36665256	-
g5658	ScfyRBE_26;HRSCAF=216	2	4	ENSG00000249242	transmembrane protein 150C [Source:HGNC Symbol;Acc:HGNC:37263]	45273900	45350326	+
g5506	ScfyRBE_26;HRSCAF=216	2	4	ENSG00000109184	defective in cullin neddylation 1 domain containing 4 [Source:HGNC Symbol;Acc:HGNC:28998]	36120598	36194661	+
g5506	ScfyRBE_26;HRSCAF=216	2	4	ENSG00000109184	defective in cullin neddylation 1 domain containing 4 [Source:HGNC Symbol;Acc:HGNC:28998]	36120598	36194661	+
g6466	ScfyRBE_26;HRSCAF=216	2	4	ENSG00000121210	transmembrane 131 like [Source:HGNC Symbol;Acc:HGNC:29146]	111691643	111852376	+
g5588	ScfyRBE_26;HRSCAF=216	2	4	ENSG00000118777	ATP binding cassette subfamily G member 2 (Junior blood group) [Source:HGNC Symbol;Acc:HGNC:74]	40923749	40978163	+
g5949	ScfyRBE_26;HRSCAF=216	2	4	ENSG00000172955	alcohol dehydrogenase 6 (class V) [Source:HGNC Symbol;Acc:HGNC:255]	71144652	71201761	-
g6129	ScfyRBE_26;HRSCAF=216	2	4	ENSG00000164099	serine protease 12 [Source:HGNC Symbol;Acc:HGNC:9477]	85359053	85465006	-
g6330	ScfyRBE_26;HRSCAF=216	2	4	ENSG00000153132	calmegin [Source:HGNC Symbol;Acc:HGNC:2060]	101763398	101847408	-
g5149	ScfyRBE_26;HRSCAF=216	2	4	ENSG00000109684	cytokine dependent hematopoietic cell linker [Source:HGNC Symbol;Acc:HGNC:17438]	6457642	6598383	-
g6140	ScfyRBE_26;HRSCAF=216	2	4	ENSG00000172399	myozenin 2 [Source:HGNC Symbol;Acc:HGNC:1330]	85816710	85882436	+
g5027	ScfyRBE_26;HRSCAF=216	2	4	ENSG00000087269	NOP14 nucleolar protein [Source:HGNC Symbol;Acc:HGNC:16821]	1762324	1781874	-
g6483	ScfyRBE_26;HRSCAF=216	2	4	ENSG00000171566	pleiotropic regulator 1 [Source:HGNC Symbol;Acc:HGNC:9089]	112616875	112629455	-
g5583	ScfyRBE_26;HRSCAF=216	2	4	ENSG00000138642	HECT and RLD domain containing E3 ubiquitin protein ligase family member 6 [Source:HGNC Symbol;Acc:HGNC:26072]	40688287	40782622	-
g5097	ScfyRBE_26;HRSCAF=216	2	4	ENSG00000179010	Morf4 family associated protein 1 [Source:HGNC Symbol;Acc:HGNC:24549]	4094969	4111235	-
g6177	ScfyRBE_26;HRSCAF=216	2	4	ENSG00000145386	cyclin A2 [Source:HGNC Symbol;Acc:HGNC:1578]	87870466	87876060	-
g5815	ScfyRBE_26;HRSCAF=216	2	4	ENSG00000126545	casein alpha s1 [Source:HGNC Symbol;Acc:HGNC:2445]	54431417	54474363	-
g5616	ScfyRBE_26;HRSCAF=216	2	4	ENSG00000138639	Rho GTPase activating protein 24 [Source:HGNC Symbol;Acc:HGNC:25361]	42593434	42730690	-
g6170	ScfyRBE_26;HRSCAF=216	2	4	ENSG00000164111	annexin A5 [Source:HGNC Symbol;Acc:HGNC:543]	87734103	87751105	-
g5963	ScfyRBE_26;HRSCAF=216	2	4	ENSG00000145358	DNA damage inducible transcript 4 like [Source:HGNC Symbol;Acc:HGNC:30555]	71883067	71886140	-
g6491	ScfyRBE_26;HRSCAF=216	2	4	ENSG00000151962	RNA binding motif protein 46 [Source:HGNC Symbol;Acc:HGNC:28401]	112828815	112874570	+
g5754	ScfyRBE_26;HRSCAF=216	2	4	ENSG00000124882	epiregulin [Source:HGNC Symbol;Acc:HGNC:3443]	51461573	51478371	-
g6143	ScfyRBE_26;HRSCAF=216	2	4	ENSG00000164096	chromosome 4 open reading frame 3 [Source:HGNC Symbol;Acc:HGNC:19225]	85951388	85953468	-
g6485	ScfyRBE_26;HRSCAF=216	2	4	ENSG00000171560	fibrinogen alpha chain [Source:HGNC Symbol;Acc:HGNC:3661]	112655354	112662663	-
g6069	ScfyRBE_26;HRSCAF=216	2	4	ENSG00000138794	caspase 6 [Source:HGNC Symbol;Acc:HGNC:1507]	78815288	78828497	-
g5415	ScfyRBE_26;HRSCAF=216	2	4	ENSG00000174343	cholinergic receptor nicotinic alpha 9 subunit [Source:HGNC Symbol;Acc:HGNC:14079]	29634421	29644694	+
g5542	ScfyRBE_26;HRSCAF=216	2	4	ENSG00000134851	transmembrane protein 165 [Source:HGNC Symbol;Acc:HGNC:30760]	38672116	38699747	+
g5583	ScfyRBE_26;HRSCAF=216	2	4	ENSG00000138646	HECT and RLD domain containing E3 ubiquitin protein ligase 5 [Source:HGNC Symbol;Acc:HGNC:24368]	40688287	40782622	-
g6165	ScfyRBE_26;HRSCAF=216	2	4	ENSG00000186867	pyroglutamylated RFamide peptide receptor [Source:HGNC Symbol;Acc:HGNC:15565]	87363253	87406927	-
g6601	ScfyRBE_26;HRSCAF=216	2	4	ENSG00000061918	guanylate cyclase 1 soluble subunit beta 1 [Source:HGNC Symbol;Acc:HGNC:4687]	121068602	121130517	-
g6333	ScfyRBE_26;HRSCAF=216	2	5	ENSG00000197226	TBC1 domain family member 9B [Source:HGNC Symbol;Acc:HGNC:29097]	101920071	101983225	-
g6080	ScfyRBE_26;HRSCAF=216	2	4	ENSG00000138792	glutamyl aminopeptidase [Source:HGNC Symbol;Acc:HGNC:3355]	79396744	79471776	+
g5698	ScfyRBE_26;HRSCAF=216	2	4	ENSG00000163291	progestin and adipoQ receptor family member 3 [Source:HGNC Symbol;Acc:HGNC:30130]	48037512	48058850	+
g6089	ScfyRBE_26;HRSCAF=216	2	4	ENSG00000174749	family with sequence similarity 241 member A [Source:HGNC Symbol;Acc:HGNC:26813]	80506883	80675416	+
g5602	ScfyRBE_26;HRSCAF=216	2	4	ENSG00000170509	hydroxysteroid 17-beta dehydrogenase 13 [Source:HGNC Symbol;Acc:HGNC:18685]	41539169	41551424	+
g5609	ScfyRBE_26;HRSCAF=216	2	4	ENSG00000145283	solute carrier family 10 member 6 [Source:HGNC Symbol;Acc:HGNC:30603]	41903018	41928705	+
g5547	ScfyRBE_26;HRSCAF=216	2	4	ENSG00000250821	exocyst complex component 1 like [Source:HGNC Symbol;Acc:HGNC:53433]	39037301	39055673	+
g5946	ScfyRBE_26;HRSCAF=216	2	4	ENSG00000151247	eukaryotic translation initiation factor 4E [Source:HGNC Symbol;Acc:HGNC:3287]	70973594	71042782	-
g5766	ScfyRBE_26;HRSCAF=216	2	4	ENSG00000169429	C-X-C motif chemokine ligand 8 [Source:HGNC Symbol;Acc:HGNC:6025]	51854065	51855995	-
g5762	ScfyRBE_26;HRSCAF=216	2	4	ENSG00000163737	platelet factor 4 [Source:HGNC Symbol;Acc:HGNC:8861]	51784968	51785733	-
g6066	ScfyRBE_26;HRSCAF=216	2	4	ENSG00000138802	SEC24 homolog B, COPII coat complex component [Source:HGNC Symbol;Acc:HGNC:10704]	78648145	78712388	+
g5763	ScfyRBE_26;HRSCAF=216	2	4	ENSG00000163736	pro-platelet basic protein [Source:HGNC Symbol;Acc:HGNC:9240]	51789795	51790610	-
g5660	ScfyRBE_26;HRSCAF=216	2	4	ENSG00000145293	enolase-phosphatase 1 [Source:HGNC Symbol;Acc:HGNC:24599]	45366974	45393597	-
g6470	ScfyRBE_26;HRSCAF=216	2	4	ENSG00000145423	secreted frizzled related protein 2 [Source:HGNC Symbol;Acc:HGNC:10777]	111966325	111974237	-
g6064	ScfyRBE_26;HRSCAF=216	2	4	ENSG00000188517	collagen type XXV alpha 1 chain [Source:HGNC Symbol;Acc:HGNC:18603]	78548356	78556520	-
g6467	ScfyRBE_26;HRSCAF=216	2	4	ENSG00000137462	toll like receptor 2 [Source:HGNC Symbol;Acc:HGNC:11848]	111861115	111890984	+
g5417	ScfyRBE_26;HRSCAF=216	2	4	ENSG00000163694	RNA binding motif protein 47 [Source:HGNC Symbol;Acc:HGNC:30358]	29706362	29777790	-
g5507	ScfyRBE_26;HRSCAF=216	2	4	ENSG00000188993	leucine rich repeat containing 66 [Source:HGNC Symbol;Acc:HGNC:34299]	36246929	36264218	-
g5508	ScfyRBE_26;HRSCAF=216	2	4	ENSG00000163069	sarcoglycan beta [Source:HGNC Symbol;Acc:HGNC:10806]	36270761	36289706	-
g5406	ScfyRBE_26;HRSCAF=216	2	4	ENSG00000121892	PDS5 cohesin associated factor A [Source:HGNC Symbol;Acc:HGNC:29088]	29250913	29366306	-
g5503	ScfyRBE_26;HRSCAF=216	2	4	ENSG00000109182	cell wall biogenesis 43 C-terminal homolog [Source:HGNC Symbol;Acc:HGNC:26133]	36028195	36104428	+
g5773	ScfyRBE_26;HRSCAF=216	2	4	ENSG00000163631	albumin [Source:HGNC Symbol;Acc:HGNC:399]	52096554	52110898	-
g6331	ScfyRBE_26;HRSCAF=216	2	4	ENSG00000179387	ELMO domain containing 2 [Source:HGNC Symbol;Acc:HGNC:28111]	101856379	101885514	+
g5020	ScfyRBE_26;HRSCAF=216	2	4	ENSG00000087266	SH3 domain binding protein 2 [Source:HGNC Symbol;Acc:HGNC:10825]	1623831	1671381	+
g5955	ScfyRBE_26;HRSCAF=216	2	4	ENSG00000138823	microsomal triglyceride transfer protein [Source:HGNC Symbol;Acc:HGNC:7467]	71432636	71476567	+
g5953	ScfyRBE_26;HRSCAF=216	2	4	ENSG00000138813	chromosome 4 open reading frame 17 [Source:HGNC Symbol;Acc:HGNC:25274]	71353361	71384218	+
g6486	ScfyRBE_26;HRSCAF=216	2	4	ENSG00000171557	fibrinogen gamma chain [Source:HGNC Symbol;Acc:HGNC:3694]	112676896	112684474	-
g5022	ScfyRBE_26;HRSCAF=216	2	4	ENSG00000087274	adducin 1 [Source:HGNC Symbol;Acc:HGNC:243]	1716347	1753478	+
g5600	ScfyRBE_26;HRSCAF=216	2	4	ENSG00000170502	nudix hydrolase 9 [Source:HGNC Symbol;Acc:HGNC:8056]	41426489	41452875	-
g5601	ScfyRBE_26;HRSCAF=216	2	4	ENSG00000198189	hydroxysteroid 17-beta dehydrogenase 11 [Source:HGNC Symbol;Acc:HGNC:22960]	41490027	41523298	+
g5746	ScfyRBE_26;HRSCAF=216	2	4	ENSG00000169116	prostate androgen-regulated mucin-like protein 1 [Source:HGNC Symbol;Acc:HGNC:24536]	50961634	51059493	-
g5749	ScfyRBE_26;HRSCAF=216	2	4	ENSG00000174808	betacellulin [Source:HGNC Symbol;Acc:HGNC:1121]	51157985	51189848	+
g5954	ScfyRBE_26;HRSCAF=216	2	4	ENSG00000145331	tRNA methyltransferase 10A [Source:HGNC Symbol;Acc:HGNC:28403]	71398030	71413178	-
g5517	ScfyRBE_26;HRSCAF=216	2	4	ENSG00000184178	sec1 family domain containing 2 [Source:HGNC Symbol;Acc:HGNC:30676]	36789745	37103049	-
g6139	ScfyRBE_26;HRSCAF=216	2	4	ENSG00000172403	synaptopodin 2 [Source:HGNC Symbol;Acc:HGNC:17732]	85765758	85798971	+
g5307	ScfyRBE_26;HRSCAF=216	2	4	ENSG00000168214	recombination signal binding protein for immunoglobulin kappa J region [Source:HGNC Symbol;Acc:HGNC:5724]	19102328	19194696	+
g6376	ScfyRBE_26;HRSCAF=216	2	4	ENSG00000164164	OTU deubiquitinase 4 [Source:HGNC Symbol;Acc:HGNC:24949]	104933812	105018463	-
g6146	ScfyRBE_26;HRSCAF=216	2	4	ENSG00000138735	phosphodiesterase 5A [Source:HGNC Symbol;Acc:HGNC:8784]	86003739	86126186	-
g6484	ScfyRBE_26;HRSCAF=216	2	4	ENSG00000171564	fibrinogen beta chain [Source:HGNC Symbol;Acc:HGNC:3662]	112636405	112643575	+
g5759	ScfyRBE_26;HRSCAF=216	2	4	ENSG00000081041	C-X-C motif chemokine ligand 2 [Source:HGNC Symbol;Acc:HGNC:4603]	51716132	51771361	-
g5179	ScfyRBE_26;HRSCAF=216	2	4	ENSG00000157869	RAB28, member RAS oncogene family [Source:HGNC Symbol;Acc:HGNC:9768]	8749814	8832135	-
g5232	ScfyRBE_26;HRSCAF=216	2	4	ENSG00000249581	clarin 2 [Source:HGNC Symbol;Acc:HGNC:33939]	12029046	12038721	+
g5233	ScfyRBE_26;HRSCAF=216	2	4	ENSG00000002549	leucine aminopeptidase 3 [Source:HGNC Symbol;Acc:HGNC:18449]	12058633	12091362	+
g5019	ScfyRBE_26;HRSCAF=216	2	4	ENSG00000168884	TNFAIP3 interacting protein 2 [Source:HGNC Symbol;Acc:HGNC:19118]	1578845	1622577	-
g5181	ScfyRBE_26;HRSCAF=216	2	4	ENSG00000109705	NK3 homeobox 2 [Source:HGNC Symbol;Acc:HGNC:951]	8881527	8884304	-
g5718	ScfyRBE_26;HRSCAF=216	2	4	ENSG00000186212	sosondowah ankyrin repeat domain family member B [Source:HGNC Symbol;Acc:HGNC:32958]	49538393	49554317	+
g5297	ScfyRBE_26;HRSCAF=216	2	4	ENSG00000168228	zinc finger CCHC-type containing 4 [Source:HGNC Symbol;Acc:HGNC:22917]	18320095	18361712	+
g6242	ScfyRBE_26;HRSCAF=216	2	4	ENSG00000151466	sodium channel and clathrin linker 1 [Source:HGNC Symbol;Acc:HGNC:26406]	93276139	93439750	-
g6338	ScfyRBE_26;HRSCAF=216	2	4	ENSG00000109445	zinc finger protein 330 [Source:HGNC Symbol;Acc:HGNC:15462]	102353251	102388283	+
g5723	ScfyRBE_26;HRSCAF=216	2	4	ENSG00000118804	starch binding domain 1 [Source:HGNC Symbol;Acc:HGNC:24854]	49993823	50004467	-
g5798	ScfyRBE_26;HRSCAF=216	2	4	ENSG00000187689	amelotin [Source:HGNC Symbol;Acc:HGNC:33188]	54076442	54101927	-
g5359	ScfyRBE_26;HRSCAF=216	2	4	ENSG00000197057	death domain containing 1 [Source:HGNC Symbol;Acc:HGNC:37261]	26632227	26727612	+
g5832	ScfyRBE_26;HRSCAF=216	2	4	ENSG00000185873	transmembrane serine protease 11B [Source:HGNC Symbol;Acc:HGNC:25398]	55037118	55051031	+
g5831	ScfyRBE_26;HRSCAF=216	2				54997219	55018380	+
g5797	ScfyRBE_26;HRSCAF=216	2	4	ENSG00000178522	ameloblastin [Source:HGNC Symbol;Acc:HGNC:452]	54033031	54052995	-
g6568	ScfyRBE_26;HRSCAF=216	2	4	ENSG00000205208	chromosome 4 open reading frame 46 [Source:HGNC Symbol;Acc:HGNC:27320]	119091117	119092746	+
g6567	ScfyRBE_26;HRSCAF=216	2	4	ENSG00000171503	electron transfer flavoprotein dehydrogenase [Source:HGNC Symbol;Acc:HGNC:3483]	119059888	119090543	-
g6586	ScfyRBE_26;HRSCAF=216	2	X	ENSG00000125675	glutamate ionotropic receptor AMPA type subunit 3 [Source:HGNC Symbol;Acc:HGNC:4573]	119994930	120149244	-
g6566	ScfyRBE_26;HRSCAF=216	2	4	ENSG00000171497	peptidylprolyl isomerase D [Source:HGNC Symbol;Acc:HGNC:9257]	119014902	119059072	+
g5647	ScfyRBE_26;HRSCAF=216	2	4	ENSG00000138663	COP9 signalosome subunit 4 [Source:HGNC Symbol;Acc:HGNC:16702]	44897940	44926620	-
g5366	ScfyRBE_26;HRSCAF=216	2	4	ENSG00000174145	NACHT and WD repeat domain containing 2 [Source:HGNC Symbol;Acc:HGNC:29229]	27374385	27535381	+
g5369	ScfyRBE_26;HRSCAF=216	2	4	ENSG00000154274	chromosome 4 open reading frame 19 [Source:HGNC Symbol;Acc:HGNC:25618]	27613030	27613293	+
g5371	ScfyRBE_26;HRSCAF=216	2	4	ENSG00000181826	RELT like 1 [Source:HGNC Symbol;Acc:HGNC:27379]	27622364	27686105	-
g5087	ScfyRBE_26;HRSCAF=216	2	4	ENSG00000173011	transcriptional adaptor 2B [Source:HGNC Symbol;Acc:HGNC:30781]	3786519	3787505	-
g6176	ScfyRBE_26;HRSCAF=216	2	4	ENSG00000123737	exosome component 9 [Source:HGNC Symbol;Acc:HGNC:9137]	87860551	87869747	+
g6501	ScfyRBE_26;HRSCAF=216	2	4	ENSG00000052802	methylsterol monooxygenase 1 [Source:HGNC Symbol;Acc:HGNC:10545]	113828272	113838958	-
g5037	ScfyRBE_26;HRSCAF=216	2	4	ENSG00000159788	regulator of G protein signaling 12 [Source:HGNC Symbol;Acc:HGNC:9994]	2032939	2114824	+
g5037	ScfyRBE_26;HRSCAF=216	2	4	ENSG00000159788	regulator of G protein signaling 12 [Source:HGNC Symbol;Acc:HGNC:9994]	2032939	2114824	+
g5996	ScfyRBE_26;HRSCAF=216	2	4	ENSG00000164039	3-hydroxybutyrate dehydrogenase 2 [Source:HGNC Symbol;Acc:HGNC:32389]	73994782	74017123	-
g5103	ScfyRBE_26;HRSCAF=216	2	4	ENSG00000109501	wolframin ER transmembrane glycoprotein [Source:HGNC Symbol;Acc:HGNC:12762]	4325553	4346080	-
g5033	ScfyRBE_26;HRSCAF=216	2	4	ENSG00000188981	Myb/SANT DNA binding domain containing 1 [Source:HGNC Symbol;Acc:HGNC:33741]	1973517	1979351	+
g5816	ScfyRBE_26;HRSCAF=216	2	4	ENSG00000109193	sulfotransferase family 1E member 1 [Source:HGNC Symbol;Acc:HGNC:11377]	54498363	54520378	+
g5312	ScfyRBE_26;HRSCAF=216	2	4	ENSG00000109680	TBC1 domain family member 19 [Source:HGNC Symbol;Acc:HGNC:25624]	19298773	19429717	+
g5781	ScfyRBE_26;HRSCAF=216	2	4	ENSG00000156140	ADAM metallopeptidase with thrombospondin type 1 motif 3 [Source:HGNC Symbol;Acc:HGNC:219]	52691390	52939606	+
g5298	ScfyRBE_26;HRSCAF=216	2	4	ENSG00000053900	anaphase promoting complex subunit 4 [Source:HGNC Symbol;Acc:HGNC:19990]	18370919	18405751	+
g5401	ScfyRBE_26;HRSCAF=216	2	4	ENSG00000109814	UDP-glucose 6-dehydrogenase [Source:HGNC Symbol;Acc:HGNC:12525]	29023570	29058633	-
g5301	ScfyRBE_26;HRSCAF=216	2	4	ENSG00000091490	SEL1L family member 3 [Source:HGNC Symbol;Acc:HGNC:29108]	18610861	18744835	-
g5672	ScfyRBE_26;HRSCAF=216	2	4	ENSG00000138670	RasGEF domain family member 1B [Source:HGNC Symbol;Acc:HGNC:24881]	46113044	46144068	+
g5666	ScfyRBE_26;HRSCAF=216	2	4	ENSG00000138670	RasGEF domain family member 1B [Source:HGNC Symbol;Acc:HGNC:24881]	45643340	46003741	+
g5777	ScfyRBE_26;HRSCAF=216	2	4	ENSG00000163626	cytochrome c oxidase assembly factor COX18 [Source:HGNC Symbol;Acc:HGNC:26801]	52359388	52368782	+
g5777	ScfyRBE_26;HRSCAF=216	2	4	ENSG00000163626	cytochrome c oxidase assembly factor COX18 [Source:HGNC Symbol;Acc:HGNC:26801]	52359388	52368782	+
g6195	ScfyRBE_26;HRSCAF=216	2	4	ENSG00000170917	nudix hydrolase 6 [Source:HGNC Symbol;Acc:HGNC:8053]	88770924	88816542	-
g5764	ScfyRBE_26;HRSCAF=216	2	4	ENSG00000163735	C-X-C motif chemokine ligand 5 [Source:HGNC Symbol;Acc:HGNC:10642]	51800046	51802102	-
g6464	ScfyRBE_26;HRSCAF=216	2	4	ENSG00000121211	meiotic nuclear divisions 1 [Source:HGNC Symbol;Acc:HGNC:24839]	111574702	111651498	+
g5940	ScfyRBE_26;HRSCAF=216	2	4	ENSG00000138698	Rap1 GTPase-GDP dissociation stimulator 1 [Source:HGNC Symbol;Acc:HGNC:9859]	70467058	70619851	+
g5940	ScfyRBE_26;HRSCAF=216	2	4	ENSG00000138698	Rap1 GTPase-GDP dissociation stimulator 1 [Source:HGNC Symbol;Acc:HGNC:9859]	70467058	70619851	+
g5985	ScfyRBE_26;HRSCAF=216	2	4	ENSG00000109323	mannosidase beta [Source:HGNC Symbol;Acc:HGNC:6831]	73699928	73789591	-
g5938	ScfyRBE_26;HRSCAF=216	2	4	ENSG00000163116	sperm tail PG-rich repeat containing 2 [Source:HGNC Symbol;Acc:HGNC:28712]	70243045	70298378	-
g5939	ScfyRBE_26;HRSCAF=216	2	4	ENSG00000163116	sperm tail PG-rich repeat containing 2 [Source:HGNC Symbol;Acc:HGNC:28712]	70299466	70456289	-
g6311	ScfyRBE_26;HRSCAF=216	2	4	ENSG00000137463	mitochondria localized glutamic acid rich protein [Source:HGNC Symbol;Acc:HGNC:29969]	100815905	100826512	-
g5400	ScfyRBE_26;HRSCAF=216	2	4	ENSG00000121897	lipoic acid synthetase [Source:HGNC Symbol;Acc:HGNC:16429]	29003025	29014962	+
g6358	ScfyRBE_26;HRSCAF=216	2	4	ENSG00000153147	SWI/SNF related, matrix associated, actin dependent regulator of chromatin, subfamily a, member 5 [Source:HGNC Symbol;Acc:HGNC:11101]	104008768	104040746	+
g5785	ScfyRBE_26;HRSCAF=216	2	4	ENSG00000145321	GC, vitamin D binding protein [Source:HGNC Symbol;Acc:HGNC:4187]	53188163	53216077	+
g6305	ScfyRBE_26;HRSCAF=216	2	4	ENSG00000151014	nocturnin [Source:HGNC Symbol;Acc:HGNC:14254]	100675358	100675750	+
g5496	ScfyRBE_26;HRSCAF=216	2	13	ENSG00000073910	FRY microtubule binding protein [Source:HGNC Symbol;Acc:HGNC:20367]	35703073	35832221	-
g5979	ScfyRBE_26;HRSCAF=216	2	4	ENSG00000138821	solute carrier family 39 member 8 [Source:HGNC Symbol;Acc:HGNC:20862]	73410514	73464408	-
g5395	ScfyRBE_26;HRSCAF=216	2	4	ENSG00000157796	WD repeat domain 19 [Source:HGNC Symbol;Acc:HGNC:18340]	28788549	28876454	+
g5569	ScfyRBE_26;HRSCAF=216	2	4	ENSG00000084093	RE1 silencing transcription factor [Source:HGNC Symbol;Acc:HGNC:9966]	39809288	39874476	+
g5947	ScfyRBE_26;HRSCAF=216	2	4	ENSG00000164024	methionyl aminopeptidase 1 [Source:HGNC Symbol;Acc:HGNC:15789]	71048193	71111912	+
g5220	ScfyRBE_26;HRSCAF=216	2	4	ENSG00000169744	LIM domain binding 2 [Source:HGNC Symbol;Acc:HGNC:6533]	11204492	11438891	-
g5220	ScfyRBE_26;HRSCAF=216	2	4	ENSG00000169744	LIM domain binding 2 [Source:HGNC Symbol;Acc:HGNC:6533]	11204492	11438891	-
g6312	ScfyRBE_26;HRSCAF=216	2	4	ENSG00000109390	NADH:ubiquinone oxidoreductase subunit C1 [Source:HGNC Symbol;Acc:HGNC:7705]	100834254	100837150	-
g5521	ScfyRBE_26;HRSCAF=216	2	4	ENSG00000072201	ligand of numb-protein X 1 [Source:HGNC Symbol;Acc:HGNC:6657]	37218508	37315758	-
g5521	ScfyRBE_26;HRSCAF=216	2	4	ENSG00000072201	ligand of numb-protein X 1 [Source:HGNC Symbol;Acc:HGNC:6657]	37218508	37315758	-
g6193	ScfyRBE_26;HRSCAF=216	2	4	ENSG00000138685	fibroblast growth factor 2 [Source:HGNC Symbol;Acc:HGNC:3676]	88694468	88770424	+
g4977	ScfyRBE_26;HRSCAF=216	2	4	ENSG00000127418	fibroblast growth factor receptor like 1 [Source:HGNC Symbol;Acc:HGNC:3693]	356673	359478	+
g5270	ScfyRBE_26;HRSCAF=216	2	4	ENSG00000152990	adhesion G protein-coupled receptor A3 [Source:HGNC Symbol;Acc:HGNC:13839]	15934262	16136204	-
g6439	ScfyRBE_26;HRSCAF=216	2	4	ENSG00000059691	glutamyl-tRNA amidotransferase subunit B [Source:HGNC Symbol;Acc:HGNC:8849]	110143761	110183731	-
g5732	ScfyRBE_26;HRSCAF=216	2	4	ENSG00000138755	C-X-C motif chemokine ligand 9 [Source:HGNC Symbol;Acc:HGNC:7098]	50286918	50290788	+
g5842	ScfyRBE_26;HRSCAF=216	2	4	ENSG00000145241	centromere protein C [Source:HGNC Symbol;Acc:HGNC:1854]	55548864	55612389	+
g6427	ScfyRBE_26;HRSCAF=216	2	4	ENSG00000181541	mab-21 like 2 [Source:HGNC Symbol;Acc:HGNC:6758]	109237809	109238888	+
g5650	ScfyRBE_26;HRSCAF=216	2	4	ENSG00000189308	lin-54 DREAM MuvB core complex component [Source:HGNC Symbol;Acc:HGNC:25397]	44940571	45002627	+
g5793	ScfyRBE_26;HRSCAF=216	2	4	ENSG00000132467	UTP3, small subunit processome component [Source:HGNC Symbol;Acc:HGNC:24477]	53970588	53972012	-
g6101	ScfyRBE_26;HRSCAF=216	2	4	ENSG00000145362	ankyrin 2 [Source:HGNC Symbol;Acc:HGNC:493]	81445872	81669692	+
g6023	ScfyRBE_26;HRSCAF=216	2	4	ENSG00000138780	glutathione S-transferase C-terminal domain containing [Source:HGNC Symbol;Acc:HGNC:25806]	75782471	75792748	+
g5810	ScfyRBE_26;HRSCAF=216	2	4	ENSG00000171209	casein kappa [Source:HGNC Symbol;Acc:HGNC:2446]	54260295	54276962	-
g5439	ScfyRBE_26;HRSCAF=216	2	4	ENSG00000178343	shisa family member 3 [Source:HGNC Symbol;Acc:HGNC:25159]	31238977	31243614	+
g5895	ScfyRBE_26;HRSCAF=216	2	4	ENSG00000184305	coiled-coil serine rich protein 1 [Source:HGNC Symbol;Acc:HGNC:29349]	64275068	64458823	+
g5896	ScfyRBE_26;HRSCAF=216	2	4	ENSG00000184305	coiled-coil serine rich protein 1 [Source:HGNC Symbol;Acc:HGNC:29349]	64618679	64964212	+
g5099	ScfyRBE_26;HRSCAF=216	2	4	ENSG00000013288	mannosidase alpha class 2B member 2 [Source:HGNC Symbol;Acc:HGNC:29623]	4118405	4144308	+
g5259	ScfyRBE_26;HRSCAF=216	2	4	ENSG00000145147	slit guidance ligand 2 [Source:HGNC Symbol;Acc:HGNC:11086]	14171221	14521182	+
g5994	ScfyRBE_26;HRSCAF=216	2	4	ENSG00000164038	solute carrier family 9 member B2 [Source:HGNC Symbol;Acc:HGNC:25143]	73950157	73982323	-
g5501	ScfyRBE_26;HRSCAF=216	2	4	ENSG00000145247	OCIA domain containing 2 [Source:HGNC Symbol;Acc:HGNC:28685]	35987715	35998633	-
g6051	ScfyRBE_26;HRSCAF=216	2	4	ENSG00000138795	lymphoid enhancer binding factor 1 [Source:HGNC Symbol;Acc:HGNC:6551]	77579628	77706085	-
g5157	ScfyRBE_26;HRSCAF=216	2	4	ENSG00000002587	heparan sulfate-glucosamine 3-sulfotransferase 1 [Source:HGNC Symbol;Acc:HGNC:5194]	7164525	7165460	-
g5537	ScfyRBE_26;HRSCAF=216	2	4	ENSG00000128052	kinase insert domain receptor [Source:HGNC Symbol;Acc:HGNC:6307]	38402735	38495116	-
g6043	ScfyRBE_26;HRSCAF=216	2	4	ENSG00000138801	3'-phosphoadenosine 5'-phosphosulfate synthase 1 [Source:HGNC Symbol;Acc:HGNC:8603]	77220822	77323438	-
g6355	ScfyRBE_26;HRSCAF=216	2	4	ENSG00000109458	GRB2 associated binding protein 1 [Source:HGNC Symbol;Acc:HGNC:4066]	103866946	103978761	+
g5482	ScfyRBE_26;HRSCAF=216	2	4	ENSG00000145244	corin, serine peptidase [Source:HGNC Symbol;Acc:HGNC:19012]	34983228	35197843	-
g5486	ScfyRBE_26;HRSCAF=216	2	4	ENSG00000163293	NIPA like domain containing 1 [Source:HGNC Symbol;Acc:HGNC:27194]	35285538	35332447	+
g5682	ScfyRBE_26;HRSCAF=216	2	4	ENSG00000152784	PR/SET domain 8 [Source:HGNC Symbol;Acc:HGNC:13993]	47090055	47121311	-
g6068	ScfyRBE_26;HRSCAF=216	2	4	ENSG00000005059	mitochondrial calcium uniporter dominant negative beta subunit [Source:HGNC Symbol;Acc:HGNC:26076]	78773482	78813758	+
g5239	ScfyRBE_26;HRSCAF=216	2	4	ENSG00000178177	ligand dependent nuclear receptor corepressor like [Source:HGNC Symbol;Acc:HGNC:30776]	12282842	12299307	-
g5240	ScfyRBE_26;HRSCAF=216	2	4	ENSG00000178177	ligand dependent nuclear receptor corepressor like [Source:HGNC Symbol;Acc:HGNC:30776]	12302358	12429224	-
g5398	ScfyRBE_26;HRSCAF=216	2	4	ENSG00000134962	klotho beta [Source:HGNC Symbol;Acc:HGNC:15527]	28965412	28994457	+
g6306	ScfyRBE_26;HRSCAF=216	2	4	ENSG00000109381	E74 like ETS transcription factor 2 [Source:HGNC Symbol;Acc:HGNC:3317]	100688142	100747805	-
g5483	ScfyRBE_26;HRSCAF=216	2	4	ENSG00000170448	nuclear transcription factor, X-box binding like 1 [Source:HGNC Symbol;Acc:HGNC:18726]	35203880	35251102	-
g6199	ScfyRBE_26;HRSCAF=216	2	4	ENSG00000164056	sprouty RTK signaling antagonist 1 [Source:HGNC Symbol;Acc:HGNC:11269]	89168548	89170138	+
g5278	ScfyRBE_26;HRSCAF=216	2	4	ENSG00000109819	PPARG coactivator 1 alpha [Source:HGNC Symbol;Acc:HGNC:9237]	16977198	17151355	-
g6469	ScfyRBE_26;HRSCAF=216	2	4	ENSG00000145428	ring finger protein 175 [Source:HGNC Symbol;Acc:HGNC:27735]	111894522	111936396	-
g5720	ScfyRBE_26;HRSCAF=216	2	4	ENSG00000138771	shroom family member 3 [Source:HGNC Symbol;Acc:HGNC:30422]	49623468	49855816	-
g5302	ScfyRBE_26;HRSCAF=216	2	4	ENSG00000250317	small integral membrane protein 20 [Source:HGNC Symbol;Acc:HGNC:37260]	18748133	18803242	+
g5721	ScfyRBE_26;HRSCAF=216	2	4	ENSG00000163749	coiled-coil domain containing 158 [Source:HGNC Symbol;Acc:HGNC:26374]	49908839	49964209	+
g5402	ScfyRBE_26;HRSCAF=216	2	4	ENSG00000163683	small integral membrane protein 14 [Source:HGNC Symbol;Acc:HGNC:27321]	29059280	29092710	-
g5147	ScfyRBE_26;HRSCAF=216	2	4	ENSG00000178163	zinc finger protein 518B [Source:HGNC Symbol;Acc:HGNC:29365]	6410474	6413722	-
g6371	ScfyRBE_26;HRSCAF=216	2	4	ENSG00000164161	hedgehog interacting protein [Source:HGNC Symbol;Acc:HGNC:14866]	104608147	104693231	+
g5296	ScfyRBE_26;HRSCAF=216	2	4	ENSG00000038210	phosphatidylinositol 4-kinase type 2 beta [Source:HGNC Symbol;Acc:HGNC:18215]	18286518	18308582	+
g6521	ScfyRBE_26;HRSCAF=216	2	4	ENSG00000145416	membrane associated ring-CH-type finger 1 [Source:HGNC Symbol;Acc:HGNC:26077]	115184882	115368827	+
g6213	ScfyRBE_26;HRSCAF=216	2	4	ENSG00000196159	FAT atypical cadherin 4 [Source:HGNC Symbol;Acc:HGNC:23109]	90618831	90776694	+
g6267	ScfyRBE_26;HRSCAF=216	2	4	ENSG00000254535	poly(A) binding protein cytoplasmic 4 like [Source:HGNC Symbol;Acc:HGNC:31955]	96734060	96735172	-
g6103	ScfyRBE_26;HRSCAF=216	2	4	ENSG00000145349	calcium/calmodulin dependent protein kinase II delta [Source:HGNC Symbol;Acc:HGNC:1462]	81731853	82107787	-
g6523	ScfyRBE_26;HRSCAF=216	2	4	ENSG00000151005	transketolase like 2 [Source:HGNC Symbol;Acc:HGNC:25313]	115424577	115426451	+
g5885	ScfyRBE_26;HRSCAF=216	2	4	ENSG00000084092	nitric oxide associated 1 [Source:HGNC Symbol;Acc:HGNC:28473]	63446604	63467807	+
g5966	ScfyRBE_26;HRSCAF=216	2	4	ENSG00000164035	endomucin [Source:HGNC Symbol;Acc:HGNC:16041]	72032934	72117578	-
g5492	ScfyRBE_26;HRSCAF=216	2	4	ENSG00000109171	SLAIN motif family member 2 [Source:HGNC Symbol;Acc:HGNC:29282]	35580894	35640822	+
g5105	ScfyRBE_26;HRSCAF=216	2	4	ENSG00000152969	janus kinase and microtubule interacting protein 1 [Source:HGNC Symbol;Acc:HGNC:26460]	4477927	4547498	+
g6235	ScfyRBE_26;HRSCAF=216	2	4	ENSG00000138709	La ribonucleoprotein domain family member 1B [Source:HGNC Symbol;Acc:HGNC:24704]	92684078	92794961	+
g5540	ScfyRBE_26;HRSCAF=216	2	4	ENSG00000128039	steroid 5 alpha-reductase 3 [Source:HGNC Symbol;Acc:HGNC:25812]	38642841	38655087	+
g6320	ScfyRBE_26;HRSCAF=216	2	4	ENSG00000196782	mastermind like transcriptional coactivator 3 [Source:HGNC Symbol;Acc:HGNC:16272]	101181407	101349821	-
g5534	ScfyRBE_26;HRSCAF=216	2	4	ENSG00000157404	KIT proto-oncogene receptor tyrosine kinase [Source:HGNC Symbol;Acc:HGNC:6342]	38122481	38210450	+
g5861	ScfyRBE_26;HRSCAF=216	2	1	ENSG00000117114	adhesion G protein-coupled receptor L2 [Source:HGNC Symbol;Acc:HGNC:18582]	59557122	60030674	-
g5543	ScfyRBE_26;HRSCAF=216	2	4	ENSG00000134852	clock circadian regulator [Source:HGNC Symbol;Acc:HGNC:2082]	38709275	38785544	-
g5238	ScfyRBE_26;HRSCAF=216	2	4	ENSG00000109805	non-SMC condensin I complex subunit G [Source:HGNC Symbol;Acc:HGNC:24304]	12238658	12273944	+
g5236	ScfyRBE_26;HRSCAF=216	2	4	ENSG00000163257	DDB1 and CUL4 associated factor 16 [Source:HGNC Symbol;Acc:HGNC:25987]	12228685	12229335	-
g6317	ScfyRBE_26;HRSCAF=216	2	4	ENSG00000145391	SET domain containing lysine methyltransferase 7 [Source:HGNC Symbol;Acc:HGNC:30412]	101003365	101043353	-
g5787	ScfyRBE_26;HRSCAF=216	2	4	ENSG00000080493	solute carrier family 4 member 4 [Source:HGNC Symbol;Acc:HGNC:11030]	53355998	53636209	-
g5139	ScfyRBE_26;HRSCAF=216	2	4	ENSG00000169676	dopamine receptor D5 [Source:HGNC Symbol;Acc:HGNC:3026]	5953238	5954449	+
g5536	ScfyRBE_26;HRSCAF=216	2	14	ENSG00000156411	ATP synthase membrane subunit 6.8PL [Source:HGNC Symbol;Acc:HGNC:1188]	38333176	38402728	+
g5684	ScfyRBE_26;HRSCAF=216	2	4	ENSG00000163297	ANTXR cell adhesion molecule 2 [Source:HGNC Symbol;Acc:HGNC:21732]	47187208	47316305	+
g5684	ScfyRBE_26;HRSCAF=216	2	4	ENSG00000163297	ANTXR cell adhesion molecule 2 [Source:HGNC Symbol;Acc:HGNC:21732]	47187208	47316305	+
g5208	ScfyRBE_26;HRSCAF=216	2	4	ENSG00000004468	CD38 molecule [Source:HGNC Symbol;Acc:HGNC:1667]	10621672	10692308	+
g5442	ScfyRBE_26;HRSCAF=216	2	4	ENSG00000215203	glutaredoxin and cysteine rich domain containing 1 [Source:HGNC Symbol;Acc:HGNC:31673]	31658014	31781888	+
g5716	ScfyRBE_26;HRSCAF=216	2	4	ENSG00000138758	septin 11 [Source:HGNC Symbol;Acc:HGNC:25589]	49436506	49518549	-
g5775	ScfyRBE_26;HRSCAF=216	2	4	ENSG00000132466	ankyrin repeat domain 17 [Source:HGNC Symbol;Acc:HGNC:23575]	52201077	52353449	+
g5775	ScfyRBE_26;HRSCAF=216	2	4	ENSG00000132466	ankyrin repeat domain 17 [Source:HGNC Symbol;Acc:HGNC:23575]	52201077	52353449	+
g6046	ScfyRBE_26;HRSCAF=216	2	4	ENSG00000164023	sphingomyelin synthase 2 [Source:HGNC Symbol;Acc:HGNC:28395]	77463281	77478855	+
g5440	ScfyRBE_26;HRSCAF=216	2	13	ENSG00000132932	ATPase phospholipid transporting 8A2 [Source:HGNC Symbol;Acc:HGNC:13533]	31256531	31480375	-
g5526	ScfyRBE_26;HRSCAF=216	2	4	ENSG00000109220	cysteine rich hydrophobic domain 2 [Source:HGNC Symbol;Acc:HGNC:1935]	37656373	37702869	-
g5680	ScfyRBE_26;HRSCAF=216	2	4	ENSG00000138675	fibroblast growth factor 5 [Source:HGNC Symbol;Acc:HGNC:3683]	47028838	47047613	-
g5011	ScfyRBE_26;HRSCAF=216	2	4	ENSG00000123933	MAX dimerization protein 4 [Source:HGNC Symbol;Acc:HGNC:13906]	1243113	1260857	-
g6261	ScfyRBE_26;HRSCAF=216	2	4	ENSG00000138650	protocadherin 10 [Source:HGNC Symbol;Acc:HGNC:13404]	96038038	96076709	+
g5630	ScfyRBE_26;HRSCAF=216	2	4	ENSG00000163623	NK6 homeobox 1 [Source:HGNC Symbol;Acc:HGNC:7839]	43771077	43776034	+
g6057	ScfyRBE_26;HRSCAF=216	2	4	ENSG00000109475	ribosomal protein L34 [Source:HGNC Symbol;Acc:HGNC:10340]	78019594	78024512	+
g5234	ScfyRBE_26;HRSCAF=216	2	4	ENSG00000118579	mediator complex subunit 28 [Source:HGNC Symbol;Acc:HGNC:24628]	12095082	12101836	+
g6319	ScfyRBE_26;HRSCAF=216	2	4	ENSG00000085871	microsomal glutathione S-transferase 2 [Source:HGNC Symbol;Acc:HGNC:7063]	101118195	101150459	+
g5018	ScfyRBE_26;HRSCAF=216	2	4	ENSG00000125386	family with sequence similarity 193 member A [Source:HGNC Symbol;Acc:HGNC:16822]	1490590	1567577	+
g5485	ScfyRBE_26;HRSCAF=216	2	4	ENSG00000198515	cyclic nucleotide gated channel alpha 1 [Source:HGNC Symbol;Acc:HGNC:2148]	35265146	35285429	-
g6020	ScfyRBE_26;HRSCAF=216	2	4	ENSG00000138785	integrator complex subunit 12 [Source:HGNC Symbol;Acc:HGNC:25067]	75749127	75773723	-
g5796	ScfyRBE_26;HRSCAF=216	2	4	ENSG00000132464	enamelin [Source:HGNC Symbol;Acc:HGNC:3344]	54001704	54031548	-
g5837	ScfyRBE_26;HRSCAF=216	2	4	ENSG00000153802	transmembrane serine protease 11D [Source:HGNC Symbol;Acc:HGNC:24059]	55263400	55325330	+
g5575	ScfyRBE_26;HRSCAF=216	2	4	ENSG00000180346	tigger transposable element derived 2 [Source:HGNC Symbol;Acc:HGNC:18333]	40216244	40217611	-
g6109	ScfyRBE_26;HRSCAF=216	2	4	ENSG00000174607	UDP glycosyltransferase 8 [Source:HGNC Symbol;Acc:HGNC:12555]	82562947	82621805	+
g6375	ScfyRBE_26;HRSCAF=216	2	4	ENSG00000164163	ATP binding cassette subfamily E member 1 [Source:HGNC Symbol;Acc:HGNC:69]	104901316	104924920	+
g6313	ScfyRBE_26;HRSCAF=216	2	4	ENSG00000164134	N(alpha)-acetyltransferase 15, NatA auxiliary subunit [Source:HGNC Symbol;Acc:HGNC:30782]	100841671	100917239	+
g5121	ScfyRBE_26;HRSCAF=216	2	4	ENSG00000170891	cytokine like 1 [Source:HGNC Symbol;Acc:HGNC:24435]	5291960	5296226	+
g5136	ScfyRBE_26;HRSCAF=216	2	4	ENSG00000132406	transmembrane protein 128 [Source:HGNC Symbol;Acc:HGNC:28201]	5873917	5884519	+
g5089	ScfyRBE_26;HRSCAF=216	2	4	ENSG00000132405	TBC1 domain family member 14 [Source:HGNC Symbol;Acc:HGNC:29246]	3811333	3907297	-
g5038	ScfyRBE_26;HRSCAF=216	2	4	ENSG00000109758	HGF activator [Source:HGNC Symbol;Acc:HGNC:4894]	2115160	2125017	+
g6374	ScfyRBE_26;HRSCAF=216	2	4	ENSG00000164162	anaphase promoting complex subunit 10 [Source:HGNC Symbol;Acc:HGNC:24077]	104820548	104897125	-
g5215	ScfyRBE_26;HRSCAF=216	2	4	ENSG00000169762	transmembrane anterior posterior transformation 1 [Source:HGNC Symbol;Acc:HGNC:26887]	10920012	10986436	-
g5626	ScfyRBE_26;HRSCAF=216	2	4	ENSG00000163625	WD repeat and FYVE domain containing 3 [Source:HGNC Symbol;Acc:HGNC:20751]	43425246	43608964	+
g4981	ScfyRBE_26;HRSCAF=216	2	4	ENSG00000159692	C-terminal binding protein 1 [Source:HGNC Symbol;Acc:HGNC:2494]	445085	479432	-
g5971	ScfyRBE_26;HRSCAF=216	2	4	ENSG00000138814	protein phosphatase 3 catalytic subunit alpha [Source:HGNC Symbol;Acc:HGNC:9314]	72434784	72721009	-
g5971	ScfyRBE_26;HRSCAF=216	2	4	ENSG00000138814	protein phosphatase 3 catalytic subunit alpha [Source:HGNC Symbol;Acc:HGNC:9314]	72434784	72721009	-
g6028	ScfyRBE_26;HRSCAF=216	2	4	ENSG00000145348	TBC1 domain containing kinase [Source:HGNC Symbol;Acc:HGNC:28261]	76041908	76210546	-
g6029	ScfyRBE_26;HRSCAF=216	2	4	ENSG00000164022	aminoacyl tRNA synthetase complex interacting multifunctional protein 1 [Source:HGNC Symbol;Acc:HGNC:10648]	76213397	76247801	+
g5565	ScfyRBE_26;HRSCAF=216	2	4	ENSG00000171476	HOP homeobox [Source:HGNC Symbol;Acc:HGNC:24961]	39677113	39683916	-
g5565	ScfyRBE_26;HRSCAF=216	2	4	ENSG00000171476	HOP homeobox [Source:HGNC Symbol;Acc:HGNC:24961]	39677113	39683916	-
g6196	ScfyRBE_26;HRSCAF=216	2	4	ENSG00000145375	spermatogenesis associated 5 [Source:HGNC Symbol;Acc:HGNC:18119]	88817096	89110336	+
g5287	ScfyRBE_26;HRSCAF=216	2	4	ENSG00000109606	DEAH-box helicase 15 [Source:HGNC Symbol;Acc:HGNC:2738]	17710468	17757197	-
g6188	ScfyRBE_26;HRSCAF=216	2	4	ENSG00000138684	interleukin 21 [Source:HGNC Symbol;Acc:HGNC:6005]	88539243	88546594	-
g4969	ScfyRBE_26;HRSCAF=216	2	4	ENSG00000127419	transmembrane protein 175 [Source:HGNC Symbol;Acc:HGNC:28709]	286735	297317	+
g6446	ScfyRBE_26;HRSCAF=216	2	4	ENSG00000109670	F-box and WD repeat domain containing 7 [Source:HGNC Symbol;Acc:HGNC:16712]	110583442	110761989	-
g6446	ScfyRBE_26;HRSCAF=216	2	4	ENSG00000109670	F-box and WD repeat domain containing 7 [Source:HGNC Symbol;Acc:HGNC:16712]	110583442	110761989	-
g5919	ScfyRBE_26;HRSCAF=216	2	4	ENSG00000163110	PDZ and LIM domain 5 [Source:HGNC Symbol;Acc:HGNC:17468]	67552375	67754492	+
g5727	ScfyRBE_26;HRSCAF=216	2	4	ENSG00000138750	nucleoporin 54 [Source:HGNC Symbol;Acc:HGNC:17359]	50143772	50167939	+
g5802	ScfyRBE_26;HRSCAF=216	2	4	ENSG00000145309	calcium binding protein, spermatid associated 1 [Source:HGNC Symbol;Acc:HGNC:30710]	54196249	54197412	-
g5499	ScfyRBE_26;HRSCAF=216	2	4	ENSG00000109180	OCIA domain containing 1 [Source:HGNC Symbol;Acc:HGNC:16074]	35886603	35981832	+
g5145	ScfyRBE_26;HRSCAF=216	2	4	ENSG00000071127	WD repeat domain 1 [Source:HGNC Symbol;Acc:HGNC:12754]	6202818	6371317	-
g6353	ScfyRBE_26;HRSCAF=216	2	4	ENSG00000170185	ubiquitin specific peptidase 38 [Source:HGNC Symbol;Acc:HGNC:20067]	103742812	103772920	+
g6208	ScfyRBE_26;HRSCAF=216	2	4	ENSG00000151458	ankyrin repeat domain 50 [Source:HGNC Symbol;Acc:HGNC:29223]	90129510	90162208	-
g5819	ScfyRBE_26;HRSCAF=216	2	4	ENSG00000173610	UDP glucuronosyltransferase family 2 member A1 complex locus [Source:HGNC Symbol;Acc:HGNC:12542]	54614790	54668648	+
g5494	ScfyRBE_26;HRSCAF=216	2	4	ENSG00000145248	solute carrier family 10 member 4 [Source:HGNC Symbol;Acc:HGNC:22980]	35687587	35692310	+
g5782	ScfyRBE_26;HRSCAF=216	2	4	ENSG00000056291	neuropeptide FF receptor 2 [Source:HGNC Symbol;Acc:HGNC:4525]	52948138	53084142	-
g5015	ScfyRBE_26;HRSCAF=216	2	4	ENSG00000206113	cilia and flagella associated protein 99 [Source:HGNC Symbol;Acc:HGNC:51180]	1323229	1416182	+
g5295	ScfyRBE_26;HRSCAF=216	2	4	ENSG00000109618	Sep (O-phosphoserine) tRNA:Sec (selenocysteine) tRNA synthase [Source:HGNC Symbol;Acc:HGNC:30605]	18187343	18278359	-
g5628	ScfyRBE_26;HRSCAF=216	2	4	ENSG00000163624	CDP-diacylglycerol synthase 1 [Source:HGNC Symbol;Acc:HGNC:1800]	43627987	43701293	-
g5495	ScfyRBE_26;HRSCAF=216	2	4	ENSG00000182223	zygote arrest 1 [Source:HGNC Symbol;Acc:HGNC:20436]	35693641	35697896	+
g6463	ScfyRBE_26;HRSCAF=216	2	4	ENSG00000109654	tripartite motif containing 2 [Source:HGNC Symbol;Acc:HGNC:15974]	111523419	111573833	+
g5095	ScfyRBE_26;HRSCAF=216	2	4	ENSG00000186222	biogenesis of lysosomal organelles complex 1 subunit 4 [Source:HGNC Symbol;Acc:HGNC:24206]	4064812	4065156	-
g6095	ScfyRBE_26;HRSCAF=216	2	4	ENSG00000174720	La ribonucleoprotein domain family member 7 [Source:HGNC Symbol;Acc:HGNC:24912]	81012150	81026958	+
g6573	ScfyRBE_26;HRSCAF=216	2	4	ENSG00000164124	transmembrane protein 144 [Source:HGNC Symbol;Acc:HGNC:25633]	119330434	119359860	-
g5313	ScfyRBE_26;HRSCAF=216	2	4	ENSG00000109689	stromal interaction molecule 2 [Source:HGNC Symbol;Acc:HGNC:19205]	19444757	19659029	+
g6422	ScfyRBE_26;HRSCAF=216	2	4	ENSG00000170390	doublecortin like kinase 2 [Source:HGNC Symbol;Acc:HGNC:19002]	108818152	108964533	+
g6422	ScfyRBE_26;HRSCAF=216	2	4	ENSG00000170390	doublecortin like kinase 2 [Source:HGNC Symbol;Acc:HGNC:19002]	108818152	108964533	+
g5651	ScfyRBE_26;HRSCAF=216	2	4	ENSG00000168152	THAP domain containing 9 [Source:HGNC Symbol;Acc:HGNC:23192]	45010166	45028102	-
g6508	ScfyRBE_26;HRSCAF=216	2	4	ENSG00000176979	tripartite motif containing 60 [Source:HGNC Symbol;Acc:HGNC:21162]	114111057	114112472	-
g5653	ScfyRBE_26;HRSCAF=216	2	4	ENSG00000138674	SEC31 homolog A, COPII coat complex component [Source:HGNC Symbol;Acc:HGNC:17052]	45048922	45098794	+
g4985	ScfyRBE_26;HRSCAF=216	2	4	ENSG00000090316	macrophage erythroblast attacher [Source:HGNC Symbol;Acc:HGNC:13731]	524657	583236	+
g6525	ScfyRBE_26;HRSCAF=216	2	4	ENSG00000164129	neuropeptide Y receptor Y5 [Source:HGNC Symbol;Acc:HGNC:7958]	115529204	115530574	-
g5132	ScfyRBE_26;HRSCAF=216	2	4	ENSG00000168824	neuronal vesicle trafficking associated 1 [Source:HGNC Symbol;Acc:HGNC:18790]	5754901	5777039	-
g6231	ScfyRBE_26;HRSCAF=216	2	4	ENSG00000142731	polo like kinase 4 [Source:HGNC Symbol;Acc:HGNC:11397]	92585872	92602114	+
g5891	ScfyRBE_26;HRSCAF=216	2	4	ENSG00000145335	synuclein alpha [Source:HGNC Symbol;Acc:HGNC:11138]	63769298	63918024	-
g4956	ScfyRBE_26;HRSCAF=216	2	4	ENSG00000174227	phosphatidylinositol glycan anchor biosynthesis class G [Source:HGNC Symbol;Acc:HGNC:25985]	6236	30402	+
g6500	ScfyRBE_26;HRSCAF=216	2	4	ENSG00000109472	carboxypeptidase E [Source:HGNC Symbol;Acc:HGNC:2303]	113684214	113816552	-
g5192	ScfyRBE_26;HRSCAF=216	2	4	ENSG00000137449	cytoplasmic polyadenylation element binding protein 2 [Source:HGNC Symbol;Acc:HGNC:21745]	9998969	10068703	+
g5200	ScfyRBE_26;HRSCAF=216	2	4	ENSG00000163145	C1q and TNF related 7 [Source:HGNC Symbol;Acc:HGNC:14342]	10320977	10336672	+
g5384	ScfyRBE_26;HRSCAF=216	2	4	ENSG00000109787	Kruppel like factor 3 [Source:HGNC Symbol;Acc:HGNC:16516]	28393751	28445348	+
g5115	ScfyRBE_26;HRSCAF=216	2	4	ENSG00000173040	EvC ciliary complex subunit 2 [Source:HGNC Symbol;Acc:HGNC:19747]	4873669	4908901	+
g5003	ScfyRBE_26;HRSCAF=216	2	4	ENSG00000185049	negative elongation factor complex member A [Source:HGNC Symbol;Acc:HGNC:12768]	1028145	1034314	-
g5795	ScfyRBE_26;HRSCAF=216	2	4	ENSG00000132465	joining chain of multimeric IgA and IgM [Source:HGNC Symbol;Acc:HGNC:5713]	53988072	53993914	+
g5374	ScfyRBE_26;HRSCAF=216	2	4	ENSG00000169299	phosphoglucomutase 2 [Source:HGNC Symbol;Acc:HGNC:8906]	27774154	27805206	+
g4965	ScfyRBE_26;HRSCAF=216	2	4	ENSG00000168993	complexin 1 [Source:HGNC Symbol;Acc:HGNC:2309]	190963	219457	-
g6410	ScfyRBE_26;HRSCAF=216	2	4	ENSG00000151623	nuclear receptor subfamily 3 group C member 2 [Source:HGNC Symbol;Acc:HGNC:7979]	107202377	107535118	-
g5059	ScfyRBE_26;HRSCAF=216	2	4	ENSG00000155275	tRNA methyltransferase 44 homolog [Source:HGNC Symbol;Acc:HGNC:26653]	2705394	2760561	-
g5641	ScfyRBE_26;HRSCAF=216	2	4	ENSG00000163322	abraxas 1, BRCA1 A complex subunit [Source:HGNC Symbol;Acc:HGNC:25829]	44577752	44607964	+
g6540	ScfyRBE_26;HRSCAF=216	2	4	ENSG00000168843	follistatin like 5 [Source:HGNC Symbol;Acc:HGNC:21386]	116901621	117086482	+
g6405	ScfyRBE_26;HRSCAF=216	2	4	ENSG00000164168	transmembrane protein 184C [Source:HGNC Symbol;Acc:HGNC:25587]	106818072	106833222	+
g5646	ScfyRBE_26;HRSCAF=216	2	4	ENSG00000145287	placenta specific 8 [Source:HGNC Symbol;Acc:HGNC:19254]	44849138	44895427	+
g5357	ScfyRBE_26;HRSCAF=216	2	4	ENSG00000047365	ArfGAP with RhoGAP domain, ankyrin repeat and PH domain 2 [Source:HGNC Symbol;Acc:HGNC:16924]	26462954	26610520	-
g5828	ScfyRBE_26;HRSCAF=216	2				54886837	54919317	-
g5828	ScfyRBE_26;HRSCAF=216	2				54886837	54919317	-
g5828	ScfyRBE_26;HRSCAF=216	2				54886837	54919317	-
g5015	ScfyRBE_26;HRSCAF=216	2	4	ENSG00000063978	ring finger protein 4 [Source:HGNC Symbol;Acc:HGNC:10067]	1323229	1416182	+
g6297	ScfyRBE_26;HRSCAF=216	2	4	ENSG00000151012	solute carrier family 7 member 11 [Source:HGNC Symbol;Acc:HGNC:11059]	99923311	99994712	-
g5975	ScfyRBE_26;HRSCAF=216	2	4	ENSG00000153064	B cell scaffold protein with ankyrin repeats 1 [Source:HGNC Symbol;Acc:HGNC:18233]	73040570	73294871	+
g5884	ScfyRBE_26;HRSCAF=216	2	4	ENSG00000047315	RNA polymerase II subunit B [Source:HGNC Symbol;Acc:HGNC:9188]	63402042	63445793	-
g4978	ScfyRBE_26;HRSCAF=216	2	4	ENSG00000178222	ring finger protein 212 [Source:HGNC Symbol;Acc:HGNC:27729]	367777	401609	-
g5393	ScfyRBE_26;HRSCAF=216	2	4	ENSG00000121895	transmembrane protein 156 [Source:HGNC Symbol;Acc:HGNC:26260]	28657291	28706588	-
g5726	ScfyRBE_26;HRSCAF=216	2	4	ENSG00000138760	scavenger receptor class B member 2 [Source:HGNC Symbol;Acc:HGNC:1665]	50071898	50137799	+
g5010	ScfyRBE_26;HRSCAF=216	2	4	ENSG00000214367	HAUS augmin like complex subunit 3 [Source:HGNC Symbol;Acc:HGNC:28719]	1219741	1234103	-
g6234	ScfyRBE_26;HRSCAF=216	2	4	ENSG00000164074	abhydrolase domain containing 18 [Source:HGNC Symbol;Acc:HGNC:26111]	92666227	92675978	+
g6391	ScfyRBE_26;HRSCAF=216	2	4	ENSG00000120519	solute carrier family 10 member 7 [Source:HGNC Symbol;Acc:HGNC:23088]	105750554	105973514	-
g6453	ScfyRBE_26;HRSCAF=216	2	4	ENSG00000169989	tigger transposable element derived 4 [Source:HGNC Symbol;Acc:HGNC:18335]	111101744	111103282	-
g5923	ScfyRBE_26;HRSCAF=216	2	4	ENSG00000138696	bone morphogenetic protein receptor type 1B [Source:HGNC Symbol;Acc:HGNC:1077]	67980175	68177025	+
g4963	ScfyRBE_26;HRSCAF=216	2	4	ENSG00000185619	polycomb group ring finger 3 [Source:HGNC Symbol;Acc:HGNC:10066]	145908	179662	+
g6381	ScfyRBE_26;HRSCAF=216	2	4	ENSG00000151611	metabolism of cobalamin associated A [Source:HGNC Symbol;Acc:HGNC:18871]	105222780	105290427	+
g6430	ScfyRBE_26;HRSCAF=216	2	4	ENSG00000145425	ribosomal protein S3A [Source:HGNC Symbol;Acc:HGNC:10421]	109645354	109667578	+
g6431	ScfyRBE_26;HRSCAF=216	2	4	ENSG00000109686	SH3 domain containing 19 [Source:HGNC Symbol;Acc:HGNC:30418]	109677998	109785891	-
g5733	ScfyRBE_26;HRSCAF=216	2	4	ENSG00000198301	SDA1 domain containing 1 [Source:HGNC Symbol;Acc:HGNC:25537]	50302757	50326094	+
g5733	ScfyRBE_26;HRSCAF=216	2	4	ENSG00000198301	SDA1 domain containing 1 [Source:HGNC Symbol;Acc:HGNC:25537]	50302757	50326094	+
g5399	ScfyRBE_26;HRSCAF=216	2	4	ENSG00000163682	ribosomal protein L9 [Source:HGNC Symbol;Acc:HGNC:10369]	28998976	29002947	-
g6315	ScfyRBE_26;HRSCAF=216	2	4	ENSG00000172007	RAB33B, member RAS oncogene family [Source:HGNC Symbol;Acc:HGNC:16075]	100956905	100967867	+
g6037	ScfyRBE_26;HRSCAF=216	2	4	ENSG00000155011	dickkopf WNT signaling pathway inhibitor 2 [Source:HGNC Symbol;Acc:HGNC:2892]	76692011	76794201	-
g5674	ScfyRBE_26;HRSCAF=216	2	4	ENSG00000138669	protein kinase cGMP-dependent 2 [Source:HGNC Symbol;Acc:HGNC:9416]	46313197	46396697	+
g5568	ScfyRBE_26;HRSCAF=216	2	4	ENSG00000128040	serine peptidase inhibitor, Kazal type 2 [Source:HGNC Symbol;Acc:HGNC:11245]	39793383	39801178	-
g5917	ScfyRBE_26;HRSCAF=216	2	4	ENSG00000163106	hematopoietic prostaglandin D synthase [Source:HGNC Symbol;Acc:HGNC:17890]	67465465	67532616	-
g5205	ScfyRBE_26;HRSCAF=216	2	4	ENSG00000109743	bone marrow stromal cell antigen 1 [Source:HGNC Symbol;Acc:HGNC:1118]	10580632	10601157	+
g4997	ScfyRBE_26;HRSCAF=216	2	4	ENSG00000168936	transmembrane protein 129 [Source:HGNC Symbol;Acc:HGNC:25137]	825917	829238	-
g5573	ScfyRBE_26;HRSCAF=216	2	4	ENSG00000185477	GPRIN family member 3 [Source:HGNC Symbol;Acc:HGNC:27733]	40104985	40107333	+
g5611	ScfyRBE_26;HRSCAF=216	2	4	ENSG00000163629	protein tyrosine phosphatase, non-receptor type 13 [Source:HGNC Symbol;Acc:HGNC:9646]	41940352	42123317	-
g6503	ScfyRBE_26;HRSCAF=216	2	4	ENSG00000109466	kelch like family member 2 [Source:HGNC Symbol;Acc:HGNC:6353]	113854495	113955609	-
g6091	ScfyRBE_26;HRSCAF=216	2	4	ENSG00000145365	TRAF interacting protein with forkhead associated domain [Source:HGNC Symbol;Acc:HGNC:19075]	80757770	80778734	-
g5479	ScfyRBE_26;HRSCAF=216	2	4	ENSG00000169019	COMM domain containing 8 [Source:HGNC Symbol;Acc:HGNC:26036]	34838544	34860234	-
g5061	ScfyRBE_26;HRSCAF=216	2	4	ENSG00000087008	acyl-CoA oxidase 3, pristanoyl [Source:HGNC Symbol;Acc:HGNC:121]	2762832	2798720	+
g5467	ScfyRBE_26;HRSCAF=216	2	4	ENSG00000163285	gamma-aminobutyric acid type A receptor gamma1 subunit [Source:HGNC Symbol;Acc:HGNC:4086]	33763107	33823914	-
g5058	ScfyRBE_26;HRSCAF=216	2	4	ENSG00000109625	carboxypeptidase Z [Source:HGNC Symbol;Acc:HGNC:2333]	2680812	2701036	-
g5642	ScfyRBE_26;HRSCAF=216	2	4	ENSG00000163319	mitochondrial ribosomal protein S18C [Source:HGNC Symbol;Acc:HGNC:16633]	44610221	44615085	-
g4975	ScfyRBE_26;HRSCAF=216	2	4	ENSG00000127415	iduronidase, alpha-L- [Source:HGNC Symbol;Acc:HGNC:5391]	323375	332300	+
g6560	ScfyRBE_26;HRSCAF=216	2	4	ENSG00000164123	chromosome 4 open reading frame 45 [Source:HGNC Symbol;Acc:HGNC:26342]	118827253	118913423	+
g6236	ScfyRBE_26;HRSCAF=216	2	4	ENSG00000164040	progesterone receptor membrane component 2 [Source:HGNC Symbol;Acc:HGNC:16089]	92823951	92835526	-
g6192	ScfyRBE_26;HRSCAF=216	2	4	ENSG00000181004	Bardet-Biedl syndrome 12 [Source:HGNC Symbol;Acc:HGNC:26648]	88637438	88648818	+
g6336	ScfyRBE_26;HRSCAF=216	2	4	ENSG00000170153	ring finger protein 150 [Source:HGNC Symbol;Acc:HGNC:23138]	102092869	102311872	-
g5112	ScfyRBE_26;HRSCAF=216	2	4	ENSG00000072832	collapsin response mediator protein 1 [Source:HGNC Symbol;Acc:HGNC:2365]	4667846	4730398	+
g4971	ScfyRBE_26;HRSCAF=216	2	4	ENSG00000145214	diacylglycerol kinase theta [Source:HGNC Symbol;Acc:HGNC:2856]	298934	307597	-
g6396	ScfyRBE_26;HRSCAF=216	2	4	ENSG00000137473	tetratricopeptide repeat domain 29 [Source:HGNC Symbol;Acc:HGNC:29936]	106087868	106309109	-
g5520	ScfyRBE_26;HRSCAF=216	2	4	ENSG00000145216	factor interacting with PAPOLA and CPSF1 [Source:HGNC Symbol;Acc:HGNC:19124]	37151895	37217061	+
g6522	ScfyRBE_26;HRSCAF=216	2	4	ENSG00000198498	translation machinery associated 16 homolog [Source:HGNC Symbol;Acc:HGNC:25638]	115380528	115424242	-
g5724	ScfyRBE_26;HRSCAF=216	2	4	ENSG00000189157	family with sequence similarity 47 member E [Source:HGNC Symbol;Acc:HGNC:34343]	50013590	50038131	-
g5731	ScfyRBE_26;HRSCAF=216	2	4	ENSG00000169245	C-X-C motif chemokine ligand 10 [Source:HGNC Symbol;Acc:HGNC:10637]	50255163	50264571	+
g5916	ScfyRBE_26;HRSCAF=216	2	4	ENSG00000163104	SWI/SNF-related, matrix-associated actin-dependent regulator of chromatin, subfamily a, containing DEAD/H box 1 [Source:HGNC Symbol;Acc:HGNC:18398]	67387469	67460087	+
g5836	ScfyRBE_26;HRSCAF=216	2	4	ENSG00000187054	transmembrane serine protease 11A [Source:HGNC Symbol;Acc:HGNC:27954]	55219643	55262040	+
g5130	ScfyRBE_26;HRSCAF=216	2	4	ENSG00000168818	syntaxin 18 [Source:HGNC Symbol;Acc:HGNC:15942]	5641488	5726895	+
g5131	ScfyRBE_26;HRSCAF=216	2	4	ENSG00000168818	syntaxin 18 [Source:HGNC Symbol;Acc:HGNC:15942]	5729330	5753358	+
g6388	ScfyRBE_26;HRSCAF=216	2	4	ENSG00000164167	LSM6 homolog, U6 small nuclear RNA and mRNA degradation associated [Source:HGNC Symbol;Acc:HGNC:17017]	105646346	105696988	+
g5892	ScfyRBE_26;HRSCAF=216	2	4	ENSG00000138722	multimerin 1 [Source:HGNC Symbol;Acc:HGNC:7178]	63943188	64001418	+
g6093	ScfyRBE_26;HRSCAF=216	2	4	ENSG00000178403	neurogenin 2 [Source:HGNC Symbol;Acc:HGNC:13805]	80915991	80918729	-
g6576	ScfyRBE_26;HRSCAF=216	2	4	ENSG00000164125	family with sequence similarity 198 member B [Source:HGNC Symbol;Acc:HGNC:25312]	119398222	119444252	+
g6090	ScfyRBE_26;HRSCAF=216	2	4	ENSG00000138660	adaptor related protein complex 1 associated regulatory protein [Source:HGNC Symbol;Acc:HGNC:28808]	80720902	80750088	+
g5677	ScfyRBE_26;HRSCAF=216	2	4	ENSG00000197826	cilia and flagella associated protein 299 [Source:HGNC Symbol;Acc:HGNC:28554]	46497016	46722264	-
g5528	ScfyRBE_26;HRSCAF=216	2	4	ENSG00000180613	GS homeobox 2 [Source:HGNC Symbol;Acc:HGNC:24959]	37733644	37734965	+
g6527	ScfyRBE_26;HRSCAF=216	2	4	ENSG00000164128	neuropeptide Y receptor Y1 [Source:HGNC Symbol;Acc:HGNC:7956]	115556311	115557744	+
g4980	ScfyRBE_26;HRSCAF=216	2	4	ENSG00000159674	spondin 2 [Source:HGNC Symbol;Acc:HGNC:11253]	435282	438123	-
g6531	ScfyRBE_26;HRSCAF=216	2	4	ENSG00000145414	nuclear assembly factor 1 ribonucleoprotein [Source:HGNC Symbol;Acc:HGNC:25126]	115696742	115722186	+
g5789	ScfyRBE_26;HRSCAF=216	2	4	ENSG00000156136	deoxycytidine kinase [Source:HGNC Symbol;Acc:HGNC:2704]	53751995	53774706	-
g5212	ScfyRBE_26;HRSCAF=216	2	4	ENSG00000007062	prominin 1 [Source:HGNC Symbol;Acc:HGNC:9454]	10746249	10821259	-
g5458	ScfyRBE_26;HRSCAF=216	2	4	ENSG00000151806	GUF1 homolog, GTPase [Source:HGNC Symbol;Acc:HGNC:25799]	32864011	32884994	+
g5459	ScfyRBE_26;HRSCAF=216	2	4	ENSG00000163281	glucosamine-6-phosphate deaminase 2 [Source:HGNC Symbol;Acc:HGNC:21526]	32888150	32912642	-
g5294	ScfyRBE_26;HRSCAF=216	2	4	ENSG00000153012	leucine rich repeat LGI family member 2 [Source:HGNC Symbol;Acc:HGNC:18710]	18083416	18187303	-
g5291	ScfyRBE_26;HRSCAF=216	2	4	ENSG00000109610	superoxide dismutase 3 [Source:HGNC Symbol;Acc:HGNC:11181]	17915413	17930414	+
g5883	ScfyRBE_26;HRSCAF=216	2	4	ENSG00000163453	insulin like growth factor binding protein 7 [Source:HGNC Symbol;Acc:HGNC:5476]	63297457	63401707	+
g6241	ScfyRBE_26;HRSCAF=216	2	4	ENSG00000077684	jade family PHD finger 1 [Source:HGNC Symbol;Acc:HGNC:30027]	93176000	93263004	+
g5487	ScfyRBE_26;HRSCAF=216	2	4	ENSG00000074966	TXK tyrosine kinase [Source:HGNC Symbol;Acc:HGNC:12434]	35352122	35393355	-
g5791	ScfyRBE_26;HRSCAF=216	2	4	ENSG00000132463	G-rich RNA sequence binding factor 1 [Source:HGNC Symbol;Acc:HGNC:4610]	53840740	53874790	+
g6454	ScfyRBE_26;HRSCAF=216	2	4	ENSG00000164144	ADP ribosylation factor interacting protein 1 [Source:HGNC Symbol;Acc:HGNC:21496]	111104914	111223496	+
g6389	ScfyRBE_26;HRSCAF=216	2	4	ENSG00000250673	reeler domain containing 1 [Source:HGNC Symbol;Acc:HGNC:53638]	105718946	105729158	+
g5735	ScfyRBE_26;HRSCAF=216	2	4	ENSG00000156194	protein phosphatase with EF-hand domain 2 [Source:HGNC Symbol;Acc:HGNC:9244]	50358868	50398335	+
g5041	ScfyRBE_26;HRSCAF=216	2	4	ENSG00000163956	LDL receptor related protein associated protein 1 [Source:HGNC Symbol;Acc:HGNC:6701]	2170633	2185420	-
g6094	ScfyRBE_26;HRSCAF=216	2	4	ENSG00000138658	zinc finger GRF-type containing 1 [Source:HGNC Symbol;Acc:HGNC:25654]	80939428	81008600	-
g5430	ScfyRBE_26;HRSCAF=216	2	4	ENSG00000109132	paired like homeobox 2B [Source:HGNC Symbol;Acc:HGNC:9143]	30777158	30782646	-
g5741	ScfyRBE_26;HRSCAF=216	2	4	ENSG00000174792	odontogenesis associated phosphoprotein [Source:HGNC Symbol;Acc:HGNC:26300]	50645739	50653908	-
g6589	ScfyRBE_26;HRSCAF=216	2	4	ENSG00000109738	glycine receptor beta [Source:HGNC Symbol;Acc:HGNC:4329]	120163485	120231390	-
g5488	ScfyRBE_26;HRSCAF=216	2	4	ENSG00000135605	tec protein tyrosine kinase [Source:HGNC Symbol;Acc:HGNC:11719]	35415490	35470713	-
g5394	ScfyRBE_26;HRSCAF=216	2	4	ENSG00000109790	kelch like family member 5 [Source:HGNC Symbol;Acc:HGNC:6356]	28723927	28787479	+
g5107	ScfyRBE_26;HRSCAF=216	2	4	ENSG00000181215	chromosome 4 open reading frame 50 [Source:HGNC Symbol;Acc:HGNC:33766]	4570420	4587643	+
g6332	ScfyRBE_26;HRSCAF=216	2	4	ENSG00000109424	uncoupling protein 1 [Source:HGNC Symbol;Acc:HGNC:12517]	101891000	101897536	-
g6457	ScfyRBE_26;HRSCAF=216	2	4	ENSG00000137460	FH2 domain containing 1 [Source:HGNC Symbol;Acc:HGNC:29363]	111245649	111276725	+
g5113	ScfyRBE_26;HRSCAF=216	2	4	ENSG00000072840	EvC ciliary complex subunit 1 [Source:HGNC Symbol;Acc:HGNC:3497]	4737675	4816431	-
g5202	ScfyRBE_26;HRSCAF=216	2	4	ENSG00000118564	F-box and leucine rich repeat protein 5 [Source:HGNC Symbol;Acc:HGNC:13602]	10486069	10524374	-
g5812	ScfyRBE_26;HRSCAF=216	2	4	ENSG00000109205	odontogenic, ameloblast associated [Source:HGNC Symbol;Acc:HGNC:26043]	54295944	54368080	-
g5069	ScfyRBE_26;HRSCAF=216	2	4	ENSG00000163995	actin binding LIM protein family member 2 [Source:HGNC Symbol;Acc:HGNC:19195]	2979839	3095630	+
g6383	ScfyRBE_26;HRSCAF=216	2	4	ENSG00000237136	chromosome 4 open reading frame 51 [Source:HGNC Symbol;Acc:HGNC:37264]	105306766	105328659	+
g5905	ScfyRBE_26;HRSCAF=216	2	4	ENSG00000152208	glutamate ionotropic receptor delta type subunit 2 [Source:HGNC Symbol;Acc:HGNC:4576]	66461231	66862979	+
g5201	ScfyRBE_26;HRSCAF=216	2	4	ENSG00000048342	coiled-coil and C2 domain containing 2A [Source:HGNC Symbol;Acc:HGNC:29253]	10369834	10478461	+
g5091	ScfyRBE_26;HRSCAF=216	2	4	ENSG00000170871	KIAA0232 [Source:HGNC Symbol;Acc:HGNC:28992]	3924432	3976049	-
g5823	ScfyRBE_26;HRSCAF=216	2	4	ENSG00000156096	UDP glucuronosyltransferase family 2 member B4 [Source:HGNC Symbol;Acc:HGNC:12553]	54783884	54807940	+
g6244	ScfyRBE_26;HRSCAF=216	2	4	ENSG00000151470	chromosome 4 open reading frame 33 [Source:HGNC Symbol;Acc:HGNC:27025]	93444689	93456517	+
g5639	ScfyRBE_26;HRSCAF=216	2	4	ENSG00000138678	glycerol-3-phosphate acyltransferase 3 [Source:HGNC Symbol;Acc:HGNC:28157]	44510618	44567113	-
g5469	ScfyRBE_26;HRSCAF=216	2	4	ENSG00000151834	gamma-aminobutyric acid type A receptor alpha2 subunit [Source:HGNC Symbol;Acc:HGNC:4076]	33901740	34013611	-
g5925	ScfyRBE_26;HRSCAF=216	2	4	ENSG00000182168	unc-5 netrin receptor C [Source:HGNC Symbol;Acc:HGNC:12569]	68190287	68530812	-
g6408	ScfyRBE_26;HRSCAF=216	2	4	ENSG00000071205	Rho GTPase activating protein 10 [Source:HGNC Symbol;Acc:HGNC:26099]	106885558	107193355	+
g5376	ScfyRBE_26;HRSCAF=216	2	4	ENSG00000065882	TBC1 domain family member 1 [Source:HGNC Symbol;Acc:HGNC:11578]	27837853	28022364	+
g6232	ScfyRBE_26;HRSCAF=216	2	4	ENSG00000164073	major facilitator superfamily domain containing 8 [Source:HGNC Symbol;Acc:HGNC:28486]	92610549	92640408	-
g6186	ScfyRBE_26;HRSCAF=216	2	4	ENSG00000109471	interleukin 2 [Source:HGNC Symbol;Acc:HGNC:6001]	88431428	88435889	-
g4974	ScfyRBE_26;HRSCAF=216	2	4	ENSG00000145217	solute carrier family 26 member 1 [Source:HGNC Symbol;Acc:HGNC:10993]	318920	321756	-
g5644	ScfyRBE_26;HRSCAF=216	2	4	ENSG00000173085	coenzyme Q2, polyprenyltransferase [Source:HGNC Symbol;Acc:HGNC:25223]	44722116	44751044	+
g6438	ScfyRBE_26;HRSCAF=216	2	4	ENSG00000164142	family with sequence similarity 160 member A1 [Source:HGNC Symbol;Acc:HGNC:34237]	110053707	110136219	+
g5261	ScfyRBE_26;HRSCAF=216	2	4	ENSG00000185774	potassium voltage-gated channel interacting protein 4 [Source:HGNC Symbol;Acc:HGNC:30083]	14592302	14727953	-
g5086	ScfyRBE_26;HRSCAF=216	2	4	ENSG00000109519	GrpE like 1, mitochondrial [Source:HGNC Symbol;Acc:HGNC:19696]	3775597	3783610	+
g5039	ScfyRBE_26;HRSCAF=216	2	4	ENSG00000175920	docking protein 7 [Source:HGNC Symbol;Acc:HGNC:26594]	2131364	2167965	+
g5456	ScfyRBE_26;HRSCAF=216	2	4	ENSG00000177752	Yip1 domain family member 7 [Source:HGNC Symbol;Acc:HGNC:26825]	32826838	32850238	-
g6026	ScfyRBE_26;HRSCAF=216	2	4	ENSG00000168743	nephronectin [Source:HGNC Symbol;Acc:HGNC:27405]	75915226	75984644	+
g6026	ScfyRBE_26;HRSCAF=216	2	4	ENSG00000168743	nephronectin [Source:HGNC Symbol;Acc:HGNC:27405]	75915226	75984644	+
g6026	ScfyRBE_26;HRSCAF=216	2	4	ENSG00000168743	nephronectin [Source:HGNC Symbol;Acc:HGNC:27405]	75915226	75984644	+
g6019	ScfyRBE_26;HRSCAF=216	2	4	ENSG00000236699	Rho guanine nucleotide exchange factor 38 [Source:HGNC Symbol;Acc:HGNC:25968]	75629830	75742667	+
g5839	ScfyRBE_26;HRSCAF=216	2	4	ENSG00000109163	gonadotropin releasing hormone receptor [Source:HGNC Symbol;Acc:HGNC:4421]	55398019	55410283	+
g4999	ScfyRBE_26;HRSCAF=216	2	4	ENSG00000068078	fibroblast growth factor receptor 3 [Source:HGNC Symbol;Acc:HGNC:3690]	849293	903033	+
g6434	ScfyRBE_26;HRSCAF=216	2	4	ENSG00000189099	serine protease 48 [Source:HGNC Symbol;Acc:HGNC:24635]	109803150	109810109	+
g5391	ScfyRBE_26;HRSCAF=216	2	4	ENSG00000197712	family with sequence similarity 114 member A1 [Source:HGNC Symbol;Acc:HGNC:25087]	28590588	28648416	+
g5064	ScfyRBE_26;HRSCAF=216	2	4	ENSG00000170801	HtrA serine peptidase 3 [Source:HGNC Symbol;Acc:HGNC:30406]	2829745	2859826	-
g5005	ScfyRBE_26;HRSCAF=216	2	4	ENSG00000185818	N-acetyltransferase 8 like [Source:HGNC Symbol;Acc:HGNC:26742]	1041787	1081822	+
g5834	ScfyRBE_26;HRSCAF=216	2	4	ENSG00000198092	transmembrane serine protease 11F [Source:HGNC Symbol;Acc:HGNC:29994]	55080813	55160012	+
g5840	ScfyRBE_26;HRSCAF=216	2	4	ENSG00000033178	ubiquitin like modifier activating enzyme 6 [Source:HGNC Symbol;Acc:HGNC:25581]	55419881	55494464	+
g6229	ScfyRBE_26;HRSCAF=216	2	4	ENSG00000164070	heat shock protein family A (Hsp70) member 4 like [Source:HGNC Symbol;Acc:HGNC:17041]	92486577	92558409	+
g6418	ScfyRBE_26;HRSCAF=216	2	4	ENSG00000234828	IQ motif containing M [Source:HGNC Symbol;Acc:HGNC:53443]	108319128	108486625	-
g5088	ScfyRBE_26;HRSCAF=216	2	4	ENSG00000173013	coiled-coil domain containing 96 [Source:HGNC Symbol;Acc:HGNC:26900]	3795230	3802122	+
g5740	ScfyRBE_26;HRSCAF=216	2	4	ENSG00000138769	cyclin dependent kinase like 2 [Source:HGNC Symbol;Acc:HGNC:1782]	50597941	50643028	+
g6504	ScfyRBE_26;HRSCAF=216	2	4	ENSG00000170088	transmembrane protein 192 [Source:HGNC Symbol;Acc:HGNC:26775]	113994224	114054618	+
g6092	ScfyRBE_26;HRSCAF=216	2	4	ENSG00000073331	alpha kinase 1 [Source:HGNC Symbol;Acc:HGNC:20917]	80786282	80906563	+
g6228	ScfyRBE_26;HRSCAF=216	2	4	ENSG00000164066	inturned planar cell polarity protein [Source:HGNC Symbol;Acc:HGNC:29239]	92419619	92480896	+
g5818	ScfyRBE_26;HRSCAF=216	2	4	ENSG00000173597	sulfotransferase family 1B member 1 [Source:HGNC Symbol;Acc:HGNC:17845]	54577746	54591162	+
g6598	ScfyRBE_26;HRSCAF=216	2	4	ENSG00000256043	cathepsin O [Source:HGNC Symbol;Acc:HGNC:2542]	120965231	120983560	+
g5854	ScfyRBE_26;HRSCAF=216	2	4	ENSG00000205678	trans-2,3-enoyl-CoA reductase like [Source:HGNC Symbol;Acc:HGNC:27365]	57984373	58071906	+
g6593	ScfyRBE_26;HRSCAF=216	2	4	ENSG00000145431	platelet derived growth factor C [Source:HGNC Symbol;Acc:HGNC:8801]	120354084	120490297	+
g5421	ScfyRBE_26;HRSCAF=216	2	4	ENSG00000179299	NOP2/Sun RNA methyltransferase family member 7 [Source:HGNC Symbol;Acc:HGNC:25857]	29944480	29982080	+
g5993	ScfyRBE_26;HRSCAF=216	2	4	ENSG00000164037	solute carrier family 9 member B1 [Source:HGNC Symbol;Acc:HGNC:24244]	73895760	73943695	-
g5737	ScfyRBE_26;HRSCAF=216	2	4	ENSG00000138768	USO1 vesicle transport factor [Source:HGNC Symbol;Acc:HGNC:30904]	50460106	50527184	-
g4996	ScfyRBE_26;HRSCAF=216	2	4	ENSG00000163950	stem-loop binding protein [Source:HGNC Symbol;Acc:HGNC:10904]	812772	821951	-
g6185	ScfyRBE_26;HRSCAF=216	2	4	ENSG00000164113	adenosine deaminase domain containing 1 [Source:HGNC Symbol;Acc:HGNC:30713]	88366442	88406900	+
g6185	ScfyRBE_26;HRSCAF=216	2	4	ENSG00000164113	adenosine deaminase domain containing 1 [Source:HGNC Symbol;Acc:HGNC:30713]	88366442	88406900	+
g6406	ScfyRBE_26;HRSCAF=216	2	4	ENSG00000164169	protein arginine methyltransferase 9 [Source:HGNC Symbol;Acc:HGNC:25099]	106835280	106863606	-
g5433	ScfyRBE_26;HRSCAF=216	2	4	ENSG00000014824	solute carrier family 30 member 9 [Source:HGNC Symbol;Acc:HGNC:1329]	30958147	31018635	+
g6014	ScfyRBE_26;HRSCAF=216	2	4	ENSG00000168769	tet methylcytosine dioxygenase 2 [Source:HGNC Symbol;Acc:HGNC:25941]	75302668	75390100	+
g5072	ScfyRBE_26;HRSCAF=216	2	4	ENSG00000196526	actin filament associated protein 1 [Source:HGNC Symbol;Acc:HGNC:24017]	3161918	3238953	+
g5133	ScfyRBE_26;HRSCAF=216	2	4	ENSG00000168826	zinc finger and BTB domain containing 49 [Source:HGNC Symbol;Acc:HGNC:19883]	5817433	5838426	-
g5073	ScfyRBE_26;HRSCAF=216	2	4	ENSG00000184985	sortilin related VPS10 domain containing receptor 2 [Source:HGNC Symbol;Acc:HGNC:16698]	3249413	3366608	-
g4998	ScfyRBE_26;HRSCAF=216	2	4	ENSG00000013810	transforming acidic coiled-coil containing protein 3 [Source:HGNC Symbol;Acc:HGNC:11524]	829802	840639	+
g5137	ScfyRBE_26;HRSCAF=216	2	4	ENSG00000163982	otopetrin 1 [Source:HGNC Symbol;Acc:HGNC:19656]	5888514	5931335	+
g5135	ScfyRBE_26;HRSCAF=216	2	4	ENSG00000145220	Ly1 antibody reactive [Source:HGNC Symbol;Acc:HGNC:26021]	5851695	5862146	+
g5079	ScfyRBE_26;HRSCAF=216	2	4	ENSG00000178597	prosaposin like 1 (gene/pseudogene) [Source:HGNC Symbol;Acc:HGNC:33131]	3503795	3505387	+
g5734	ScfyRBE_26;HRSCAF=216	2	4	ENSG00000138744	N-acylethanolamine acid amidase [Source:HGNC Symbol;Acc:HGNC:736]	50336458	50355464	+
g5998	ScfyRBE_26;HRSCAF=216	2	4	ENSG00000138778	centromere protein E [Source:HGNC Symbol;Acc:HGNC:1856]	74020558	74138737	-
g5001	ScfyRBE_26;HRSCAF=216	2	4	ENSG00000168924	leucine zipper and EF-hand containing transmembrane protein 1 [Source:HGNC Symbol;Acc:HGNC:6556]	910512	969938	-
g6016	ScfyRBE_26;HRSCAF=216	2	4	ENSG00000138777	pyrophosphatase (inorganic) 2 [Source:HGNC Symbol;Acc:HGNC:28883]	75501303	75569904	-
g6384	ScfyRBE_26;HRSCAF=216	2	4	ENSG00000151612	zinc finger protein 827 [Source:HGNC Symbol;Acc:HGNC:27193]	105350379	105517101	-
g5434	ScfyRBE_26;HRSCAF=216	2	4	ENSG00000188848	BEN domain containing 4 [Source:HGNC Symbol;Acc:HGNC:23815]	31047508	31075213	-
g5425	ScfyRBE_26;HRSCAF=216	2	4	ENSG00000154277	ubiquitin C-terminal hydrolase L1 [Source:HGNC Symbol;Acc:HGNC:12513]	30368802	30379764	+
g5912	ScfyRBE_26;HRSCAF=216	2	4	ENSG00000172238	atonal bHLH transcription factor 1 [Source:HGNC Symbol;Acc:HGNC:797]	67145017	67146075	+
g5851	ScfyRBE_26;HRSCAF=216	2	4	ENSG00000145242	EPH receptor A5 [Source:HGNC Symbol;Acc:HGNC:3389]	57080825	57385261	+
g5851	ScfyRBE_26;HRSCAF=216	2	4	ENSG00000145242	EPH receptor A5 [Source:HGNC Symbol;Acc:HGNC:3389]	57080825	57385261	+
g5851	ScfyRBE_26;HRSCAF=216	2	4	ENSG00000145242	EPH receptor A5 [Source:HGNC Symbol;Acc:HGNC:3389]	57080825	57385261	+
g5738	ScfyRBE_26;HRSCAF=216	2	4	ENSG00000138757	G3BP stress granule assembly factor 2 [Source:HGNC Symbol;Acc:HGNC:30291]	50527368	50596387	+
g5432	ScfyRBE_26;HRSCAF=216	2	4	ENSG00000109133	transmembrane protein 33 [Source:HGNC Symbol;Acc:HGNC:25541]	30854419	30938198	+
g4958	ScfyRBE_26;HRSCAF=216	2	4	ENSG00000273238	transmembrane protein 271 [Source:NCBI gene;Acc:112441426]	61594	75028	-
g5006	ScfyRBE_26;HRSCAF=216	2	4	ENSG00000130997	DNA polymerase nu [Source:HGNC Symbol;Acc:HGNC:18870]	1082058	1179563	-
g5792	ScfyRBE_26;HRSCAF=216	2	4	ENSG00000018189	RUN and FYVE domain containing 3 [Source:HGNC Symbol;Acc:HGNC:30285]	53886752	53945274	-
g5792	ScfyRBE_26;HRSCAF=216	2	4	ENSG00000018189	RUN and FYVE domain containing 3 [Source:HGNC Symbol;Acc:HGNC:30285]	53886752	53945274	-
g5123	ScfyRBE_26;HRSCAF=216	2	4	ENSG00000163132	msh homeobox 1 [Source:HGNC Symbol;Acc:HGNC:7391]	5401492	5404331	-
g4967	ScfyRBE_26;HRSCAF=216	2	4	ENSG00000178950	cyclin G associated kinase [Source:HGNC Symbol;Acc:HGNC:4113]	230024	275606	-
g5260	ScfyRBE_26;HRSCAF=216	2	4	ENSG00000163138	parkin coregulated like [Source:HGNC Symbol;Acc:HGNC:28442]	14542635	14589482	+
g4961	ScfyRBE_26;HRSCAF=216	2	4	ENSG00000169026	solute carrier family 49 member 3 [Source:HGNC Symbol;Acc:HGNC:26177]	116338	124427	-
g6000	ScfyRBE_26;HRSCAF=216	2	4	ENSG00000169836	tachykinin receptor 3 [Source:HGNC Symbol;Acc:HGNC:11528]	74273928	74338238	-
g5841	ScfyRBE_26;HRSCAF=216	2	4	ENSG00000035720	signal transducing adaptor family member 1 [Source:HGNC Symbol;Acc:HGNC:24133]	55504190	55537925	-
g6179	ScfyRBE_26;HRSCAF=216	2	4	ENSG00000138686	Bardet-Biedl syndrome 7 [Source:HGNC Symbol;Acc:HGNC:18758]	87878193	87913827	-
g6380	ScfyRBE_26;HRSCAF=216	2	4	ENSG00000170365	SMAD family member 1 [Source:HGNC Symbol;Acc:HGNC:6767]	105179931	105221702	+
g5334	ScfyRBE_26;HRSCAF=216	2	4	ENSG00000169851	protocadherin 7 [Source:HGNC Symbol;Acc:HGNC:8659]	22400811	22618948	+
g6005	ScfyRBE_26;HRSCAF=216	2	4	ENSG00000168772	CXXC finger protein 4 [Source:HGNC Symbol;Acc:HGNC:24593]	74812750	74831689	-
g30659	ScfyRBE_77261;HRSCAF=79154	3	5	ENSG00000113296	thrombospondin 4 [Source:HGNC Symbol;Acc:HGNC:11788]	11457225	11499643	-
g30664	ScfyRBE_77261;HRSCAF=79154	3	5	ENSG00000164309	cardiomyopathy associated 5 [Source:HGNC Symbol;Acc:HGNC:14305]	11721039	11776874	-
g18759	ScfyRBE_5827;HRSCAF=7304	3	5	ENSG00000164330	EBF transcription factor 1 [Source:HGNC Symbol;Acc:HGNC:3126]	5736517	6114569	-
g30667	ScfyRBE_77261;HRSCAF=79154	3	5	ENSG00000152413	homer scaffold protein 1 [Source:HGNC Symbol;Acc:HGNC:17512]	11891527	12000414	+
g31270	ScfyRBE_77261;HRSCAF=79154	3	5	ENSG00000124279	FAST kinase domains 3 [Source:HGNC Symbol;Acc:HGNC:28758]	60214665	60221888	+
g31061	ScfyRBE_77261;HRSCAF=79154	3	5	ENSG00000164187	LMBR1 domain containing 2 [Source:HGNC Symbol;Acc:HGNC:25287]	40105503	40173889	+
g31372	ScfyRBE_77261;HRSCAF=79154	3				64941689	64974888	+
g31286	ScfyRBE_77261;HRSCAF=79154	3	5	ENSG00000112941	terminal nucleotidyltransferase 4A [Source:HGNC Symbol;Acc:HGNC:16705]	61068960	61154476	-
g30902	ScfyRBE_77261;HRSCAF=79154	3	5	ENSG00000164509	interleukin 31 receptor A [Source:HGNC Symbol;Acc:HGNC:18969]	28741809	28785753	-
g18821	ScfyRBE_5827;HRSCAF=7304	3	1	ENSG00000162711	NLR family pyrin domain containing 3 [Source:HGNC Symbol;Acc:HGNC:16400]	7623887	7645272	+
g31373	ScfyRBE_77261;HRSCAF=79154	3				65001304	65014499	+
g31060	ScfyRBE_77261;HRSCAF=79154	3	5	ENSG00000145604	S-phase kinase associated protein 2 [Source:HGNC Symbol;Acc:HGNC:10901]	40066568	40101988	-
g17729	ScfyRBE_4166;HRSCAF=5478	3	5	ENSG00000253846	protocadherin gamma subfamily A, 10 [Source:HGNC Symbol;Acc:HGNC:8697]	8108290	8110764	-
g17618	ScfyRBE_4166;HRSCAF=5478	3	5	ENSG00000164270	5-hydroxytryptamine receptor 4 [Source:HGNC Symbol;Acc:HGNC:5299]	2259969	2317035	+
g17557	ScfyRBE_4166;HRSCAF=5478	3	5	ENSG00000196743	GM2 ganglioside activator [Source:HGNC Symbol;Acc:HGNC:4367]	116871	127918	-
g17801	ScfyRBE_4166;HRSCAF=5478	3	5	ENSG00000120727	poly(A) binding protein interacting protein 2 [Source:HGNC Symbol;Acc:HGNC:17970]	9686566	9690385	-
g17786	ScfyRBE_4166;HRSCAF=5478	3	5	ENSG00000146005	pleckstrin and Sec7 domain containing 2 [Source:HGNC Symbol;Acc:HGNC:19092]	9346548	9376686	-
g31086	ScfyRBE_77261;HRSCAF=79154	3	15	ENSG00000136378	ADAM metallopeptidase with thrombospondin type 1 motif 7 [Source:HGNC Symbol;Acc:HGNC:223]	41458521	41749509	+
g31069	ScfyRBE_77261;HRSCAF=79154	3	5	ENSG00000113494	prolactin receptor [Source:HGNC Symbol;Acc:HGNC:9446]	40776493	40862282	+
g30655	ScfyRBE_77261;HRSCAF=79154	3	5	ENSG00000039319	zinc finger FYVE-type containing 16 [Source:HGNC Symbol;Acc:HGNC:20756]	11230868	11257500	-
g30669	ScfyRBE_77261;HRSCAF=79154	3	5	ENSG00000152409	junction mediating and regulatory protein, p53 cofactor [Source:HGNC Symbol;Acc:HGNC:28916]	12035288	12103867	-
g17766	ScfyRBE_4166;HRSCAF=5478	3	5	ENSG00000113119	transmembrane and coiled-coil domains 6 [Source:HGNC Symbol;Acc:HGNC:28814]	8717648	8722876	-
g31063	ScfyRBE_77261;HRSCAF=79154	3	5	ENSG00000168685	interleukin 7 receptor [Source:HGNC Symbol;Acc:HGNC:6024]	40266594	40295447	-
g30658	ScfyRBE_77261;HRSCAF=79154	3	5	ENSG00000164300	serine incorporator 5 [Source:HGNC Symbol;Acc:HGNC:18825]	11333792	11424289	+
g30898	ScfyRBE_77261;HRSCAF=79154	3	5	ENSG00000164512	ankyrin repeat domain 55 [Source:HGNC Symbol;Acc:HGNC:25681]	28513680	28594117	+
g30898	ScfyRBE_77261;HRSCAF=79154	3	5	ENSG00000164512	ankyrin repeat domain 55 [Source:HGNC Symbol;Acc:HGNC:25681]	28513680	28594117	+
g18734	ScfyRBE_5827;HRSCAF=7304	3	5	ENSG00000155868	mediator complex subunit 7 [Source:HGNC Symbol;Acc:HGNC:2378]	4541654	4542313	-
g30583	ScfyRBE_77261;HRSCAF=79154	3	5	ENSG00000164199	adhesion G protein-coupled receptor V1 [Source:HGNC Symbol;Acc:HGNC:17416]	3383647	3622408	-
g31064	ScfyRBE_77261;HRSCAF=79154	3	5	ENSG00000152582	sperm flagellar 2 [Source:HGNC Symbol;Acc:HGNC:26293]	40323566	40485232	-
g17590	ScfyRBE_4166;HRSCAF=5478	3	5	ENSG00000182578	colony stimulating factor 1 receptor [Source:HGNC Symbol;Acc:HGNC:2433]	1043419	1055827	+
g31303	ScfyRBE_77261;HRSCAF=79154	3	5	ENSG00000164151	interactor of little elongation complex ELL subunit 1 [Source:HGNC Symbol;Acc:HGNC:29154]	62004118	62051435	-
g17763	ScfyRBE_4166;HRSCAF=5478	3	5	ENSG00000120314	WD repeat domain 55 [Source:HGNC Symbol;Acc:HGNC:25971]	8698230	8702124	-
g17764	ScfyRBE_4166;HRSCAF=5478	3	5	ENSG00000113141	IK cytokine [Source:HGNC Symbol;Acc:HGNC:5958]	8703588	8715024	-
g18749	ScfyRBE_5827;HRSCAF=7304	3	5	ENSG00000113282	clathrin interactor 1 [Source:HGNC Symbol;Acc:HGNC:23186]	5005404	5059286	-
g18749	ScfyRBE_5827;HRSCAF=7304	3	5	ENSG00000113282	clathrin interactor 1 [Source:HGNC Symbol;Acc:HGNC:23186]	5005404	5059286	-
g31049	ScfyRBE_77261;HRSCAF=79154	3	5	ENSG00000113569	nucleoporin 155 [Source:HGNC Symbol;Acc:HGNC:8063]	39160148	39235721	+
g31407	ScfyRBE_77261;HRSCAF=79154	3	5	ENSG00000153404	pleckstrin homology and RhoGEF domain containing G4B [Source:HGNC Symbol;Acc:HGNC:29399]	65647097	65705765	-
g30657	ScfyRBE_77261;HRSCAF=79154	3	5	ENSG00000164299	spermatogenic leucine zipper 1 [Source:HGNC Symbol;Acc:HGNC:30721]	11312831	11313955	-
g30886	ScfyRBE_77261;HRSCAF=79154	3	5	ENSG00000169067	actin, beta like 2 [Source:HGNC Symbol;Acc:HGNC:17780]	27539014	27540144	+
g18687	ScfyRBE_5827;HRSCAF=7304	3	5	ENSG00000132911	neuromedin U receptor 2 [Source:HGNC Symbol;Acc:HGNC:16454]	864695	930643	-
g17728	ScfyRBE_4166;HRSCAF=5478	3	5	ENSG00000240184	protocadherin gamma subfamily C, 3 [Source:HGNC Symbol;Acc:HGNC:8716]	8065931	8068877	-
g18707	ScfyRBE_5827;HRSCAF=7304	3	5	ENSG00000164574	polypeptide N-acetylgalactosaminyltransferase 10 [Source:HGNC Symbol;Acc:HGNC:19873]	2330823	2467846	+
g17555	ScfyRBE_4166;HRSCAF=5478	3	5	ENSG00000186335	solute carrier family 36 member 2 [Source:HGNC Symbol;Acc:HGNC:18762]	44260	73762	+
g17711	ScfyRBE_4166;HRSCAF=5478	3	5	ENSG00000013561	ring finger protein 14 [Source:HGNC Symbol;Acc:HGNC:10058]	7621269	7632580	-
g18740	ScfyRBE_5827;HRSCAF=7304	3	5	ENSG00000172568	fibronectin type III domain containing 9 [Source:HGNC Symbol;Acc:HGNC:33547]	4704613	4707885	-
g30893	ScfyRBE_77261;HRSCAF=79154	3	5	ENSG00000095015	mitogen-activated protein kinase kinase kinase 1 [Source:HGNC Symbol;Acc:HGNC:6848]	27970470	28055175	-
g30900	ScfyRBE_77261;HRSCAF=79154	3	5	ENSG00000134352	interleukin 6 signal transducer [Source:HGNC Symbol;Acc:HGNC:6021]	28667109	28713780	+
g30594	ScfyRBE_77261;HRSCAF=79154	3	5	ENSG00000153140	centrin 3 [Source:HGNC Symbol;Acc:HGNC:1868]	3895584	3911726	+
g30683	ScfyRBE_77261;HRSCAF=79154	3	5	ENSG00000171530	tubulin folding cofactor A [Source:HGNC Symbol;Acc:HGNC:11579]	13218614	13293415	+
g30891	ScfyRBE_77261;HRSCAF=79154	3	5	ENSG00000155545	MIER family member 3 [Source:HGNC Symbol;Acc:HGNC:26678]	27849791	27921637	+
g17797	ScfyRBE_4166;HRSCAF=5478	3	5	ENSG00000170464	DnaJ heat shock protein family (Hsp40) member C18 [Source:HGNC Symbol;Acc:HGNC:28429]	9626762	9662276	+
g17585	ScfyRBE_4166;HRSCAF=5478	3	5	ENSG00000183876	arylsulfatase family member I [Source:HGNC Symbol;Acc:HGNC:32521]	838929	844049	+
g17587	ScfyRBE_4166;HRSCAF=5478	3	5	ENSG00000011083	solute carrier family 6 member 7 [Source:HGNC Symbol;Acc:HGNC:11054]	922957	940808	-
g17599	ScfyRBE_4166;HRSCAF=5478	3	5	ENSG00000113712	casein kinase 1 alpha 1 [Source:HGNC Symbol;Acc:HGNC:2451]	1458502	1499791	+
g17599	ScfyRBE_4166;HRSCAF=5478	3	5	ENSG00000113712	casein kinase 1 alpha 1 [Source:HGNC Symbol;Acc:HGNC:2451]	1458502	1499791	+
g17771	ScfyRBE_4166;HRSCAF=5478	3	5	ENSG00000113108	amyloid beta precursor protein binding family B member 3 [Source:HGNC Symbol;Acc:HGNC:20708]	8752327	8757518	+
g30672	ScfyRBE_77261;HRSCAF=79154	3	5	ENSG00000132837	dimethylglycine dehydrogenase [Source:HGNC Symbol;Acc:HGNC:24475]	12206059	12261951	+
g17681	ScfyRBE_4166;HRSCAF=5478	3	5	ENSG00000183775	potassium channel tetramerization domain containing 16 [Source:HGNC Symbol;Acc:HGNC:29244]	5515307	5752997	-
g30770	ScfyRBE_77261;HRSCAF=79154	3				18161077	18179930	-
g17603	ScfyRBE_4166;HRSCAF=5478	3	5	ENSG00000127743	interleukin 17B [Source:HGNC Symbol;Acc:HGNC:5982]	1578223	1582691	+
g31364	ScfyRBE_77261;HRSCAF=79154	3	5	ENSG00000145494	NADH:ubiquinone oxidoreductase subunit S6 [Source:HGNC Symbol;Acc:HGNC:7713]	64739208	64746394	-
g30768	ScfyRBE_77261;HRSCAF=79154	3				18078179	18110750	+
g30726	ScfyRBE_77261;HRSCAF=79154	3	5	ENSG00000171617	ectodermal-neural cortex 1 [Source:HGNC Symbol;Acc:HGNC:3345]	15536871	15554852	+
g30724	ScfyRBE_77261;HRSCAF=79154	3	5	ENSG00000164347	G elongation factor mitochondrial 2 [Source:HGNC Symbol;Acc:HGNC:29682]	15439217	15476916	+
g17690	ScfyRBE_4166;HRSCAF=5478	3	5	ENSG00000113580	nuclear receptor subfamily 3 group C member 1 [Source:HGNC Symbol;Acc:HGNC:7978]	6404783	6500086	+
g30723	ScfyRBE_77261;HRSCAF=79154	3	5	ENSG00000164346	NSA2, ribosome biogenesis homolog [Source:HGNC Symbol;Acc:HGNC:30728]	15426908	15436942	-
g17688	ScfyRBE_4166;HRSCAF=5478	3	19	ENSG00000197619	zinc finger protein 615 [Source:HGNC Symbol;Acc:HGNC:24740]	6088439	6137995	-
g30722	ScfyRBE_77261;HRSCAF=79154	3	5	ENSG00000198780	family with sequence similarity 169 member A [Source:HGNC Symbol;Acc:HGNC:29138]	15326398	15422010	+
g31239	ScfyRBE_77261;HRSCAF=79154	3	5	ENSG00000145495	membrane associated ring-CH-type finger 6 [Source:HGNC Symbol;Acc:HGNC:30550]	58291595	58371153	-
g18682	ScfyRBE_5827;HRSCAF=7304	3	5	ENSG00000145888	glycine receptor alpha 1 [Source:HGNC Symbol;Acc:HGNC:4326]	386336	466616	-
g18682	ScfyRBE_5827;HRSCAF=7304	3	5	ENSG00000145888	glycine receptor alpha 1 [Source:HGNC Symbol;Acc:HGNC:4326]	386336	466616	-
g17605	ScfyRBE_4166;HRSCAF=5478	3	5	ENSG00000164284	GrpE like 2, mitochondrial [Source:HGNC Symbol;Acc:HGNC:21060]	1603858	1611228	-
g17796	ScfyRBE_4166;HRSCAF=5478	3	5	ENSG00000279686	novel transcript	9604820	9621559	+
g30678	ScfyRBE_77261;HRSCAF=79154	3	5	ENSG00000145685	LHFPL tetraspan subfamily member 2 [Source:HGNC Symbol;Acc:HGNC:6588]	12633659	12652975	+
g18670	ScfyRBE_5827;HRSCAF=7304	3	19	ENSG00000167378	immunity related GTPase Q [Source:HGNC Symbol;Acc:HGNC:24868]	4753	7516	-
g18729	ScfyRBE_5827;HRSCAF=7304	3	5	ENSG00000145850	T cell immunoglobulin and mucin domain containing 4 [Source:HGNC Symbol;Acc:HGNC:25132]	4407608	4450536	-
g30589	ScfyRBE_77261;HRSCAF=79154	3	5	ENSG00000176018	LysM domain containing 3 [Source:HGNC Symbol;Acc:HGNC:26969]	3813223	3822772	+
g30660	ScfyRBE_77261;HRSCAF=79154	3	5	ENSG00000177034	metaxin 3 [Source:HGNC Symbol;Acc:HGNC:24812]	11501224	11543056	+
g17769	ScfyRBE_4166;HRSCAF=5478	3	5	ENSG00000176087	solute carrier family 35 member A4 [Source:HGNC Symbol;Acc:HGNC:20753]	8747892	8748803	-
g17770	ScfyRBE_4166;HRSCAF=5478	3	5	ENSG00000176087	solute carrier family 35 member A4 [Source:HGNC Symbol;Acc:HGNC:20753]	8749296	8751723	-
g18703	ScfyRBE_5827;HRSCAF=7304	3	5	ENSG00000037749	microfibril associated protein 3 [Source:HGNC Symbol;Acc:HGNC:7034]	2142079	2146060	+
g31007	ScfyRBE_77261;HRSCAF=79154	3	5	ENSG00000112936	complement C7 [Source:HGNC Symbol;Acc:HGNC:1346]	36444304	36489071	-
g30703	ScfyRBE_77261;HRSCAF=79154	3	5	ENSG00000164220	coagulation factor II thrombin receptor like 2 [Source:HGNC Symbol;Acc:HGNC:3539]	14082533	14087676	+
g17593	ScfyRBE_4166;HRSCAF=5478	3	5	ENSG00000164296	tigger transposable element derived 6 [Source:HGNC Symbol;Acc:HGNC:18332]	1109658	1111232	+
g18716	ScfyRBE_5827;HRSCAF=7304	3	5	ENSG00000155508	CCR4-NOT transcription complex subunit 8 [Source:HGNC Symbol;Acc:HGNC:9207]	2768077	2780670	+
g17732	ScfyRBE_4166;HRSCAF=5478	3	5	ENSG00000261934	protocadherin gamma subfamily A, 9 [Source:HGNC Symbol;Acc:HGNC:8707]	8127275	8129740	-
g17772	ScfyRBE_4166;HRSCAF=5478	3	5	ENSG00000213523	steroid receptor RNA activator 1 [Source:HGNC Symbol;Acc:HGNC:11281]	8758592	8764700	+
g17762	ScfyRBE_4166;HRSCAF=5478	3	5	ENSG00000256453	DND microRNA-mediated repression inhibitor 1 [Source:HGNC Symbol;Acc:HGNC:23799]	8695323	8697525	+
g17758	ScfyRBE_4166;HRSCAF=5478	3	5	ENSG00000146007	zinc finger matrin-type 2 [Source:HGNC Symbol;Acc:HGNC:26433]	8670274	8674688	-
g30881	ScfyRBE_77261;HRSCAF=79154	3	5	ENSG00000145632	polo like kinase 2 [Source:HGNC Symbol;Acc:HGNC:19699]	26770162	27074842	+
g17767	ScfyRBE_4166;HRSCAF=5478	3	5	ENSG00000170458	CD14 molecule [Source:HGNC Symbol;Acc:HGNC:1628]	8727459	8728662	+
g30892	ScfyRBE_77261;HRSCAF=79154	3	5	ENSG00000155542	SET domain containing 9 [Source:HGNC Symbol;Acc:HGNC:28508]	27928565	27936605	-
g30679	ScfyRBE_77261;HRSCAF=79154	3	5	ENSG00000085365	secretory carrier membrane protein 1 [Source:HGNC Symbol;Acc:HGNC:10563]	12666334	12766967	-
g17779	ScfyRBE_4166;HRSCAF=5478	3	5	ENSG00000120306	cysteine rich transmembrane module containing 1 [Source:HGNC Symbol;Acc:HGNC:30239]	9027546	9091856	-
g17779	ScfyRBE_4166;HRSCAF=5478	3	5	ENSG00000120306	cysteine rich transmembrane module containing 1 [Source:HGNC Symbol;Acc:HGNC:30239]	9027546	9091856	-
g18748	ScfyRBE_5827;HRSCAF=7304	3	5	ENSG00000155858	LSM11, U7 small nuclear RNA associated [Source:HGNC Symbol;Acc:HGNC:30860]	4970668	4973676	+
g30718	ScfyRBE_77261;HRSCAF=79154	3	5	ENSG00000145700	ankyrin repeat domain 31 [Source:HGNC Symbol;Acc:HGNC:26853]	15101657	15159595	+
g30811	ScfyRBE_77261;HRSCAF=79154	3	5	ENSG00000153914	splicing regulatory glutamic acid and lysine rich protein 1 [Source:HGNC Symbol;Acc:HGNC:17882]	20802799	20841134	-
g31051	ScfyRBE_77261;HRSCAF=79154	3	5	ENSG00000164190	NIPBL, cohesin loading factor [Source:HGNC Symbol;Acc:HGNC:28862]	39342221	39446938	-
g30555	ScfyRBE_77261;HRSCAF=79154	3	5	ENSG00000185261	KIAA0825 [Source:HGNC Symbol;Acc:HGNC:28532]	751012	999181	+
g30592	ScfyRBE_77261;HRSCAF=79154	3	5	ENSG00000176055	metallo-beta-lactamase domain containing 2 [Source:HGNC Symbol;Acc:HGNC:33711]	3859246	3865877	+
g17660	ScfyRBE_4166;HRSCAF=5478	3	5	ENSG00000113649	transcription elongation regulator 1 [Source:HGNC Symbol;Acc:HGNC:15630]	4006369	4062829	-
g31238	ScfyRBE_77261;HRSCAF=79154	3	5	ENSG00000145491	rhophilin associated tail protein 1 like [Source:HGNC Symbol;Acc:HGNC:24060]	58266448	58282910	-
g17604	ScfyRBE_4166;HRSCAF=5478	3	5	ENSG00000145882	prenylcysteine oxidase 1 like [Source:HGNC Symbol;Acc:HGNC:28477]	1587484	1598639	-
g31361	ScfyRBE_77261;HRSCAF=79154	3	5	ENSG00000113430	iroquois homeobox 4 [Source:HGNC Symbol;Acc:HGNC:6129]	64666136	64674630	+
g31382	ScfyRBE_77261;HRSCAF=79154	3				65170408	65210044	-
g31268	ScfyRBE_77261;HRSCAF=79154	3	5	ENSG00000124275	5-methyltetrahydrofolate-homocysteine methyltransferase reductase [Source:HGNC Symbol;Acc:HGNC:7473]	60189244	60210521	-
g17791	ScfyRBE_4166;HRSCAF=5478	3	5	ENSG00000171604	CXXC finger protein 5 [Source:HGNC Symbol;Acc:HGNC:26943]	9474626	9477114	-
g18712	ScfyRBE_5827;HRSCAF=7304	3	5	ENSG00000155506	La ribonucleoprotein domain family member 1 [Source:HGNC Symbol;Acc:HGNC:29531]	2637764	2735157	+
g30905	ScfyRBE_77261;HRSCAF=79154	3	5	ENSG00000177058	solute carrier family 38 member 9 [Source:HGNC Symbol;Acc:HGNC:26907]	28891869	28959807	+
g31011	ScfyRBE_77261;HRSCAF=79154	3	5	ENSG00000113638	tetratricopeptide repeat domain 33 [Source:HGNC Symbol;Acc:HGNC:29959]	36531796	36601116	+
g18794	ScfyRBE_5827;HRSCAF=7304	3	5	ENSG00000164609	SLU7 homolog, splicing factor [Source:HGNC Symbol;Acc:HGNC:16939]	7129204	7141638	-
g30698	ScfyRBE_77261;HRSCAF=79154	3	5	ENSG00000164251	F2R like trypsin receptor 1 [Source:HGNC Symbol;Acc:HGNC:3538]	13917660	13927922	-
g30697	ScfyRBE_77261;HRSCAF=79154	3	5	ENSG00000171643	S100 calcium binding protein Z [Source:HGNC Symbol;Acc:HGNC:30367]	13882962	13891634	-
g18820	ScfyRBE_5827;HRSCAF=7304	3	1	ENSG00000162714	zinc finger protein 496 [Source:HGNC Symbol;Acc:HGNC:23713]	7550476	7581205	-
g17759	ScfyRBE_4166;HRSCAF=5478	3	5	ENSG00000112855	histidyl-tRNA synthetase 2, mitochondrial [Source:HGNC Symbol;Acc:HGNC:4817]	8676187	8682274	-
g17759	ScfyRBE_4166;HRSCAF=5478	3	5	ENSG00000112855	histidyl-tRNA synthetase 2, mitochondrial [Source:HGNC Symbol;Acc:HGNC:4817]	8676187	8682274	-
g17793	ScfyRBE_4166;HRSCAF=5478	3	5	ENSG00000131508	ubiquitin conjugating enzyme E2 D2 [Source:HGNC Symbol;Acc:HGNC:12475]	9527492	9571806	-
g17664	ScfyRBE_4166;HRSCAF=5478	3	5	ENSG00000091009	RNA binding motif protein 27 [Source:HGNC Symbol;Acc:HGNC:29243]	4179061	4232492	-
g17594	ScfyRBE_4166;HRSCAF=5478	3	5	ENSG00000155850	solute carrier family 26 member 2 [Source:HGNC Symbol;Acc:HGNC:10994]	1122893	1134926	-
g17591	ScfyRBE_4166;HRSCAF=5478	3	5	ENSG00000113716	HMG-box containing 3 [Source:HGNC Symbol;Acc:HGNC:28982]	1057484	1103958	-
g17721	ScfyRBE_4166;HRSCAF=5478	3	5	ENSG00000164620	RELT like 2 [Source:HGNC Symbol;Acc:HGNC:26902]	7920967	7923264	-
g31233	ScfyRBE_77261;HRSCAF=79154	3	5	ENSG00000112977	death associated protein [Source:HGNC Symbol;Acc:HGNC:2672]	57941539	58098379	+
g30750	ScfyRBE_77261;HRSCAF=79154	3	19	ENSG00000105576	transportin 2 [Source:HGNC Symbol;Acc:HGNC:19998]	16939995	17003839	-
g17765	ScfyRBE_4166;HRSCAF=5478	3	5	ENSG00000131495	NADH:ubiquinone oxidoreductase subunit A2 [Source:HGNC Symbol;Acc:HGNC:7685]	8715321	8717126	+
g31272	ScfyRBE_77261;HRSCAF=79154	3	5	ENSG00000215217	chromosome 5 open reading frame 49 [Source:HGNC Symbol;Acc:HGNC:27028]	60238046	60244196	+
g30646	ScfyRBE_77261;HRSCAF=79154	3	5	ENSG00000131730	creatine kinase, mitochondrial 2 [Source:HGNC Symbol;Acc:HGNC:1996]	10682030	10723863	-
g31208	ScfyRBE_77261;HRSCAF=79154	3	3	ENSG00000160145	kalirin RhoGEF kinase [Source:HGNC Symbol;Acc:HGNC:4814]	55213435	55364167	-
g30781	ScfyRBE_77261;HRSCAF=79154	3				18369625	18393422	-
g31087	ScfyRBE_77261;HRSCAF=79154	3	5	ENSG00000113407	threonyl-tRNA synthetase [Source:HGNC Symbol;Acc:HGNC:11572]	41791009	41843697	-
g31400	ScfyRBE_77261;HRSCAF=79154	3	5	ENSG00000066230	solute carrier family 9 member A3 [Source:HGNC Symbol;Acc:HGNC:11073]	65427589	65486387	+
g31084	ScfyRBE_77261;HRSCAF=79154	3				41439693	41441069	-
g17774	ScfyRBE_4166;HRSCAF=5478	3	5	ENSG00000254996	ANKHD1-EIF4EBP3 readthrough [Source:HGNC Symbol;Acc:HGNC:33530]	8766203	8878576	-
g17773	ScfyRBE_4166;HRSCAF=5478	3	5	ENSG00000243056	eukaryotic translation initiation factor 4E binding protein 3 [Source:HGNC Symbol;Acc:HGNC:3290]	8766178	8767681	-
g18730	ScfyRBE_5827;HRSCAF=7304	3	5	ENSG00000113249	hepatitis A virus cellular receptor 1 [Source:HGNC Symbol;Acc:HGNC:17866]	4454763	4485390	-
g17662	ScfyRBE_4166;HRSCAF=5478	3	5	ENSG00000091010	POU class 4 homeobox 3 [Source:HGNC Symbol;Acc:HGNC:9220]	4133648	4134980	-
g30904	ScfyRBE_77261;HRSCAF=79154	3	5	ENSG00000152670	DEAD-box helicase 4 [Source:HGNC Symbol;Acc:HGNC:18700]	28813142	28871814	-
g18678	ScfyRBE_5827;HRSCAF=7304	3	5	ENSG00000177556	antioxidant 1 copper chaperone [Source:HGNC Symbol;Acc:HGNC:798]	317831	326377	-
g18680	ScfyRBE_5827;HRSCAF=7304	3	5	ENSG00000145907	G3BP stress granule assembly factor 1 [Source:HGNC Symbol;Acc:HGNC:30292]	349871	365990	+
g30665	ScfyRBE_77261;HRSCAF=79154	3	5	ENSG00000164329	terminal nucleotidyltransferase 2 [Source:HGNC Symbol;Acc:HGNC:26776]	11778218	11827511	-
g30665	ScfyRBE_77261;HRSCAF=79154	3	5	ENSG00000164329	terminal nucleotidyltransferase 2 [Source:HGNC Symbol;Acc:HGNC:26776]	11778218	11827511	-
g18747	ScfyRBE_5827;HRSCAF=7304	3	5	ENSG00000113272	tRNA-histidine guanylyltransferase 1 like [Source:HGNC Symbol;Acc:HGNC:26053]	4956090	4961710	+
g18746	ScfyRBE_5827;HRSCAF=7304	3	5	ENSG00000039600	SRY-box 30 [Source:HGNC Symbol;Acc:HGNC:30635]	4906481	4934065	-
g31211	ScfyRBE_77261;HRSCAF=79154	3	5	ENSG00000039139	dynein axonemal heavy chain 5 [Source:HGNC Symbol;Acc:HGNC:2950]	55574535	55863345	+
g18732	ScfyRBE_5827;HRSCAF=7304	3	5	ENSG00000135077	hepatitis A virus cellular receptor 2 [Source:HGNC Symbol;Acc:HGNC:18437]	4511171	4525580	-
g18732	ScfyRBE_5827;HRSCAF=7304	3	5	ENSG00000135077	hepatitis A virus cellular receptor 2 [Source:HGNC Symbol;Acc:HGNC:18437]	4511171	4525580	-
g17553	ScfyRBE_4166;HRSCAF=5478	3	1	ENSG00000187080	olfactory receptor family 2 subfamily AK member 2 [Source:HGNC Symbol;Acc:HGNC:19569]	30267	31211	-
g17760	ScfyRBE_4166;HRSCAF=5478	3	5	ENSG00000170445	histidyl-tRNA synthetase [Source:HGNC Symbol;Acc:HGNC:4816]	8682501	8694561	+
g31287	ScfyRBE_77261;HRSCAF=79154	3	5	ENSG00000145545	steroid 5 alpha-reductase 1 [Source:HGNC Symbol;Acc:HGNC:11284]	61179376	61199513	-
g31288	ScfyRBE_77261;HRSCAF=79154	3	5	ENSG00000037474	NOP2/Sun RNA methyltransferase family member 2 [Source:HGNC Symbol;Acc:HGNC:25994]	61200075	61224965	+
g30889	ScfyRBE_77261;HRSCAF=79154	3	5	ENSG00000062194	GC-rich promoter binding protein 1 [Source:HGNC Symbol;Acc:HGNC:29520]	27699660	27730182	-
g18742	ScfyRBE_5827;HRSCAF=7304	3	5	ENSG00000172548	NIPA like domain containing 4 [Source:HGNC Symbol;Acc:HGNC:28018]	4777673	4787640	+
g18743	ScfyRBE_5827;HRSCAF=7304	3	5	ENSG00000135074	ADAM metallopeptidase domain 19 [Source:HGNC Symbol;Acc:HGNC:197]	4794338	4872236	-
g31293	ScfyRBE_77261;HRSCAF=79154	3	5	ENSG00000133398	mediator complex subunit 10 [Source:HGNC Symbol;Acc:HGNC:28760]	61369351	61379316	+
g17584	ScfyRBE_4166;HRSCAF=5478	3	5	ENSG00000070814	treacle ribosome biogenesis factor 1 [Source:HGNC Symbol;Acc:HGNC:11654]	753192	790129	-
g17798	ScfyRBE_4166;HRSCAF=5478	3	5	ENSG00000228672	proline rich basic protein 1 [Source:HGNC Symbol;Acc:HGNC:41906]	9665365	9667965	+
g17800	ScfyRBE_4166;HRSCAF=5478	3	5	ENSG00000170482	solute carrier family 23 member 1 [Source:HGNC Symbol;Acc:HGNC:10974]	9674244	9683913	+
g17596	ScfyRBE_4166;HRSCAF=5478	3	5	ENSG00000155846	PPARG coactivator 1 beta [Source:HGNC Symbol;Acc:HGNC:30022]	1214384	1313339	-
g17670	ScfyRBE_4166;HRSCAF=5478	3	5	ENSG00000204928	glutaredoxin and cysteine rich domain containing 2 [Source:HGNC Symbol;Acc:HGNC:33862]	4498059	4510493	+
g17668	ScfyRBE_4166;HRSCAF=5478	3	5	ENSG00000156463	SH3 domain containing ring finger 2 [Source:HGNC Symbol;Acc:HGNC:26299]	4346361	4450552	-
g17803	ScfyRBE_4166;HRSCAF=5478	3	5	ENSG00000280987	matrin 3 [Source:NCBI gene;Acc:9782]	9711901	9738787	-
g31235	ScfyRBE_77261;HRSCAF=79154	3	5	ENSG00000164236	ankyrin repeat domain 33B [Source:HGNC Symbol;Acc:HGNC:35240]	58110429	58204075	-
g31072	ScfyRBE_77261;HRSCAF=79154	3	5	ENSG00000168724	DnaJ heat shock protein family (Hsp40) member C21 [Source:HGNC Symbol;Acc:HGNC:27030]	40935628	40962300	-
g31072	ScfyRBE_77261;HRSCAF=79154	3	5	ENSG00000168724	DnaJ heat shock protein family (Hsp40) member C21 [Source:HGNC Symbol;Acc:HGNC:27030]	40935628	40962300	-
g17598	ScfyRBE_4166;HRSCAF=5478	3	5	ENSG00000183111	Rho guanine nucleotide exchange factor 37 [Source:HGNC Symbol;Acc:HGNC:34430]	1396514	1449353	-
g31323	ScfyRBE_77261;HRSCAF=79154	3	5	ENSG00000170549	iroquois homeobox 1 [Source:HGNC Symbol;Acc:HGNC:14358]	63406272	63444778	-
g18709	ScfyRBE_5827;HRSCAF=7304	3	5	ENSG00000164576	SAP30 like [Source:HGNC Symbol;Acc:HGNC:25663]	2483223	2491334	+
g30733	ScfyRBE_77261;HRSCAF=79154	3	5	ENSG00000214944	Rho guanine nucleotide exchange factor 28 [Source:HGNC Symbol;Acc:HGNC:30322]	16100637	16152137	-
g30689	ScfyRBE_77261;HRSCAF=79154	3	15	ENSG00000073417	phosphodiesterase 8A [Source:HGNC Symbol;Acc:HGNC:8793]	13476727	13766856	-
g30591	ScfyRBE_77261;HRSCAF=79154	3	5	ENSG00000113356	RNA polymerase III subunit G [Source:HGNC Symbol;Acc:HGNC:30075]	3829504	3850467	-
g17655	ScfyRBE_4166;HRSCAF=5478	3	5	ENSG00000156475	protein phosphatase 2 regulatory subunit Bbeta [Source:HGNC Symbol;Acc:HGNC:9305]	3760764	3935062	+
g17586	ScfyRBE_4166;HRSCAF=5478	3	5	ENSG00000070808	calcium/calmodulin dependent protein kinase II alpha [Source:HGNC Symbol;Acc:HGNC:1460]	844803	910366	+
g17586	ScfyRBE_4166;HRSCAF=5478	3	5	ENSG00000070808	calcium/calmodulin dependent protein kinase II alpha [Source:HGNC Symbol;Acc:HGNC:1460]	844803	910366	+
g30685	ScfyRBE_77261;HRSCAF=79154	3	5	ENSG00000171540	orthopedia homeobox [Source:HGNC Symbol;Acc:HGNC:8518]	13333264	13343563	+
g17725	ScfyRBE_4166;HRSCAF=5478	3	5	ENSG00000131504	diaphanous related formin 1 [Source:HGNC Symbol;Acc:HGNC:2876]	7991270	8032390	+
g31004	ScfyRBE_77261;HRSCAF=79154	3	5	ENSG00000039537	complement C6 [Source:HGNC Symbol;Acc:HGNC:1339]	36277894	36354051	+
g18674	ScfyRBE_5827;HRSCAF=7304	3	5	ENSG00000086570	FAT atypical cadherin 2 [Source:HGNC Symbol;Acc:HGNC:3596]	119997	195253	-
g31241	ScfyRBE_77261;HRSCAF=79154	3	5	ENSG00000164237	carboxymethylenebutenolidase homolog [Source:HGNC Symbol;Acc:HGNC:25090]	58384000	58416430	+
g17742	ScfyRBE_4166;HRSCAF=5478	3	5	ENSG00000120327	protocadherin beta 14 [Source:HGNC Symbol;Acc:HGNC:8685]	8270795	8273071	-
g17775	ScfyRBE_4166;HRSCAF=5478	3	5	ENSG00000113073	solute carrier family 4 member 9 [Source:HGNC Symbol;Acc:HGNC:11035]	8878676	8917621	-
g17776	ScfyRBE_4166;HRSCAF=5478	3	5	ENSG00000113070	heparin binding EGF like growth factor [Source:HGNC Symbol;Acc:HGNC:3059]	8928986	8939079	+
g17659	ScfyRBE_4166;HRSCAF=5478	3	5	ENSG00000173250	G protein-coupled receptor 151 [Source:HGNC Symbol;Acc:HGNC:23624]	4000743	4002005	+
g30671	ScfyRBE_77261;HRSCAF=79154	3	5	ENSG00000145692	betaine--homocysteine S-methyltransferase [Source:HGNC Symbol;Acc:HGNC:1047]	12155469	12203472	-
g30674	ScfyRBE_77261;HRSCAF=79154	3	5	ENSG00000113273	arylsulfatase B [Source:HGNC Symbol;Acc:HGNC:714]	12285608	12411629	+
g17781	ScfyRBE_4166;HRSCAF=5478	3	5	ENSG00000185129	purine rich element binding protein A [Source:HGNC Symbol;Acc:HGNC:9701]	9128483	9132468	-
g17785	ScfyRBE_4166;HRSCAF=5478	3	5	ENSG00000158458	neuregulin 2 [Source:HGNC Symbol;Acc:HGNC:7998]	9298697	9341004	+
g17785	ScfyRBE_4166;HRSCAF=5478	3	5	ENSG00000158458	neuregulin 2 [Source:HGNC Symbol;Acc:HGNC:7998]	9298697	9341004	+
g18717	ScfyRBE_5827;HRSCAF=7304	3	5	ENSG00000082516	gem nuclear organelle associated protein 5 [Source:HGNC Symbol;Acc:HGNC:20043]	2785978	2825365	-
g18807	ScfyRBE_5827;HRSCAF=7304	3	5	ENSG00000185372	olfactory receptor family 2 subfamily V member 1 [Source:HGNC Symbol;Acc:HGNC:8280]	7391297	7392244	-
g18803	ScfyRBE_5827;HRSCAF=7304	3	5	ENSG00000165810	butyrophilin like 9 [Source:HGNC Symbol;Acc:HGNC:24176]	7300899	7332387	+
g30740	ScfyRBE_77261;HRSCAF=79154	3	5	ENSG00000145741	basic transcription factor 3 [Source:HGNC Symbol;Acc:HGNC:1125]	16450410	16457070	-
g18792	ScfyRBE_5827;HRSCAF=7304	3	5	ENSG00000221886	zinc finger BED-type containing 8 [Source:HGNC Symbol;Acc:HGNC:30804]	7121549	7123333	-
g18767	ScfyRBE_5827;HRSCAF=7304	3	5	ENSG00000164332	ubiquitin like domain containing CTD phosphatase 1 [Source:HGNC Symbol;Acc:HGNC:28110]	6244524	6262396	+
g18737	ScfyRBE_5827;HRSCAF=7304	3	5	ENSG00000113263	IL2 inducible T cell kinase [Source:HGNC Symbol;Acc:HGNC:6171]	4562129	4629665	+
g18736	ScfyRBE_5827;HRSCAF=7304	3	5	ENSG00000170613	family with sequence similarity 71 member B [Source:HGNC Symbol;Acc:HGNC:28397]	4557200	4559864	-
g17666	ScfyRBE_4166;HRSCAF=5478	3	5	ENSG00000173261	PLAC8 like 1 [Source:HGNC Symbol;Acc:HGNC:31746]	4305515	4327755	+
g17608	ScfyRBE_4166;HRSCAF=5478	3	5	ENSG00000173210	actin binding LIM protein family member 3 [Source:HGNC Symbol;Acc:HGNC:29132]	1696364	1787178	-
g17726	ScfyRBE_4166;HRSCAF=5478	3	5	ENSG00000240764	protocadherin gamma subfamily C, 5 [Source:HGNC Symbol;Acc:HGNC:8718]	8037994	8057201	-
g18701	ScfyRBE_5827;HRSCAF=7304	3	5	ENSG00000055147	family with sequence similarity 114 member A2 [Source:HGNC Symbol;Acc:HGNC:1333]	2098162	2133811	-
g17556	ScfyRBE_4166;HRSCAF=5478	3	5	ENSG00000186334	solute carrier family 36 member 3 [Source:HGNC Symbol;Acc:HGNC:19659]	83861	108028	+
g17556	ScfyRBE_4166;HRSCAF=5478	3	5	ENSG00000186334	solute carrier family 36 member 3 [Source:HGNC Symbol;Acc:HGNC:19659]	83861	108028	+
g18810	ScfyRBE_5827;HRSCAF=7304	3	5	ENSG00000146063	tripartite motif containing 41 [Source:HGNC Symbol;Acc:HGNC:19013]	7455382	7463753	+
g17611	ScfyRBE_4166;HRSCAF=5478	3	5	ENSG00000169247	SH3 domain and tetratricopeptide repeats 2 [Source:HGNC Symbol;Acc:HGNC:29427]	1834760	1910192	+
g30823	ScfyRBE_77261;HRSCAF=79154	3	5	ENSG00000153015	CWC27 spliceosome associated protein homolog [Source:HGNC Symbol;Acc:HGNC:10664]	21659946	21861784	-
g31242	ScfyRBE_77261;HRSCAF=79154	3	5	ENSG00000150753	chaperonin containing TCP1 subunit 5 [Source:HGNC Symbol;Acc:HGNC:1618]	58422347	58434298	-
g31097	ScfyRBE_77261;HRSCAF=79154	3	5	ENSG00000056097	zinc finger RNA binding protein [Source:HGNC Symbol;Acc:HGNC:17277]	42479203	42569638	+
g31202	ScfyRBE_77261;HRSCAF=79154	3	5	ENSG00000154122	ANKH inorganic pyrophosphate transport regulator [Source:HGNC Symbol;Acc:HGNC:15492]	54868652	54962600	+
g31376	ScfyRBE_77261;HRSCAF=79154	3	5	ENSG00000164362	telomerase reverse transcriptase [Source:HGNC Symbol;Acc:HGNC:11730]	65026547	65043201	+
g30642	ScfyRBE_77261;HRSCAF=79154	3	5	ENSG00000145687	single stranded DNA binding protein 2 [Source:HGNC Symbol;Acc:HGNC:15831]	10338089	10590276	+
g30642	ScfyRBE_77261;HRSCAF=79154	3	5	ENSG00000145687	single stranded DNA binding protein 2 [Source:HGNC Symbol;Acc:HGNC:15831]	10338089	10590276	+
g30642	ScfyRBE_77261;HRSCAF=79154	3	5	ENSG00000145687	single stranded DNA binding protein 2 [Source:HGNC Symbol;Acc:HGNC:15831]	10338089	10590276	+
g17577	ScfyRBE_4166;HRSCAF=5478	3	10	ENSG00000166507	N-deacetylase and N-sulfotransferase 2 [Source:HGNC Symbol;Acc:HGNC:7681]	607987	668468	-
g31192	ScfyRBE_77261;HRSCAF=79154	3	5	ENSG00000183580	F-box and leucine rich repeat protein 7 [Source:HGNC Symbol;Acc:HGNC:13604]	54009746	54397589	-
g30939	ScfyRBE_77261;HRSCAF=79154	3	5	ENSG00000164172	molybdenum cofactor synthesis 2 [Source:HGNC Symbol;Acc:HGNC:7193]	30864092	30875789	+
g31076	ScfyRBE_77261;HRSCAF=79154	3	5	ENSG00000039560	retinoic acid induced 14 [Source:HGNC Symbol;Acc:HGNC:14873]	41036785	41224685	-
g31190	ScfyRBE_77261;HRSCAF=79154	3	5	ENSG00000183654	membrane associated ring-CH-type finger 11 [Source:HGNC Symbol;Acc:HGNC:33609]	53783769	53897476	+
g30778	ScfyRBE_77261;HRSCAF=79154	3				18326213	18333803	+
g30831	ScfyRBE_77261;HRSCAF=79154	3	5	ENSG00000178394	5-hydroxytryptamine receptor 1A [Source:HGNC Symbol;Acc:HGNC:5286]	22436631	22437899	+
g17714	ScfyRBE_4166;HRSCAF=5478	3	5	ENSG00000113555	protocadherin 12 [Source:HGNC Symbol;Acc:HGNC:8657]	7650004	7662124	+
g18798	ScfyRBE_5827;HRSCAF=7304	3	5	ENSG00000131446	mannosyl (alpha-1,3-)-glycoprotein beta-1,2-N-acetylglucosaminyltransferase [Source:HGNC Symbol;Acc:HGNC:7044]	7243529	7244872	-
g30847	ScfyRBE_77261;HRSCAF=79154	3	5	ENSG00000086189	DIM1 dimethyladenosine transferase 1 homolog [Source:HGNC Symbol;Acc:HGNC:30217]	23552412	23562958	+
g18677	ScfyRBE_5827;HRSCAF=7304	3	5	ENSG00000113140	secreted protein acidic and cysteine rich [Source:HGNC Symbol;Acc:HGNC:11219]	256419	317803	-
g18673	ScfyRBE_5827;HRSCAF=7304	3	5	ENSG00000123643	solute carrier family 36 member 1 [Source:HGNC Symbol;Acc:HGNC:18761]	29540	106851	+
g18809	ScfyRBE_5827;HRSCAF=7304	3	5	ENSG00000146054	tripartite motif containing 7 [Source:HGNC Symbol;Acc:HGNC:16278]	7433405	7441724	-
g30745	ScfyRBE_77261;HRSCAF=79154	3	5	ENSG00000164325	transmembrane protein 174 [Source:HGNC Symbol;Acc:HGNC:28187]	16722310	16723239	-
g18787	ScfyRBE_5827;HRSCAF=7304	3	5	ENSG00000135083	cyclin J like [Source:HGNC Symbol;Acc:HGNC:25876]	7002157	7050454	-
g30699	ScfyRBE_77261;HRSCAF=79154	3	5	ENSG00000181104	coagulation factor II thrombin receptor [Source:HGNC Symbol;Acc:HGNC:3537]	13990826	14002417	-
g31039	ScfyRBE_77261;HRSCAF=79154	3	5	ENSG00000113594	LIF receptor alpha [Source:HGNC Symbol;Acc:HGNC:6597]	38250910	38321103	+
g30961	ScfyRBE_77261;HRSCAF=79154	3	5	ENSG00000170571	embigin [Source:HGNC Symbol;Acc:HGNC:30465]	32902047	32964928	+
g30927	ScfyRBE_77261;HRSCAF=79154	3	5	ENSG00000178996	sorting nexin 18 [Source:HGNC Symbol;Acc:HGNC:19245]	29778578	29836395	-
g17736	ScfyRBE_4166;HRSCAF=5478	3	5	ENSG00000262576	protocadherin gamma subfamily A, 4 [Source:HGNC Symbol;Acc:HGNC:8702]	8186853	8194507	-
g17699	ScfyRBE_4166;HRSCAF=5478	3	5	ENSG00000113578	fibroblast growth factor 1 [Source:HGNC Symbol;Acc:HGNC:3665]	7115868	7132866	+
g17717	ScfyRBE_4166;HRSCAF=5478	3	5	ENSG00000156453	protocadherin 1 [Source:HGNC Symbol;Acc:HGNC:8655]	7707746	7730470	+
g31028	ScfyRBE_77261;HRSCAF=79154	3	5	ENSG00000113600	complement C9 [Source:HGNC Symbol;Acc:HGNC:1358]	37633972	37679683	+
g18768	ScfyRBE_5827;HRSCAF=7304	3	5	ENSG00000113302	interleukin 12B [Source:HGNC Symbol;Acc:HGNC:5970]	6271835	6313212	-
g30747	ScfyRBE_77261;HRSCAF=79154	3	5	ENSG00000157107	FCH domain only 2 [Source:HGNC Symbol;Acc:HGNC:25180]	16789586	16825324	-
g18775	ScfyRBE_5827;HRSCAF=7304	3	5	ENSG00000170214	adrenoceptor alpha 1B [Source:HGNC Symbol;Acc:HGNC:278]	6746802	6755080	+
g18779	ScfyRBE_5827;HRSCAF=7304	3	5	ENSG00000113312	tetratricopeptide repeat domain 1 [Source:HGNC Symbol;Acc:HGNC:12391]	6829841	6870795	+
g30607	ScfyRBE_77261;HRSCAF=79154	3	5	ENSG00000164180	transmembrane protein 161B [Source:HGNC Symbol;Acc:HGNC:28483]	5573637	5643529	+
g17720	ScfyRBE_4166;HRSCAF=5478	3	5	ENSG00000120318	ArfGAP with RhoGAP domain, ankyrin repeat and PH domain 3 [Source:HGNC Symbol;Acc:HGNC:24097]	7887535	7919315	+
g18783	ScfyRBE_5827;HRSCAF=7304	3	5	ENSG00000170234	PWWP domain containing 2A [Source:HGNC Symbol;Acc:HGNC:29406]	6890359	6908028	-
g30746	ScfyRBE_77261;HRSCAF=79154	3	5	ENSG00000157111	transmembrane protein 171 [Source:HGNC Symbol;Acc:HGNC:27031]	16753246	16773574	-
g30774	ScfyRBE_77261;HRSCAF=79154	3	5	ENSG00000152939	MARVEL domain containing 2 [Source:HGNC Symbol;Acc:HGNC:26401]	18269420	18288477	-
g18727	ScfyRBE_5827;HRSCAF=7304	3	5	ENSG00000170624	sarcoglycan delta [Source:HGNC Symbol;Acc:HGNC:10807]	3910123	4287896	+
g17588	ScfyRBE_4166;HRSCAF=5478	3	5	ENSG00000113722	caudal type homeobox 1 [Source:HGNC Symbol;Acc:HGNC:1805]	946964	962311	-
g17799	ScfyRBE_4166;HRSCAF=5478	3	5	ENSG00000170476	marginal zone B and B1 cell specific protein [Source:HGNC Symbol;Acc:HGNC:30125]	9670738	9672701	+
g17665	ScfyRBE_4166;HRSCAF=5478	3	5	ENSG00000133706	leucyl-tRNA synthetase [Source:HGNC Symbol;Acc:HGNC:6512]	4232764	4301502	+
g17606	ScfyRBE_4166;HRSCAF=5478	3	5	ENSG00000157510	actin filament associated protein 1 like 1 [Source:HGNC Symbol;Acc:HGNC:26714]	1616065	1654626	-
g30755	ScfyRBE_77261;HRSCAF=79154	3	5	ENSG00000178175	zinc finger protein 366 [Source:HGNC Symbol;Acc:HGNC:18316]	17292566	17309865	+
g30864	ScfyRBE_77261;HRSCAF=79154	3	5	ENSG00000164181	ELOVL fatty acid elongase 7 [Source:HGNC Symbol;Acc:HGNC:26292]	24813845	24877731	+
g31041	ScfyRBE_77261;HRSCAF=79154	3	5	ENSG00000164318	EGF like, fibronectin type III and laminin G domains [Source:HGNC Symbol;Acc:HGNC:26810]	38337863	38500932	-
g30972	ScfyRBE_77261;HRSCAF=79154	3	5	ENSG00000070193	fibroblast growth factor 10 [Source:HGNC Symbol;Acc:HGNC:3666]	34172251	34243834	+
g31184	ScfyRBE_77261;HRSCAF=79154	3	5	ENSG00000154153	reticulophagy regulator 1 [Source:HGNC Symbol;Acc:HGNC:25964]	53417663	53507444	+
g31098	ScfyRBE_77261;HRSCAF=79154	3	5	ENSG00000150712	myotubularin related protein 12 [Source:HGNC Symbol;Acc:HGNC:18191]	42570925	42645332	+
g31395	ScfyRBE_77261;HRSCAF=79154	3	5	ENSG00000112877	centrosomal protein 72 [Source:HGNC Symbol;Acc:HGNC:25547]	65361030	65389294	-
g30653	ScfyRBE_77261;HRSCAF=79154	3	5	ENSG00000189127	ankyrin repeat domain 34B [Source:HGNC Symbol;Acc:HGNC:33736]	11186157	11187701	+
g31401	ScfyRBE_77261;HRSCAF=79154	3	5	ENSG00000180104	exocyst complex component 3 [Source:HGNC Symbol;Acc:HGNC:30378]	65491387	65507381	-
g30558	ScfyRBE_77261;HRSCAF=79154	3	5	ENSG00000113391	family with sequence similarity 172 member A [Source:HGNC Symbol;Acc:HGNC:25365]	1009775	1265768	+
g30982	ScfyRBE_77261;HRSCAF=79154	3	5	ENSG00000151882	C-C motif chemokine ligand 28 [Source:HGNC Symbol;Acc:HGNC:17700]	34815287	34832161	+
g30815	ScfyRBE_77261;HRSCAF=79154	3	5	ENSG00000197860	small glutamine rich tetratricopeptide repeat containing beta [Source:HGNC Symbol;Acc:HGNC:23567]	21114256	21163061	+
g17738	ScfyRBE_4166;HRSCAF=5478	3	5	ENSG00000081853	protocadherin gamma subfamily A, 2 [Source:HGNC Symbol;Acc:HGNC:8700]	8211290	8221589	-
g30824	ScfyRBE_77261;HRSCAF=79154	3	5	ENSG00000153006	SREK1 interacting protein 1 [Source:HGNC Symbol;Acc:HGNC:26716]	21862403	21893541	+
g30689	ScfyRBE_77261;HRSCAF=79154	3	5	ENSG00000113231	phosphodiesterase 8B [Source:HGNC Symbol;Acc:HGNC:8794]	13476727	13766856	-
g30739	ScfyRBE_77261;HRSCAF=79154	3	5	ENSG00000164331	ankyrin repeat family A member 2 [Source:HGNC Symbol;Acc:HGNC:13208]	16418937	16425782	+
g30801	ScfyRBE_77261;HRSCAF=79154	3	5	ENSG00000134061	CD180 molecule [Source:HGNC Symbol;Acc:HGNC:6726]	19976329	19991535	+
g17589	ScfyRBE_4166;HRSCAF=5478	3	5	ENSG00000113721	platelet derived growth factor receptor beta [Source:HGNC Symbol;Acc:HGNC:8804]	971285	1041750	+
g31070	ScfyRBE_77261;HRSCAF=79154	3	5	ENSG00000113492	alanine--glyoxylate aminotransferase 2 [Source:HGNC Symbol;Acc:HGNC:14412]	40868749	40913738	+
g18715	ScfyRBE_5827;HRSCAF=7304	3	5	ENSG00000170271	fatty acid hydroxylase domain containing 2 [Source:HGNC Symbol;Acc:HGNC:1334]	2741605	2762118	-
g31026	ScfyRBE_77261;HRSCAF=79154	3	5	ENSG00000153071	DAB2, clathrin adaptor protein [Source:HGNC Symbol;Acc:HGNC:2662]	37543677	37617539	+
g30756	ScfyRBE_77261;HRSCAF=79154	3	5	ENSG00000049883	pentatricopeptide repeat domain 2 [Source:HGNC Symbol;Acc:HGNC:25734]	17382317	17410636	-
g17777	ScfyRBE_4166;HRSCAF=5478	3	5	ENSG00000113068	prefoldin subunit 1 [Source:HGNC Symbol;Acc:HGNC:8866]	8964943	9024960	+
g31232	ScfyRBE_77261;HRSCAF=79154	3	5	ENSG00000169862	catenin delta 2 [Source:HGNC Symbol;Acc:HGNC:2516]	57602731	57872290	+
g31230	ScfyRBE_77261;HRSCAF=79154	3	5	ENSG00000169862	catenin delta 2 [Source:HGNC Symbol;Acc:HGNC:2516]	57433163	57519137	+
g18718	ScfyRBE_5827;HRSCAF=7304	3	5	ENSG00000082515	mitochondrial ribosomal protein L22 [Source:HGNC Symbol;Acc:HGNC:14480]	2826638	2856695	+
g17795	ScfyRBE_4166;HRSCAF=5478	3	5	ENSG00000184584	transmembrane protein 173 [Source:HGNC Symbol;Acc:HGNC:27962]	9597765	9601578	+
g17722	ScfyRBE_4166;HRSCAF=5478	3	5	ENSG00000171720	histone deacetylase 3 [Source:HGNC Symbol;Acc:HGNC:4854]	7923428	7936197	+
g18711	ScfyRBE_5827;HRSCAF=7304	3	5	ENSG00000113196	heart and neural crest derivatives expressed 1 [Source:HGNC Symbol;Acc:HGNC:4807]	2509358	2595162	-
g17739	ScfyRBE_4166;HRSCAF=5478	3	5	ENSG00000178913	TATA-box binding protein associated factor 7 [Source:HGNC Symbol;Acc:HGNC:11541]	8224273	8226391	+
g17740	ScfyRBE_4166;HRSCAF=5478	3	5	ENSG00000120329	solute carrier family 25 member 2 [Source:HGNC Symbol;Acc:HGNC:22921]	8232036	8232941	+
g17558	ScfyRBE_4166;HRSCAF=5478	3	5	ENSG00000198624	coiled-coil domain containing 69 [Source:HGNC Symbol;Acc:HGNC:24487]	131463	177764	+
g30694	ScfyRBE_77261;HRSCAF=79154	3	5	ENSG00000164252	angiogenic factor with G-patch and FHA domains 1 [Source:HGNC Symbol;Acc:HGNC:24684]	13783354	13811151	-
g18801	ScfyRBE_5827;HRSCAF=7304	3	5	ENSG00000196670	ZFP62 zinc finger protein [Source:HGNC Symbol;Acc:HGNC:23241]	7287769	7290372	-
g30737	ScfyRBE_77261;HRSCAF=79154	3	5	ENSG00000164338	UTP15, small subunit processome component [Source:HGNC Symbol;Acc:HGNC:25758]	16402706	16412555	-
g30845	ScfyRBE_77261;HRSCAF=79154	3	5	ENSG00000086200	importin 11 [Source:HGNC Symbol;Acc:HGNC:20628]	23406175	23532607	-
g17568	ScfyRBE_4166;HRSCAF=5478	3	5	ENSG00000145908	zinc finger protein 300 [Source:HGNC Symbol;Acc:HGNC:13091]	354629	362341	+
g31031	ScfyRBE_77261;HRSCAF=79154	3	5	ENSG00000164327	RPTOR independent companion of MTOR complex 2 [Source:HGNC Symbol;Acc:HGNC:28611]	37848202	37945887	+
g30712	ScfyRBE_77261;HRSCAF=79154	3	5	ENSG00000189045	ankyrin repeat and death domain containing 1B [Source:HGNC Symbol;Acc:HGNC:32525]	14782467	14832665	-
g17575	ScfyRBE_4166;HRSCAF=5478	3	5	ENSG00000086589	RNA binding motif protein 22 [Source:HGNC Symbol;Acc:HGNC:25503]	511332	519705	+
g30862	ScfyRBE_77261;HRSCAF=79154	3	5	ENSG00000049167	ERCC excision repair 8, CSA ubiquitin ligase complex subunit [Source:HGNC Symbol;Acc:HGNC:3439]	24733833	24780886	+
g31404	ScfyRBE_77261;HRSCAF=79154	3	5	ENSG00000073578	succinate dehydrogenase complex flavoprotein subunit A [Source:HGNC Symbol;Acc:HGNC:10680]	65608944	65628654	-
g17632	ScfyRBE_4166;HRSCAF=5478	3	5	ENSG00000196800	serine peptidase inhibitor, Kazal type 14 (putative) [Source:HGNC Symbol;Acc:HGNC:33825]	2585361	2614242	-
g17631	ScfyRBE_4166;HRSCAF=5478	3	5	ENSG00000178172	serine peptidase inhibitor, Kazal type 6 [Source:HGNC Symbol;Acc:HGNC:29486]	2571351	2585306	-
g31032	ScfyRBE_77261;HRSCAF=79154	3	5	ENSG00000145623	oncostatin M receptor [Source:HGNC Symbol;Acc:HGNC:8507]	37957090	38008554	-
g17625	ScfyRBE_4166;HRSCAF=5478	3	5	ENSG00000145879	serine peptidase inhibitor, Kazal type 7 (putative) [Source:HGNC Symbol;Acc:HGNC:24643]	2456977	2459990	-
g17626	ScfyRBE_4166;HRSCAF=5478	3	5	ENSG00000214510	serine peptidase inhibitor, Kazal type 13 (putative) [Source:HGNC Symbol;Acc:HGNC:27200]	2469868	2480649	-
g17574	ScfyRBE_4166;HRSCAF=5478	3	5	ENSG00000132912	dynactin subunit 4 [Source:HGNC Symbol;Acc:HGNC:15518]	476051	503534	+
g17574	ScfyRBE_4166;HRSCAF=5478	3	5	ENSG00000132912	dynactin subunit 4 [Source:HGNC Symbol;Acc:HGNC:15518]	476051	503534	+
g17748	ScfyRBE_4166;HRSCAF=5478	3	5	ENSG00000171815	protocadherin beta 1 [Source:HGNC Symbol;Acc:HGNC:8680]	8395562	8398018	-
g30804	ScfyRBE_77261;HRSCAF=79154	3	5	ENSG00000069020	microtubule associated serine/threonine kinase family member 4 [Source:HGNC Symbol;Acc:HGNC:19037]	20236608	20376390	-
g30802	ScfyRBE_77261;HRSCAF=79154	3	5	ENSG00000069020	microtubule associated serine/threonine kinase family member 4 [Source:HGNC Symbol;Acc:HGNC:19037]	20002571	20154020	-
g17645	ScfyRBE_4166;HRSCAF=5478	3	5	ENSG00000113657	dihydropyrimidinase like 3 [Source:HGNC Symbol;Acc:HGNC:3015]	3171320	3276205	+
g17645	ScfyRBE_4166;HRSCAF=5478	3	5	ENSG00000113657	dihydropyrimidinase like 3 [Source:HGNC Symbol;Acc:HGNC:3015]	3171320	3276205	+
g31047	ScfyRBE_77261;HRSCAF=79154	3	5	ENSG00000168621	glial cell derived neurotrophic factor [Source:HGNC Symbol;Acc:HGNC:4232]	38867819	38886674	+
g18811	ScfyRBE_5827;HRSCAF=7304	3	5	ENSG00000204628	receptor for activated C kinase 1 [Source:HGNC Symbol;Acc:HGNC:4399]	7465514	7469862	-
g17706	ScfyRBE_4166;HRSCAF=5478	3	5	ENSG00000187678	sprouty RTK signaling antagonist 4 [Source:HGNC Symbol;Acc:HGNC:15533]	7374276	7375175	+
g17615	ScfyRBE_4166;HRSCAF=5478	3	5	ENSG00000169252	adrenoceptor beta 2 [Source:HGNC Symbol;Acc:HGNC:286]	2055273	2056529	-
g17709	ScfyRBE_4166;HRSCAF=5478	3	5	ENSG00000131507	Nedd4 family interacting protein 1 [Source:HGNC Symbol;Acc:HGNC:17592]	7505203	7586255	-
g30695	ScfyRBE_77261;HRSCAF=79154	3	5	ENSG00000145708	corticotropin releasing hormone binding protein [Source:HGNC Symbol;Acc:HGNC:2356]	13845002	13856929	-
g31013	ScfyRBE_77261;HRSCAF=79154	3	5	ENSG00000171522	prostaglandin E receptor 4 [Source:HGNC Symbol;Acc:HGNC:9596]	36616236	36625823	-
g17715	ScfyRBE_4166;HRSCAF=5478	3	5	ENSG00000081791	DAP3 binding cell death enhancer 1 [Source:HGNC Symbol;Acc:HGNC:28969]	7667635	7680364	-
g17684	ScfyRBE_4166;HRSCAF=5478	3	5	ENSG00000145817	Yip1 domain family member 5 [Source:HGNC Symbol;Acc:HGNC:24877]	5787893	5799699	+
g31334	ScfyRBE_77261;HRSCAF=79154	3	5	ENSG00000170561	iroquois homeobox 2 [Source:HGNC Symbol;Acc:HGNC:14359]	64010912	64045189	+
g30688	ScfyRBE_77261;HRSCAF=79154	3	5	ENSG00000164253	WD repeat domain 41 [Source:HGNC Symbol;Acc:HGNC:25601]	13430549	13473248	+
g30614	ScfyRBE_77261;HRSCAF=79154	3	5	ENSG00000145715	RAS p21 protein activator 1 [Source:HGNC Symbol;Acc:HGNC:9871]	6174126	6274290	-
g30915	ScfyRBE_77261;HRSCAF=79154	3	5	ENSG00000145649	granzyme A [Source:HGNC Symbol;Acc:HGNC:4708]	29354845	29361691	-
g30933	ScfyRBE_77261;HRSCAF=79154	3	5	ENSG00000164258	NADH:ubiquinone oxidoreductase subunit S4 [Source:HGNC Symbol;Acc:HGNC:7711]	30435236	30563455	-
g30552	ScfyRBE_77261;HRSCAF=79154	3	5	ENSG00000175471	multiple C2 and transmembrane domain containing 1 [Source:HGNC Symbol;Acc:HGNC:26183]	262973	581157	+
g30553	ScfyRBE_77261;HRSCAF=79154	3	5	ENSG00000133302	SMC5-SMC6 complex localization factor 1 [Source:HGNC Symbol;Acc:HGNC:25408]	594144	649424	-
g17671	ScfyRBE_4166;HRSCAF=5478	3	5	ENSG00000186314	PRELI domain containing 2 [Source:HGNC Symbol;Acc:HGNC:28306]	4534156	4596445	+
g17727	ScfyRBE_4166;HRSCAF=5478	3	5	ENSG00000242419	protocadherin gamma subfamily C, 4 [Source:HGNC Symbol;Acc:HGNC:8717]	8058506	8061244	-
g30602	ScfyRBE_77261;HRSCAF=79154	3	5	ENSG00000081189	myocyte enhancer factor 2C [Source:HGNC Symbol;Acc:HGNC:6996]	5124163	5211369	+
g30602	ScfyRBE_77261;HRSCAF=79154	3	5	ENSG00000081189	myocyte enhancer factor 2C [Source:HGNC Symbol;Acc:HGNC:6996]	5124163	5211369	+
g30602	ScfyRBE_77261;HRSCAF=79154	3	5	ENSG00000081189	myocyte enhancer factor 2C [Source:HGNC Symbol;Acc:HGNC:6996]	5124163	5211369	+
g30826	ScfyRBE_77261;HRSCAF=79154	3	5	ENSG00000186479	regulator of G protein signaling 7 binding protein [Source:HGNC Symbol;Acc:HGNC:23271]	21917090	22067794	-
g31008	ScfyRBE_77261;HRSCAF=79154	3	5	ENSG00000132357	caspase recruitment domain family member 6 [Source:HGNC Symbol;Acc:HGNC:16394]	36511604	36511999	-
g31011	ScfyRBE_77261;HRSCAF=79154	3	5	ENSG00000132356	protein kinase AMP-activated catalytic subunit alpha 1 [Source:HGNC Symbol;Acc:HGNC:9376]	36531796	36601116	+
g31011	ScfyRBE_77261;HRSCAF=79154	3	5	ENSG00000132356	protein kinase AMP-activated catalytic subunit alpha 1 [Source:HGNC Symbol;Acc:HGNC:9376]	36531796	36601116	+
g31243	ScfyRBE_77261;HRSCAF=79154	3	5	ENSG00000150756	family with sequence similarity 173 member B [Source:HGNC Symbol;Acc:HGNC:27029]	58434728	58449579	+
g18786	ScfyRBE_5827;HRSCAF=7304	3	5	ENSG00000170231	fatty acid binding protein 6 [Source:HGNC Symbol;Acc:HGNC:3561]	6990379	6994244	+
g31030	ScfyRBE_77261;HRSCAF=79154	3	5	ENSG00000082074	FYN binding protein 1 [Source:HGNC Symbol;Acc:HGNC:4036]	37730318	37828007	+
g30559	ScfyRBE_77261;HRSCAF=79154	3	5	ENSG00000248483	POU domain class 5, transcription factor 2 [Source:HGNC Symbol;Acc:HGNC:26367]	1272381	1273394	+
g31080	ScfyRBE_77261;HRSCAF=79154	3	5	ENSG00000082196	C1q and TNF related 3 [Source:HGNC Symbol;Acc:HGNC:14326]	41345044	41367204	+
g30765	ScfyRBE_77261;HRSCAF=79154	3				18004857	18071230	-
g30821	ScfyRBE_77261;HRSCAF=79154	3	5	ENSG00000049192	ADAM metallopeptidase with thrombospondin type 1 motif 6 [Source:HGNC Symbol;Acc:HGNC:222]	21304806	21559652	+
g31006	ScfyRBE_77261;HRSCAF=79154	3	5	ENSG00000171495	maestro heat like repeat family member 2B [Source:HGNC Symbol;Acc:HGNC:26857]	36372395	36434677	+
g17746	ScfyRBE_4166;HRSCAF=5478	3	5	ENSG00000113209	protocadherin beta 5 [Source:HGNC Symbol;Acc:HGNC:8690]	8343280	8353346	-
g17559	ScfyRBE_4166;HRSCAF=5478	3	5	ENSG00000197043	annexin A6 [Source:HGNC Symbol;Acc:HGNC:544]	191927	240676	+
g18790	ScfyRBE_5827;HRSCAF=7304	3	5	ENSG00000145861	C1q and TNF related 2 [Source:HGNC Symbol;Acc:HGNC:14325]	7082982	7088439	-
g31203	ScfyRBE_77261;HRSCAF=79154	3	5	ENSG00000154124	OTU deubiquitinase with linear linkage specificity [Source:HGNC Symbol;Acc:HGNC:25118]	54979913	54999280	-
g31205	ScfyRBE_77261;HRSCAF=79154	3	5	ENSG00000145569	OTU deubiquitinase with linear linkage specificity like [Source:HGNC Symbol;Acc:HGNC:25629]	55041429	55064817	-
g31095	ScfyRBE_77261;HRSCAF=79154	3	5	ENSG00000113387	SUB1 homolog, transcriptional regulator [Source:HGNC Symbol;Acc:HGNC:19985]	42397658	42419948	-
g30848	ScfyRBE_77261;HRSCAF=79154	3	5	ENSG00000068796	kinesin family member 2A [Source:HGNC Symbol;Acc:HGNC:6318]	23566570	23600487	-
g17634	ScfyRBE_4166;HRSCAF=5478	3	5	ENSG00000133710	serine peptidase inhibitor, Kazal type 5 [Source:HGNC Symbol;Acc:HGNC:15464]	2638054	2738265	-
g30548	ScfyRBE_77261;HRSCAF=79154	3	5	ENSG00000153347	family with sequence similarity 81 member B [Source:HGNC Symbol;Acc:HGNC:26335]	1012	25657	-
g17582	ScfyRBE_4166;HRSCAF=5478	3	5	ENSG00000019582	CD74 molecule [Source:HGNC Symbol;Acc:HGNC:1697]	743169	751176	+
g30909	ScfyRBE_77261;HRSCAF=79154	3	5	ENSG00000067248	DExH-box helicase 29 [Source:HGNC Symbol;Acc:HGNC:15815]	29195787	29238580	+
g30825	ScfyRBE_77261;HRSCAF=79154	3	5	ENSG00000145642	shisa like 2B [Source:HGNC Symbol;Acc:HGNC:34236]	21899106	21916742	-
g17710	ScfyRBE_4166;HRSCAF=5478	3	5	ENSG00000113552	glucosamine-6-phosphate deaminase 1 [Source:HGNC Symbol;Acc:HGNC:4417]	7587403	7609813	+
g30828	ScfyRBE_77261;HRSCAF=79154	3	5	ENSG00000164197	ring finger protein 180 [Source:HGNC Symbol;Acc:HGNC:27752]	22147851	22313555	-
g31251	ScfyRBE_77261;HRSCAF=79154	3	5	ENSG00000169777	taste 2 receptor member 1 [Source:HGNC Symbol;Acc:HGNC:14909]	58879228	58880115	+
g30866	ScfyRBE_77261;HRSCAF=79154	3	5	ENSG00000035499	DEP domain containing 1B [Source:HGNC Symbol;Acc:HGNC:24902]	24896699	24975190	+
g17581	ScfyRBE_4166;HRSCAF=5478	3	5	ENSG00000164587	ribosomal protein S14 [Source:HGNC Symbol;Acc:HGNC:10387]	726020	729298	+
g30720	ScfyRBE_77261;HRSCAF=79154	3	5	ENSG00000176928	glucosaminyl (N-acetyl) transferase 4, core 2 [Source:HGNC Symbol;Acc:HGNC:17973]	15224989	15246988	+
g17751	ScfyRBE_4166;HRSCAF=5478	3	5	ENSG00000248383	protocadherin alpha subfamily C, 1 [Source:HGNC Symbol;Acc:HGNC:8676]	8527088	8550941	-
g31073	ScfyRBE_77261;HRSCAF=79154	3	5	ENSG00000113460	BRX1, biogenesis of ribosomes [Source:HGNC Symbol;Acc:HGNC:24170]	40963910	40972238	-
g17595	ScfyRBE_4166;HRSCAF=5478	3	4	ENSG00000133256	phosphodiesterase 6B [Source:HGNC Symbol;Acc:HGNC:8786]	1146412	1204373	+
g30991	ScfyRBE_77261;HRSCAF=79154	3	5	ENSG00000198865	coiled-coil domain containing 152 [Source:HGNC Symbol;Acc:HGNC:34438]	35119268	35145979	-
g30979	ScfyRBE_77261;HRSCAF=79154	3	5	ENSG00000151881	transmembrane protein 267 [Source:HGNC Symbol;Acc:HGNC:26139]	34778909	34795987	+
g31082	ScfyRBE_77261;HRSCAF=79154	3	5	ENSG00000242110	alpha-methylacyl-CoA racemase [Source:HGNC Symbol;Acc:HGNC:451]	41378791	41391940	+
g30817	ScfyRBE_77261;HRSCAF=79154	3	5	ENSG00000113595	tripartite motif containing 23 [Source:HGNC Symbol;Acc:HGNC:660]	21198811	21224622	+
g30651	ScfyRBE_77261;HRSCAF=79154	3	5	ENSG00000228716	dihydrofolate reductase [Source:HGNC Symbol;Acc:HGNC:2861]	11117370	11135107	+
g30990	ScfyRBE_77261;HRSCAF=79154	3	5	ENSG00000250722	selenoprotein P [Source:HGNC Symbol;Acc:HGNC:10751]	35099648	35117933	+
g30819	ScfyRBE_77261;HRSCAF=79154	3	5	ENSG00000123219	centromere protein K [Source:HGNC Symbol;Acc:HGNC:29479]	21255736	21279797	+
g31074	ScfyRBE_77261;HRSCAF=79154	3	5	ENSG00000113456	RAD1 checkpoint DNA exonuclease [Source:HGNC Symbol;Acc:HGNC:9806]	40973047	40978881	+
g30969	ScfyRBE_77261;HRSCAF=79154	3	5	ENSG00000112996	mitochondrial ribosomal protein S30 [Source:HGNC Symbol;Acc:HGNC:8769]	33869650	33884677	-
g30638	ScfyRBE_77261;HRSCAF=79154	3	5	ENSG00000186468	ribosomal protein S23 [Source:HGNC Symbol;Acc:HGNC:10410]	9965880	9967627	+
g17640	ScfyRBE_4166;HRSCAF=5478	3	5	ENSG00000164266	serine peptidase inhibitor, Kazal type 1 [Source:HGNC Symbol;Acc:HGNC:11244]	2890190	2896450	+
g30908	ScfyRBE_77261;HRSCAF=79154	3	5	ENSG00000039123	Mtr4 exosome RNA helicase [Source:HGNC Symbol;Acc:HGNC:18734]	29114013	29195343	-
g30907	ScfyRBE_77261;HRSCAF=79154	3	5	ENSG00000067113	phospholipid phosphatase 1 [Source:HGNC Symbol;Acc:HGNC:9228]	29024313	29113557	+
g30907	ScfyRBE_77261;HRSCAF=79154	3	5	ENSG00000067113	phospholipid phosphatase 1 [Source:HGNC Symbol;Acc:HGNC:9228]	29024313	29113557	+
g30633	ScfyRBE_77261;HRSCAF=79154	3	5	ENSG00000174695	transmembrane protein 167A [Source:HGNC Symbol;Acc:HGNC:28330]	9353120	9391925	+
g30769	ScfyRBE_77261;HRSCAF=79154	3				18124502	18152758	-
g31188	ScfyRBE_77261;HRSCAF=79154	3	5	ENSG00000173545	zinc finger protein 622 [Source:HGNC Symbol;Acc:HGNC:30958]	53584585	53589453	+
g30779	ScfyRBE_77261;HRSCAF=79154	3	5	ENSG00000183323	coiled-coil domain containing 125 [Source:HGNC Symbol;Acc:HGNC:28924]	18345944	18362777	+
g31378	ScfyRBE_77261;HRSCAF=79154	3	5	ENSG00000174358	solute carrier family 6 member 19 [Source:HGNC Symbol;Acc:HGNC:27960]	65067250	65082309	-
g30783	ScfyRBE_77261;HRSCAF=79154	3	5	ENSG00000153044	centromere protein H [Source:HGNC Symbol;Acc:HGNC:17268]	18417063	18433034	-
g30844	ScfyRBE_77261;HRSCAF=79154	3	5	ENSG00000186105	leucine rich repeat containing 70 [Source:HGNC Symbol;Acc:HGNC:35155]	23403617	23404951	-
g17563	ScfyRBE_4166;HRSCAF=5478	3	5	ENSG00000145901	TNFAIP3 interacting protein 1 [Source:HGNC Symbol;Acc:HGNC:16903]	269716	297609	+
g17563	ScfyRBE_4166;HRSCAF=5478	3	5	ENSG00000145901	TNFAIP3 interacting protein 1 [Source:HGNC Symbol;Acc:HGNC:16903]	269716	297609	+
g30771	ScfyRBE_77261;HRSCAF=79154	3	5	ENSG00000197822	occludin [Source:HGNC Symbol;Acc:HGNC:8104]	18189080	18223722	-
g30628	ScfyRBE_77261;HRSCAF=79154	3	5	ENSG00000164176	EGF like repeats and discoidin domains 3 [Source:HGNC Symbol;Acc:HGNC:3173]	8266347	8659694	+
g30628	ScfyRBE_77261;HRSCAF=79154	3	5	ENSG00000164176	EGF like repeats and discoidin domains 3 [Source:HGNC Symbol;Acc:HGNC:3173]	8266347	8659694	+
g30758	ScfyRBE_77261;HRSCAF=79154	3	5	ENSG00000131711	microtubule associated protein 1B [Source:HGNC Symbol;Acc:HGNC:6836]	17504081	17593213	-
g30914	ScfyRBE_77261;HRSCAF=79154	3	5	ENSG00000164294	glutathione peroxidase 8 (putative) [Source:HGNC Symbol;Acc:HGNC:33100]	29305757	29310217	-
g31406	ScfyRBE_77261;HRSCAF=79154	3	5	ENSG00000185028	leucine rich repeat containing 14B [Source:HGNC Symbol;Acc:HGNC:37268]	65642433	65646961	-
g30934	ScfyRBE_77261;HRSCAF=79154	3	5	ENSG00000134363	follistatin [Source:HGNC Symbol;Acc:HGNC:3971]	30578360	30583455	-
g30861	ScfyRBE_77261;HRSCAF=79154	3	5	ENSG00000164182	NADH:ubiquinone oxidoreductase complex assembly factor 2 [Source:HGNC Symbol;Acc:HGNC:28086]	24579951	24733595	-
g17621	ScfyRBE_4166;HRSCAF=5478	3	5	ENSG00000145868	F-box protein 38 [Source:HGNC Symbol;Acc:HGNC:28844]	2354203	2396241	-
g30713	ScfyRBE_77261;HRSCAF=79154	3	5	ENSG00000122008	DNA polymerase kappa [Source:HGNC Symbol;Acc:HGNC:9183]	14845313	14898826	-
g17750	ScfyRBE_4166;HRSCAF=5478	3	5	ENSG00000243232	protocadherin alpha subfamily C, 2 [Source:HGNC Symbol;Acc:HGNC:8677]	8447374	8485975	-
g30632	ScfyRBE_77261;HRSCAF=79154	3	5	ENSG00000152422	X-ray repair cross complementing 4 [Source:HGNC Symbol;Acc:HGNC:12831]	9135714	9346365	-
g31000	ScfyRBE_77261;HRSCAF=79154	3	5	ENSG00000083720	3-oxoacid CoA-transferase 1 [Source:HGNC Symbol;Acc:HGNC:8527]	35788513	35909878	+
g31403	ScfyRBE_77261;HRSCAF=79154	3	5	ENSG00000249915	programmed cell death 6 [Source:HGNC Symbol;Acc:HGNC:8765]	65589479	65604555	-
g30711	ScfyRBE_77261;HRSCAF=79154	3	5	ENSG00000152359	POC5 centriolar protein [Source:HGNC Symbol;Acc:HGNC:26658]	14745257	14778345	+
g30711	ScfyRBE_77261;HRSCAF=79154	3	5	ENSG00000152359	POC5 centriolar protein [Source:HGNC Symbol;Acc:HGNC:26658]	14745257	14778345	+
g30715	ScfyRBE_77261;HRSCAF=79154	3	5	ENSG00000113161	3-hydroxy-3-methylglutaryl-CoA reductase [Source:HGNC Symbol;Acc:HGNC:5006]	15039277	15069325	-
g30714	ScfyRBE_77261;HRSCAF=79154	3	5	ENSG00000113163	collagen type IV alpha 3 binding protein [Source:HGNC Symbol;Acc:HGNC:2205]	14906877	15028291	+
g30764	ScfyRBE_77261;HRSCAF=79154	3	5	ENSG00000131844	methylcrotonoyl-CoA carboxylase 2 [Source:HGNC Symbol;Acc:HGNC:6937]	17911952	17996387	-
g30918	ScfyRBE_77261;HRSCAF=79154	3	5	ENSG00000164283	endothelial cell specific molecule 1 [Source:HGNC Symbol;Acc:HGNC:3466]	29446002	29453201	+
g30777	ScfyRBE_77261;HRSCAF=79154	3	5	ENSG00000273841	TATA-box binding protein associated factor 9 [Source:HGNC Symbol;Acc:HGNC:11542]	18325309	18326106	+
g30879	ScfyRBE_77261;HRSCAF=79154	3	5	ENSG00000152932	RAB3C, member RAS oncogene family [Source:HGNC Symbol;Acc:HGNC:30269]	26455115	26706034	-
g17565	ScfyRBE_4166;HRSCAF=5478	3	5	ENSG00000211445	glutathione peroxidase 3 [Source:HGNC Symbol;Acc:HGNC:4555]	299630	307039	-
g30860	ScfyRBE_77261;HRSCAF=79154	3	5	ENSG00000188725	small integral membrane protein 15 [Source:HGNC Symbol;Acc:HGNC:33861]	24573621	24573845	+
g30911	ScfyRBE_77261;HRSCAF=79154	3	5	ENSG00000152669	cyclin O [Source:HGNC Symbol;Acc:HGNC:18576]	29256001	29258614	+
g31101	ScfyRBE_77261;HRSCAF=79154	3	5	ENSG00000113384	golgi phosphoprotein 3 [Source:HGNC Symbol;Acc:HGNC:15452]	42648500	42723451	+
g30791	ScfyRBE_77261;HRSCAF=79154	3	5	ENSG00000145675	phosphoinositide-3-kinase regulatory subunit 1 [Source:HGNC Symbol;Acc:HGNC:8979]	19149184	19217270	-
g30791	ScfyRBE_77261;HRSCAF=79154	3	5	ENSG00000145675	phosphoinositide-3-kinase regulatory subunit 1 [Source:HGNC Symbol;Acc:HGNC:8979]	19149184	19217270	-
g30977	ScfyRBE_77261;HRSCAF=79154	3	5	ENSG00000172239	poly(A) binding protein interacting protein 1 [Source:HGNC Symbol;Acc:HGNC:16945]	34707575	34738295	+
g31134	ScfyRBE_77261;HRSCAF=79154	3	5	ENSG00000113100	cadherin 9 [Source:HGNC Symbol;Acc:HGNC:1768]	46326420	46448367	+
g30649	ScfyRBE_77261;HRSCAF=79154	3	5	ENSG00000113318	mutS homolog 3 [Source:HGNC Symbol;Acc:HGNC:7326]	10977035	11102640	-
g30814	ScfyRBE_77261;HRSCAF=79154	3	5	ENSG00000123213	neurolysin [Source:HGNC Symbol;Acc:HGNC:16058]	21036914	21097813	-
g31113	ScfyRBE_77261;HRSCAF=79154	3	5	ENSG00000113361	cadherin 6 [Source:HGNC Symbol;Acc:HGNC:1765]	43313871	43361849	-
g18766	ScfyRBE_5827;HRSCAF=7304	3	5	ENSG00000145860	ring finger protein 145 [Source:HGNC Symbol;Acc:HGNC:20853]	6153578	6217303	-
g30706	ScfyRBE_77261;HRSCAF=79154	3	5	ENSG00000122012	synaptic vesicle glycoprotein 2C [Source:HGNC Symbol;Acc:HGNC:30670]	14324959	14473092	-
g17576	ScfyRBE_4166;HRSCAF=5478	3	5	ENSG00000171992	synaptopodin [Source:HGNC Symbol;Acc:HGNC:30672]	531494	604020	-
g30631	ScfyRBE_77261;HRSCAF=79154	3	5	ENSG00000038427	versican [Source:HGNC Symbol;Acc:HGNC:2464]	8942186	9066930	-
g30874	ScfyRBE_77261;HRSCAF=79154	3	9	ENSG00000119335	SET nuclear proto-oncogene [Source:HGNC Symbol;Acc:HGNC:10760]	25518494	25519369	-
g31066	ScfyRBE_77261;HRSCAF=79154	3	X	ENSG00000277858	H2A histone family member B2 [Source:HGNC Symbol;Acc:HGNC:18298]	40666520	40666870	+
g30878	ScfyRBE_77261;HRSCAF=79154	3	5	ENSG00000113448	phosphodiesterase 4D [Source:HGNC Symbol;Acc:HGNC:8783]	26105498	26356547	+
g30913	ScfyRBE_77261;HRSCAF=79154	3	5	ENSG00000164287	cell division cycle 20B [Source:HGNC Symbol;Acc:HGNC:24222]	29272005	29350786	+
g30619	ScfyRBE_77261;HRSCAF=79154	3	5	ENSG00000127184	cytochrome c oxidase subunit 7C [Source:HGNC Symbol;Acc:HGNC:2292]	6751296	6790277	-
g30976	ScfyRBE_77261;HRSCAF=79154	3	5	ENSG00000112992	nicotinamide nucleotide transhydrogenase [Source:HGNC Symbol;Acc:HGNC:7863]	34618891	34695143	-
g30993	ScfyRBE_77261;HRSCAF=79154	3	5	ENSG00000112964	growth hormone receptor [Source:HGNC Symbol;Acc:HGNC:4263]	35193141	35200739	-
g30757	ScfyRBE_77261;HRSCAF=79154	3	5	ENSG00000113048	mitochondrial ribosomal protein S27 [Source:HGNC Symbol;Acc:HGNC:14512]	17412088	17439611	+
g30776	ScfyRBE_77261;HRSCAF=79154	3	5	ENSG00000152942	RAD17 checkpoint clamp loader component [Source:HGNC Symbol;Acc:HGNC:9807]	18293953	18321908	-
g31050	ScfyRBE_77261;HRSCAF=79154	3	5	ENSG00000197603	ciliogenesis and planar polarity effector 1 [Source:HGNC Symbol;Acc:HGNC:25801]	39235284	39326700	+
g30613	ScfyRBE_77261;HRSCAF=79154	3	5	ENSG00000134480	cyclin H [Source:HGNC Symbol;Acc:HGNC:1594]	6155196	6173932	+
g17637	ScfyRBE_4166;HRSCAF=5478	3	5	ENSG00000178776	chromosome 5 open reading frame 46 [Source:HGNC Symbol;Acc:HGNC:33768]	2805453	2812894	+
g17643	ScfyRBE_4166;HRSCAF=5478	3	5	ENSG00000176049	janus kinase and microtubule interacting protein 2 [Source:HGNC Symbol;Acc:HGNC:29067]	3018792	3081071	+
g17643	ScfyRBE_4166;HRSCAF=5478	3	5	ENSG00000176049	janus kinase and microtubule interacting protein 2 [Source:HGNC Symbol;Acc:HGNC:29067]	3018792	3081071	+
g30637	ScfyRBE_77261;HRSCAF=79154	3	5	ENSG00000205464	ATPase H+ transporting accessory protein 1 like [Source:HGNC Symbol;Acc:HGNC:28091]	9926796	9964727	-
g30813	ScfyRBE_77261;HRSCAF=79154	3	5	ENSG00000112851	erbb2 interacting protein [Source:HGNC Symbol;Acc:HGNC:15842]	20868434	21025350	-
g30782	ScfyRBE_77261;HRSCAF=79154	3	5	ENSG00000134056	mitochondrial ribosomal protein S36 [Source:HGNC Symbol;Acc:HGNC:16631]	18397735	18409645	-
g30912	ScfyRBE_77261;HRSCAF=79154	3	5	ENSG00000234602	multiciliate differentiation and DNA synthesis associated cell cycle protein [Source:HGNC Symbol;Acc:HGNC:40050]	29262811	29268781	+
g31048	ScfyRBE_77261;HRSCAF=79154	3	5	ENSG00000082068	WD repeat domain 70 [Source:HGNC Symbol;Acc:HGNC:25495]	38923511	39158971	-
g30964	ScfyRBE_77261;HRSCAF=79154	3	5	ENSG00000164588	hyperpolarization activated cyclic nucleotide gated potassium channel 1 [Source:HGNC Symbol;Acc:HGNC:4845]	33233110	33552278	+
g30929	ScfyRBE_77261;HRSCAF=79154	3	5	ENSG00000185305	ADP ribosylation factor like GTPase 15 [Source:HGNC Symbol;Acc:HGNC:25945]	29943268	30314781	+
g31385	ScfyRBE_77261;HRSCAF=79154	3	5	ENSG00000071539	thyroid hormone receptor interactor 13 [Source:HGNC Symbol;Acc:HGNC:12307]	65241007	65259395	-
g31182	ScfyRBE_77261;HRSCAF=79154	3	5	ENSG00000145555	myosin X [Source:HGNC Symbol;Acc:HGNC:7593]	53319911	53374227	+
g31405	ScfyRBE_77261;HRSCAF=79154	3	5	ENSG00000164366	coiled-coil domain containing 127 [Source:HGNC Symbol;Acc:HGNC:30520]	65629741	65635728	+
g30639	ScfyRBE_77261;HRSCAF=79154	3	5	ENSG00000152348	autophagy related 10 [Source:HGNC Symbol;Acc:HGNC:20315]	9980345	10187584	-
g30643	ScfyRBE_77261;HRSCAF=79154	3	5	ENSG00000172497	acyl-CoA thioesterase 12 [Source:HGNC Symbol;Acc:HGNC:24436]	10629486	10667433	+
g30978	ScfyRBE_77261;HRSCAF=79154	3	5	ENSG00000172244	chromosome 5 open reading frame 34 [Source:HGNC Symbol;Acc:HGNC:24738]	34741480	34769204	+
g30816	ScfyRBE_77261;HRSCAF=79154	3	5	ENSG00000113597	trafficking protein particle complex 13 [Source:HGNC Symbol;Acc:HGNC:25828]	21167337	21198075	-
g30816	ScfyRBE_77261;HRSCAF=79154	3	5	ENSG00000113597	trafficking protein particle complex 13 [Source:HGNC Symbol;Acc:HGNC:25828]	21167337	21198075	-
g30816	ScfyRBE_77261;HRSCAF=79154	3	5	ENSG00000113597	trafficking protein particle complex 13 [Source:HGNC Symbol;Acc:HGNC:25828]	21167337	21198075	-
g30579	ScfyRBE_77261;HRSCAF=79154	3	5	ENSG00000113369	arrestin domain containing 3 [Source:HGNC Symbol;Acc:HGNC:29263]	3168763	3180015	+
g31111	ScfyRBE_77261;HRSCAF=79154	3	5	ENSG00000082213	chromosome 5 open reading frame 22 [Source:HGNC Symbol;Acc:HGNC:25639]	43136471	43152188	-
g31394	ScfyRBE_77261;HRSCAF=79154	3	5	ENSG00000171368	tubulin polymerization promoting protein [Source:HGNC Symbol;Acc:HGNC:24164]	65347183	65353383	+
g31402	ScfyRBE_77261;HRSCAF=79154	3	5	ENSG00000063438	aryl-hydrocarbon receptor repressor [Source:HGNC Symbol;Acc:HGNC:346]	65514163	65577178	-
g30629	ScfyRBE_77261;HRSCAF=79154	3	5	ENSG00000145681	hyaluronan and proteoglycan link protein 1 [Source:HGNC Symbol;Acc:HGNC:2380]	8865889	8895260	+
g31075	ScfyRBE_77261;HRSCAF=79154	3	5	ENSG00000205838	tetratricopeptide repeat domain 23 like [Source:HGNC Symbol;Acc:HGNC:26355]	40994652	41026419	-
g30917	ScfyRBE_77261;HRSCAF=79154	3	5	ENSG00000113088	granzyme K [Source:HGNC Symbol;Acc:HGNC:4711]	29415127	29436728	-
g31157	ScfyRBE_77261;HRSCAF=79154	3	5	ENSG00000154162	cadherin 12 [Source:HGNC Symbol;Acc:HGNC:1751]	49601361	49956296	+
g18696	ScfyRBE_5827;HRSCAF=7304	3	4	ENSG00000120251	glutamate ionotropic receptor AMPA type subunit 2 [Source:HGNC Symbol;Acc:HGNC:4572]	1673241	1969101	+
g30818	ScfyRBE_77261;HRSCAF=79154	3	5	ENSG00000113593	peptidylprolyl isomerase domain and WD repeat containing 1 [Source:HGNC Symbol;Acc:HGNC:28954]	21227479	21248926	-
g30997	ScfyRBE_77261;HRSCAF=79154	3	5	ENSG00000151876	F-box protein 4 [Source:HGNC Symbol;Acc:HGNC:13583]	35737329	35750554	-
g31002	ScfyRBE_77261;HRSCAF=79154	3	5	ENSG00000182836	phosphatidylinositol specific phospholipase C X domain containing 3 [Source:HGNC Symbol;Acc:HGNC:31822]	36055634	36205118	+
g31166	ScfyRBE_77261;HRSCAF=79154	3	5	ENSG00000145526	cadherin 18 [Source:HGNC Symbol;Acc:HGNC:1757]	51320208	51576788	+
g31083	ScfyRBE_77261;HRSCAF=79154	3	5	ENSG00000164175	solute carrier family 45 member 2 [Source:HGNC Symbol;Acc:HGNC:16472]	41402966	41433528	+
g30763	ScfyRBE_77261;HRSCAF=79154	3	5	ENSG00000164326	CART prepropeptide [Source:HGNC Symbol;Acc:HGNC:24323]	17895035	17896695	-
g31104	ScfyRBE_77261;HRSCAF=79154	3	5	ENSG00000133401	PDZ domain containing 2 [Source:HGNC Symbol;Acc:HGNC:18486]	42736819	42957117	-
g30784	ScfyRBE_77261;HRSCAF=79154	3	5	ENSG00000145740	solute carrier family 30 member 5 [Source:HGNC Symbol;Acc:HGNC:19089]	18438301	18482000	-
g31058	ScfyRBE_77261;HRSCAF=79154	3	5	ENSG00000164188	RAN binding protein 3 like [Source:HGNC Symbol;Acc:HGNC:26353]	39964075	40011874	+
g30940	ScfyRBE_77261;HRSCAF=79154	3	5	ENSG00000164171	integrin subunit alpha 2 [Source:HGNC Symbol;Acc:HGNC:6137]	30885258	30927179	-
g30986	ScfyRBE_77261;HRSCAF=79154	3	5	ENSG00000172262	zinc finger protein 131 [Source:HGNC Symbol;Acc:HGNC:12915]	34967694	34994068	-
g31059	ScfyRBE_77261;HRSCAF=79154	3	5	ENSG00000152620	NAD kinase 2, mitochondrial [Source:HGNC Symbol;Acc:HGNC:26404]	40017884	40059089	+
g31056	ScfyRBE_77261;HRSCAF=79154	3	5	ENSG00000079215	solute carrier family 1 member 3 [Source:HGNC Symbol;Acc:HGNC:10941]	39669327	39739961	-
g30645	ScfyRBE_77261;HRSCAF=79154	3	5	ENSG00000131732	zinc finger CCHC-type containing 9 [Source:HGNC Symbol;Acc:HGNC:25424]	10674611	10681340	-
g30953	ScfyRBE_77261;HRSCAF=79154	3	5	ENSG00000016082	ISL LIM homeobox 1 [Source:HGNC Symbol;Acc:HGNC:6132]	32181498	32191225	-
g30959	ScfyRBE_77261;HRSCAF=79154	3	5	ENSG00000151883	poly(ADP-ribose) polymerase family member 8 [Source:HGNC Symbol;Acc:HGNC:26124]	32543246	32779734	-
g31388	ScfyRBE_77261;HRSCAF=79154	3	5	ENSG00000028310	bromodomain containing 9 [Source:HGNC Symbol;Acc:HGNC:25818]	65272842	65288172	+
g31386	ScfyRBE_77261;HRSCAF=79154	3	5	ENSG00000028310	bromodomain containing 9 [Source:HGNC Symbol;Acc:HGNC:25818]	65260214	65268025	+
g31112	ScfyRBE_77261;HRSCAF=79154	3	5	ENSG00000113360	drosha ribonuclease III [Source:HGNC Symbol;Acc:HGNC:17904]	43156251	43284571	+
g30998	ScfyRBE_77261;HRSCAF=79154	3	5	ENSG00000205765	chromosome 5 open reading frame 51 [Source:HGNC Symbol;Acc:HGNC:27750]	35752739	35770174	-
g30654	ScfyRBE_77261;HRSCAF=79154	3	5	ENSG00000152380	family with sequence similarity 151 member B [Source:HGNC Symbol;Acc:HGNC:33716]	11192690	11218780	-
g31093	ScfyRBE_77261;HRSCAF=79154	3	5	ENSG00000113389	natriuretic peptide receptor 3 [Source:HGNC Symbol;Acc:HGNC:7945]	42279791	42342521	-
g31093	ScfyRBE_77261;HRSCAF=79154	3	5	ENSG00000113389	natriuretic peptide receptor 3 [Source:HGNC Symbol;Acc:HGNC:7945]	42279791	42342521	-
g30928	ScfyRBE_77261;HRSCAF=79154	3	5	ENSG00000169271	heat shock protein family B (small) member 3 [Source:HGNC Symbol;Acc:HGNC:5248]	29836494	29887730	-
g31377	ScfyRBE_77261;HRSCAF=79154	3	5	ENSG00000164363	solute carrier family 6 member 18 [Source:HGNC Symbol;Acc:HGNC:26441]	65048429	65064179	-
g30942	ScfyRBE_77261;HRSCAF=79154	3	5	ENSG00000213949	integrin subunit alpha 1 [Source:HGNC Symbol;Acc:HGNC:6134]	31004359	31117672	-
g30984	ScfyRBE_77261;HRSCAF=79154	3	5	ENSG00000177453	NIM1 serine/threonine protein kinase [Source:HGNC Symbol;Acc:HGNC:28646]	34901481	34920451	-
g30943	ScfyRBE_77261;HRSCAF=79154	3	5	ENSG00000152684	pelota mRNA surveillance and ribosome rescue factor [Source:HGNC Symbol;Acc:HGNC:8829]	31137559	31139296	-
g30983	ScfyRBE_77261;HRSCAF=79154	3	5	ENSG00000112972	3-hydroxy-3-methylglutaryl-CoA synthase 1 [Source:HGNC Symbol;Acc:HGNC:5007]	34833415	34892343	+
g15938	ScfyRBE_2524;HRSCAF=3684	4	MT	ENSG00000198786	mitochondrially encoded NADH:ubiquinone oxidoreductase core subunit 5 [Source:HGNC Symbol;Acc:HGNC:7461]	15162644	15191155	+
g21899	ScfyRBE_8430;HRSCAF=10109	4	9	ENSG00000119403	PHD finger protein 19 [Source:HGNC Symbol;Acc:HGNC:24566]	32912444	32948210	-
g21704	ScfyRBE_8430;HRSCAF=10109	4	9	ENSG00000070214	solute carrier family 44 member 1 [Source:HGNC Symbol;Acc:HGNC:18798]	20930425	21083811	+
g22084	ScfyRBE_8430;HRSCAF=10109	4	9	ENSG00000119333	WD repeat domain 34 [Source:HGNC Symbol;Acc:HGNC:28296]	39101676	39110690	-
g22082	ScfyRBE_8430;HRSCAF=10109	4	9	ENSG00000119392	GLE1, RNA export mediator [Source:HGNC Symbol;Acc:HGNC:4315]	39013285	39037947	+
g21797	ScfyRBE_8430;HRSCAF=10109	4	9	ENSG00000148153	INTS3 and NABP interacting protein [Source:HGNC Symbol;Acc:HGNC:24994]	26397755	26412101	-
g22233	ScfyRBE_8430;HRSCAF=10109	4	9	ENSG00000172889	EGF like domain multiple 7 [Source:HGNC Symbol;Acc:HGNC:20594]	43374841	43384120	+
g22163	ScfyRBE_8430;HRSCAF=10109	4	9	ENSG00000130723	proline rich coiled-coil 2B [Source:HGNC Symbol;Acc:HGNC:28121]	41150085	41204009	+
g21667	ScfyRBE_8430;HRSCAF=10109	4	9	ENSG00000165152	transmembrane protein 246 [Source:HGNC Symbol;Acc:HGNC:28180]	18501792	18512662	-
g21532	ScfyRBE_8430;HRSCAF=10109	4	9	ENSG00000005238	family with sequence similarity 214 member B [Source:HGNC Symbol;Acc:HGNC:25666]	12743701	12746122	-
g22150	ScfyRBE_8430;HRSCAF=10109	4	9	ENSG00000188710	pyroglutamylated RFamide peptide [Source:HGNC Symbol;Acc:HGNC:29982]	40765396	40765785	-
g21377	ScfyRBE_8430;HRSCAF=10109	4	9	ENSG00000173253	doublesex and mab-3 related transcription factor 2 [Source:HGNC Symbol;Acc:HGNC:2935]	582919	583905	-
g22189	ScfyRBE_8430;HRSCAF=10109	4	9	ENSG00000165698	sperm acrosome associated 9 [Source:HGNC Symbol;Acc:HGNC:1367]	42320301	42327303	+
g22187	ScfyRBE_8430;HRSCAF=10109	4	9	ENSG00000165695	adenylate kinase 8 [Source:HGNC Symbol;Acc:HGNC:26526]	42200326	42318155	-
g21794	ScfyRBE_8430;HRSCAF=10109	4	9	ENSG00000119471	hydroxysteroid dehydrogenase like 2 [Source:HGNC Symbol;Acc:HGNC:18572]	26198735	26253728	+
g21793	ScfyRBE_8430;HRSCAF=10109	4	9	ENSG00000119314	polypyrimidine tract binding protein 3 [Source:HGNC Symbol;Acc:HGNC:10253]	26094423	26180255	-
g22194	ScfyRBE_8430;HRSCAF=10109	4	9	ENSG00000170835	carboxyl ester lipase [Source:HGNC Symbol;Acc:HGNC:1848]	42446598	42455285	+
g15881	ScfyRBE_2524;HRSCAF=3684	4	9	ENSG00000164985	PC4 and SFRS1 interacting protein 1 [Source:HGNC Symbol;Acc:HGNC:9527]	10754030	10799825	-
g21998	ScfyRBE_8430;HRSCAF=10109	4	9	ENSG00000119414	protein phosphatase 6 catalytic subunit [Source:HGNC Symbol;Acc:HGNC:9323]	36446823	36471813	-
g21893	ScfyRBE_8430;HRSCAF=10109	4	9	ENSG00000106780	multiple EGF like domains 9 [Source:HGNC Symbol;Acc:HGNC:3234]	32719360	32804707	-
g21697	ScfyRBE_8430;HRSCAF=10109	4	9	ENSG00000179055	olfactory receptor family 13 subfamily D member 1 [Source:HGNC Symbol;Acc:HGNC:14695]	20528431	20529384	+
g21490	ScfyRBE_8430;HRSCAF=10109	4	9	ENSG00000106829	transducin like enhancer of split 4 [Source:HGNC Symbol;Acc:HGNC:11840]	9927716	10070055	+
g21710	ScfyRBE_8430;HRSCAF=10109	4	9	ENSG00000095209	transmembrane protein 38B [Source:HGNC Symbol;Acc:HGNC:25535]	21263446	21305949	+
g21535	ScfyRBE_8430;HRSCAF=10109	4	9	ENSG00000198722	unc-13 homolog B [Source:HGNC Symbol;Acc:HGNC:12566]	12772972	12874853	+
g21536	ScfyRBE_8430;HRSCAF=10109	4	9	ENSG00000198722	unc-13 homolog B [Source:HGNC Symbol;Acc:HGNC:12566]	12891732	12940730	+
g22083	ScfyRBE_8430;HRSCAF=10109	4	1	ENSG00000163554	spectrin alpha, erythrocytic 1 [Source:HGNC Symbol;Acc:HGNC:11272]	39046279	39101202	+
g21800	ScfyRBE_8430;HRSCAF=10109	4	9	ENSG00000119457	solute carrier family 46 member 2 [Source:HGNC Symbol;Acc:HGNC:16055]	26529206	26540517	-
g21892	ScfyRBE_8430;HRSCAF=10109	4	9	ENSG00000136861	CDK5 regulatory subunit associated protein 2 [Source:HGNC Symbol;Acc:HGNC:18672]	32532415	32704518	-
g41994	ScfyRBE_77380;HRSCAF=79273	4	9	ENSG00000197070	arrestin domain containing 1 [Source:HGNC Symbol;Acc:HGNC:28633]	386495	394364	+
g21994	ScfyRBE_8430;HRSCAF=10109	4	9	ENSG00000136950	actin related protein 2/3 complex subunit 5 like [Source:HGNC Symbol;Acc:HGNC:23366]	36268631	36277521	+
g21881	ScfyRBE_8430;HRSCAF=10109	4	9	ENSG00000078725	BMP/retinoic acid inducible neural specific 1 [Source:HGNC Symbol;Acc:HGNC:2687]	31574408	31883213	-
g21651	ScfyRBE_8430;HRSCAF=10109	4	9	ENSG00000251349	MSANTD3-TMEFF1 readthrough [Source:HGNC Symbol;Acc:HGNC:38838]	17739519	17838561	+
g21651	ScfyRBE_8430;HRSCAF=10109	4	9	ENSG00000066697	Myb/SANT DNA binding domain containing 3 [Source:HGNC Symbol;Acc:HGNC:23370]	17739519	17838561	+
g21388	ScfyRBE_8430;HRSCAF=10109	4	1	ENSG00000116641	dedicator of cytokinesis 7 [Source:HGNC Symbol;Acc:HGNC:19190]	1022148	1234589	-
g22100	ScfyRBE_8430;HRSCAF=10109	4	9	ENSG00000095319	nucleoporin 188 [Source:HGNC Symbol;Acc:HGNC:17859]	39302351	39345069	+
g21839	ScfyRBE_8430;HRSCAF=10109	4	9	ENSG00000157693	transmembrane protein 268 [Source:HGNC Symbol;Acc:HGNC:24513]	27873963	27892385	+
g21835	ScfyRBE_8430;HRSCAF=10109	4	9	ENSG00000095397	whirlin [Source:HGNC Symbol;Acc:HGNC:16361]	27733457	27812147	-
g21644	ScfyRBE_8430;HRSCAF=10109	4	9	ENSG00000136874	syntaxin 17 [Source:HGNC Symbol;Acc:HGNC:11432]	17381555	17424736	+
g21924	ScfyRBE_8430;HRSCAF=10109	4	9	ENSG00000119446	RNA binding motif protein 18 [Source:HGNC Symbol;Acc:HGNC:28413]	34133548	34155883	-
g21531	ScfyRBE_8430;HRSCAF=10109	4	9	ENSG00000165283	stomatin like 2 [Source:HGNC Symbol;Acc:HGNC:14559]	12738579	12741581	-
g15869	ScfyRBE_2524;HRSCAF=3684	4	9	ENSG00000147862	nuclear factor I B [Source:HGNC Symbol;Acc:HGNC:7785]	9670254	9888411	-
g15995	ScfyRBE_2524;HRSCAF=3684	4	9	ENSG00000147896	interferon kappa [Source:HGNC Symbol;Acc:HGNC:21714]	19688832	19689449	+
g21450	ScfyRBE_8430;HRSCAF=10109	4	9	ENSG00000119121	transient receptor potential cation channel subfamily M member 6 [Source:HGNC Symbol;Acc:HGNC:17995]	6248135	6366110	-
g21434	ScfyRBE_8430;HRSCAF=10109	4	9	ENSG00000165091	transmembrane channel like 1 [Source:HGNC Symbol;Acc:HGNC:16513]	4726217	4954321	+
g22077	ScfyRBE_8430;HRSCAF=10109	4	9	ENSG00000167123	cerebral endothelial cell adhesion molecule [Source:HGNC Symbol;Acc:HGNC:23723]	38961243	38970763	+
g15876	ScfyRBE_2524;HRSCAF=3684	4	9	ENSG00000147869	cerberus 1, DAN family BMP antagonist [Source:HGNC Symbol;Acc:HGNC:1862]	10233943	10236428	-
g22226	ScfyRBE_8430;HRSCAF=10109	4	9	ENSG00000165688	peptidase, mitochondrial processing alpha subunit [Source:HGNC Symbol;Acc:HGNC:18667]	43161896	43170331	+
g22224	ScfyRBE_8430;HRSCAF=10109	4	9	ENSG00000165684	small nuclear RNA activating complex polypeptide 4 [Source:HGNC Symbol;Acc:HGNC:11137]	43130073	43152215	-
g21984	ScfyRBE_8430;HRSCAF=10109	4	9	ENSG00000136930	proteasome subunit beta 7 [Source:HGNC Symbol;Acc:HGNC:9544]	35855955	35921979	-
g21784	ScfyRBE_8430;HRSCAF=10109	4	9	ENSG00000059769	DnaJ heat shock protein family (Hsp40) member C25 [Source:HGNC Symbol;Acc:HGNC:34187]	25658753	25674507	+
g21862	ScfyRBE_8430;HRSCAF=10109	4	9	ENSG00000119401	tripartite motif containing 32 [Source:HGNC Symbol;Acc:HGNC:16380]	29521177	29523138	+
g22211	ScfyRBE_8430;HRSCAF=10109	4	9	ENSG00000130559	calmodulin regulated spectrin associated protein 1 [Source:HGNC Symbol;Acc:HGNC:19946]	42716783	42803006	-
g21414	ScfyRBE_8430;HRSCAF=10109	4	9	ENSG00000119138	Kruppel like factor 9 [Source:HGNC Symbol;Acc:HGNC:1123]	3053816	3074807	-
g15882	ScfyRBE_2524;HRSCAF=3684	4	9	ENSG00000164989	coiled-coil domain containing 171 [Source:HGNC Symbol;Acc:HGNC:29828]	10827453	11094185	+
g21670	ScfyRBE_8430;HRSCAF=10109	4	9	ENSG00000198785	glutamate ionotropic receptor NMDA type subunit 3A [Source:HGNC Symbol;Acc:HGNC:16767]	18571997	18709075	-
g21669	ScfyRBE_8430;HRSCAF=10109	4	9	ENSG00000155827	ring finger protein 20 [Source:HGNC Symbol;Acc:HGNC:10062]	18545303	18561987	+
g21648	ScfyRBE_8430;HRSCAF=10109	4	9	ENSG00000136891	testis expressed 10 [Source:HGNC Symbol;Acc:HGNC:25988]	17634713	17676394	-
g21975	ScfyRBE_8430;HRSCAF=10109	4	9	ENSG00000119522	DENN domain containing 1A [Source:HGNC Symbol;Acc:HGNC:29324]	35081437	35164506	-
g41972	ScfyRBE_77380;HRSCAF=79273	4	9	ENSG00000212864	ring finger protein 208 [Source:HGNC Symbol;Acc:HGNC:25420]	104595	105146	-
g21845	ScfyRBE_8430;HRSCAF=10109	4	9	ENSG00000106952	TNF superfamily member 8 [Source:HGNC Symbol;Acc:HGNC:11938]	28096812	28120540	-
g22151	ScfyRBE_8430;HRSCAF=10109	4	9	ENSG00000130720	fibrinogen C domain containing 1 [Source:HGNC Symbol;Acc:HGNC:25922]	40775167	40806734	-
g22207	ScfyRBE_8430;HRSCAF=10109	4	9	ENSG00000107147	potassium sodium-activated channel subfamily T member 1 [Source:HGNC Symbol;Acc:HGNC:18865]	42632069	42697516	+
g22105	ScfyRBE_8430;HRSCAF=10109	4	9	ENSG00000095321	carnitine O-acetyltransferase [Source:HGNC Symbol;Acc:HGNC:2342]	39414307	39425074	-
g22063	ScfyRBE_8430;HRSCAF=10109	4	9	ENSG00000148337	CDKN1A interacting zinc finger protein 1 [Source:HGNC Symbol;Acc:HGNC:16744]	38780034	38796767	-
g21413	ScfyRBE_8430;HRSCAF=10109	4	9	ENSG00000198887	structural maintenance of chromosomes 5 [Source:HGNC Symbol;Acc:HGNC:20465]	2913734	2997261	+
g22200	ScfyRBE_8430;HRSCAF=10109	4	9	ENSG00000236543	lipocalin 1-like [Source:NCBI gene;Acc:102723971]	42576567	42577552	+
g21909	ScfyRBE_8430;HRSCAF=10109	4	9	ENSG00000204007	glycosyltransferase 6 domain containing 1 [Source:HGNC Symbol;Acc:HGNC:23671]	33394641	33402018	-
g22149	ScfyRBE_8430;HRSCAF=10109	4	9	ENSG00000097007	ABL proto-oncogene 1, non-receptor tyrosine kinase [Source:HGNC Symbol;Acc:HGNC:76]	40636107	40758003	+
g22203	ScfyRBE_8430;HRSCAF=10109	4	9	ENSG00000148386	lipocalin 9 [Source:HGNC Symbol;Acc:HGNC:17442]	42598408	42600937	+
g22206	ScfyRBE_8430;HRSCAF=10109	4	9	ENSG00000165643	spermatogenesis and oogenesis specific basic helix-loop-helix 1 [Source:HGNC Symbol;Acc:HGNC:27845]	42626123	42630156	-
g21790	ScfyRBE_8430;HRSCAF=10109	4	9	ENSG00000106868	sushi domain containing 1 [Source:HGNC Symbol;Acc:HGNC:25413]	25932243	26057561	-
g21896	ScfyRBE_8430;HRSCAF=10109	4	9	ENSG00000214654	UDP-GlcNAc:betaGal beta-1,3-N-acetylglucosaminyltransferase 10 (putative) [Source:HGNC Symbol;Acc:HGNC:53652]	32866009	32866743	+
g15879	ScfyRBE_2524;HRSCAF=3684	4	9	ENSG00000155158	tetratricopeptide repeat domain 39B [Source:HGNC Symbol;Acc:HGNC:23704]	10530848	10657206	-
g21991	ScfyRBE_8430;HRSCAF=10109	4	9	ENSG00000185585	olfactomedin like 2A [Source:HGNC Symbol;Acc:HGNC:27270]	36200389	36224281	+
g22081	ScfyRBE_8430;HRSCAF=10109	4	9	ENSG00000136811	outer dense fiber of sperm tails 2 [Source:HGNC Symbol;Acc:HGNC:8114]	38980580	39010574	+
g22081	ScfyRBE_8430;HRSCAF=10109	4	9	ENSG00000136811	outer dense fiber of sperm tails 2 [Source:HGNC Symbol;Acc:HGNC:8114]	38980580	39010574	+
g21786	ScfyRBE_8430;HRSCAF=10109	4	9	ENSG00000148154	UDP-glucose ceramide glucosyltransferase [Source:HGNC Symbol;Acc:HGNC:12524]	25823567	25862152	+
g21799	ScfyRBE_8430;HRSCAF=10109	4	9	ENSG00000148158	sorting nexin family member 30 [Source:HGNC Symbol;Acc:HGNC:23685]	26430623	26518134	+
g15880	ScfyRBE_2524;HRSCAF=3684	4	9	ENSG00000164975	small nuclear RNA activating complex polypeptide 3 [Source:HGNC Symbol;Acc:HGNC:11136]	10663281	10749093	+
g21412	ScfyRBE_8430;HRSCAF=10109	4	9	ENSG00000165072	MAM domain containing 2 [Source:HGNC Symbol;Acc:HGNC:23673]	2765569	2902940	+
g21563	ScfyRBE_8430;HRSCAF=10109	4	9	ENSG00000278889	olfactory receptor family 2 subfamily S member 2 (gene/pseudogene) [Source:HGNC Symbol;Acc:HGNC:8276]	13375477	13376430	-
g15985	ScfyRBE_2524;HRSCAF=3684	4	9	ENSG00000120156	TEK receptor tyrosine kinase [Source:HGNC Symbol;Acc:HGNC:11724]	19366693	19457215	+
g22131	ScfyRBE_8430;HRSCAF=10109	4	9	ENSG00000148358	G protein-coupled receptor 107 [Source:HGNC Symbol;Acc:HGNC:17830]	40111636	40167784	+
g21558	ScfyRBE_8430;HRSCAF=10109	4	9	ENSG00000204930	family with sequence similarity 221 member B [Source:HGNC Symbol;Acc:HGNC:30762]	13261265	13267584	-
g21691	ScfyRBE_8430;HRSCAF=10109	4	9	ENSG00000186943	olfactory receptor family 13 subfamily C member 8 [Source:HGNC Symbol;Acc:HGNC:15103]	20433718	20434671	+
g22017	ScfyRBE_8430;HRSCAF=10109	4	9	ENSG00000196814	multivesicular body subunit 12B [Source:HGNC Symbol;Acc:HGNC:23368]	37338815	37491340	+
g22228	ScfyRBE_8430;HRSCAF=10109	4	9	ENSG00000148396	SEC16 homolog A, endoplasmic reticulum export factor [Source:HGNC Symbol;Acc:HGNC:29006]	43185869	43212242	-
g21605	ScfyRBE_8430;HRSCAF=10109	4	9	ENSG00000197816	coiled-coil domain containing 180 [Source:HGNC Symbol;Acc:HGNC:29303]	15308930	15387472	+
g21902	ScfyRBE_8430;HRSCAF=10109	4	9	ENSG00000106804	complement C5 [Source:HGNC Symbol;Acc:HGNC:1331]	32991275	33071900	-
g21895	ScfyRBE_8430;HRSCAF=10109	4	9	ENSG00000119402	F-box and WD repeat domain containing 2 [Source:HGNC Symbol;Acc:HGNC:13608]	32835240	32865705	-
g22024	ScfyRBE_8430;HRSCAF=10109	4	9	ENSG00000136944	LIM homeobox transcription factor 1 beta [Source:HGNC Symbol;Acc:HGNC:6654]	37633170	37653509	+
g21530	ScfyRBE_8430;HRSCAF=10109	4	9	ENSG00000165282	phosphatidylinositol glycan anchor biosynthesis class O [Source:HGNC Symbol;Acc:HGNC:23215]	12727633	12734904	-
g22234	ScfyRBE_8430;HRSCAF=10109	4	9	ENSG00000169692	1-acylglycerol-3-phosphate O-acyltransferase 2 [Source:HGNC Symbol;Acc:HGNC:325]	43385476	43396020	-
g22002	ScfyRBE_8430;HRSCAF=10109	4	9	ENSG00000165219	GTPase activating protein and VPS9 domains 1 [Source:HGNC Symbol;Acc:HGNC:23375]	36505518	36563507	+
g15773	ScfyRBE_2524;HRSCAF=3684	4	9	ENSG00000147852	very low density lipoprotein receptor [Source:HGNC Symbol;Acc:HGNC:12698]	715218	743555	+
g15773	ScfyRBE_2524;HRSCAF=3684	4	9	ENSG00000147852	very low density lipoprotein receptor [Source:HGNC Symbol;Acc:HGNC:12698]	715218	743555	+
g21999	ScfyRBE_8430;HRSCAF=10109	4	9	ENSG00000136933	Rab9 effector protein with kelch motifs [Source:HGNC Symbol;Acc:HGNC:16896]	36472180	36489454	+
g21997	ScfyRBE_8430;HRSCAF=10109	4	9	ENSG00000173611	suppressor of cancer cell invasion [Source:HGNC Symbol;Acc:HGNC:26709]	36335508	36446365	-
g21867	ScfyRBE_8430;HRSCAF=10109	4	9	ENSG00000136869	toll like receptor 4 [Source:HGNC Symbol;Acc:HGNC:11850]	30352051	30391572	+
g22218	ScfyRBE_8430;HRSCAF=10109	4	9	ENSG00000260220	coiled-coil domain containing 187 [Source:HGNC Symbol;Acc:HGNC:30942]	43024966	43061586	-
g41985	ScfyRBE_77380;HRSCAF=79273	4	9	ENSG00000188747	NADPH oxidase activator 1 [Source:HGNC Symbol;Acc:HGNC:10668]	263485	270589	+
g15765	ScfyRBE_2524;HRSCAF=3684	4	9	ENSG00000080503	SWI/SNF related, matrix associated, actin dependent regulator of chromatin, subfamily a, member 2 [Source:HGNC Symbol;Acc:HGNC:11098]	461597	475808	+
g22072	ScfyRBE_8430;HRSCAF=10109	4	9	ENSG00000167112	TruB pseudouridine synthase family member 2 [Source:HGNC Symbol;Acc:HGNC:17170]	38885462	38893658	-
g21694	ScfyRBE_8430;HRSCAF=10109	4	9	ENSG00000136839	olfactory receptor family 13 subfamily C member 9 [Source:HGNC Symbol;Acc:HGNC:15104]	20483435	20484391	-
g21428	ScfyRBE_8430;HRSCAF=10109	4	9	ENSG00000155621	chromosome 9 open reading frame 85 [Source:HGNC Symbol;Acc:HGNC:28784]	4274334	4325838	+
g22038	ScfyRBE_8430;HRSCAF=10109	4	9	ENSG00000148356	leucine rich repeat and sterile alpha motif containing 1 [Source:HGNC Symbol;Acc:HGNC:25135]	38254448	38288368	+
g21914	ScfyRBE_8430;HRSCAF=10109	4	9	ENSG00000136848	DAB2 interacting protein [Source:HGNC Symbol;Acc:HGNC:17294]	33728534	33769182	+
g15908	ScfyRBE_2524;HRSCAF=3684	4	9	ENSG00000155876	Ras related GTP binding A [Source:HGNC Symbol;Acc:HGNC:16963]	13616626	13617567	+
g15777	ScfyRBE_2524;HRSCAF=3684	4	9	ENSG00000080608	pumilio RNA binding family member 3 [Source:HGNC Symbol;Acc:HGNC:29676]	863571	983846	-
g21385	ScfyRBE_8430;HRSCAF=10109	4	9	ENSG00000107104	KN motif and ankyrin repeat domains 1 [Source:HGNC Symbol;Acc:HGNC:19309]	813159	868335	-
g21987	ScfyRBE_8430;HRSCAF=10109	4	9	ENSG00000148200	nuclear receptor subfamily 6 group A member 1 [Source:HGNC Symbol;Acc:HGNC:7985]	35997349	36195148	-
g41991	ScfyRBE_77380;HRSCAF=79273	4	9	ENSG00000182154	mitochondrial ribosomal protein L41 [Source:HGNC Symbol;Acc:HGNC:14492]	353289	353696	+
g22198	ScfyRBE_8430;HRSCAF=10109	4	9	ENSG00000148288	globoside alpha-1,3-N-acetylgalactosaminyltransferase 1 (FORS blood group) [Source:HGNC Symbol;Acc:HGNC:20460]	42510910	42538166	-
g22075	ScfyRBE_8430;HRSCAF=10109	4	9	ENSG00000167118	ubiquitin related modifier 1 [Source:HGNC Symbol;Acc:HGNC:28378]	38921946	38941444	+
g21682	ScfyRBE_8430;HRSCAF=10109	4	9	ENSG00000136824	structural maintenance of chromosomes 2 [Source:HGNC Symbol;Acc:HGNC:14011]	20105211	20149719	+
g21477	ScfyRBE_8430;HRSCAF=10109	4	9	ENSG00000148019	centrosomal protein 78 [Source:HGNC Symbol;Acc:HGNC:25740]	8779373	8853103	+
g21477	ScfyRBE_8430;HRSCAF=10109	4	9	ENSG00000148019	centrosomal protein 78 [Source:HGNC Symbol;Acc:HGNC:25740]	8779373	8853103	+
g21982	ScfyRBE_8430;HRSCAF=10109	4	9	ENSG00000119408	NIMA related kinase 6 [Source:HGNC Symbol;Acc:HGNC:7749]	35662824	35853423	+
g41986	ScfyRBE_77380;HRSCAF=79273	4	9	ENSG00000188833	ectonucleoside triphosphate diphosphohydrolase 8 [Source:HGNC Symbol;Acc:HGNC:24860]	271004	278618	-
g21652	ScfyRBE_8430;HRSCAF=10109	4	9	ENSG00000170681	caveolae associated protein 4 [Source:HGNC Symbol;Acc:HGNC:33742]	17840106	17847265	+
g22154	ScfyRBE_8430;HRSCAF=10109	4	9	ENSG00000126878	allograft inflammatory factor 1 like [Source:HGNC Symbol;Acc:HGNC:28904]	40909447	40928526	+
g22138	ScfyRBE_8430;HRSCAF=10109	4	9	ENSG00000130707	argininosuccinate synthase 1 [Source:HGNC Symbol;Acc:HGNC:758]	40425686	40481774	+
g21779	ScfyRBE_8430;HRSCAF=10109	4	9	ENSG00000136813	Ecm29 proteasome adaptor and scaffold [Source:HGNC Symbol;Acc:HGNC:29020]	25480928	25558784	-
g22199	ScfyRBE_8430;HRSCAF=10109	4				42544732	42547460	-
g21705	ScfyRBE_8430;HRSCAF=10109	4	9	ENSG00000106701	fibronectin type III and SPRY domain containing 1 like [Source:HGNC Symbol;Acc:HGNC:13753]	21100641	21151831	+
g21705	ScfyRBE_8430;HRSCAF=10109	4	9	ENSG00000106701	fibronectin type III and SPRY domain containing 1 like [Source:HGNC Symbol;Acc:HGNC:13753]	21100641	21151831	+
g41992	ScfyRBE_77380;HRSCAF=79273	4	9	ENSG00000148399	diphthamide biosynthesis 7 [Source:HGNC Symbol;Acc:HGNC:25199]	354409	384659	-
g21985	ScfyRBE_8430;HRSCAF=10109	4	9	ENSG00000180264	adhesion G protein-coupled receptor D2 [Source:HGNC Symbol;Acc:HGNC:18651]	35922167	35954825	+
g22220	ScfyRBE_8430;HRSCAF=10109	4	9	ENSG00000160360	G protein signaling modulator 1 [Source:HGNC Symbol;Acc:HGNC:17858]	43068869	43111469	+
g22220	ScfyRBE_8430;HRSCAF=10109	4	9	ENSG00000160360	G protein signaling modulator 1 [Source:HGNC Symbol;Acc:HGNC:17858]	43068869	43111469	+
g21664	ScfyRBE_8430;HRSCAF=10109	4	9	ENSG00000136897	mitochondrial ribosomal protein L50 [Source:HGNC Symbol;Acc:HGNC:16654]	18425129	18437588	-
g21981	ScfyRBE_8430;HRSCAF=10109	4	9	ENSG00000106689	LIM homeobox 2 [Source:HGNC Symbol;Acc:HGNC:6594]	35623398	35640887	+
g22212	ScfyRBE_8430;HRSCAF=10109	4	9	ENSG00000148411	NACC family member 2 [Source:HGNC Symbol;Acc:HGNC:23846]	42830873	42868890	-
g22155	ScfyRBE_8430;HRSCAF=10109	4	9	ENSG00000126883	nucleoporin 214 [Source:HGNC Symbol;Acc:HGNC:8064]	40932568	41022905	+
g21707	ScfyRBE_8430;HRSCAF=10109	4	9	ENSG00000106692	fukutin [Source:HGNC Symbol;Acc:HGNC:3622]	21173137	21211512	+
g22027	ScfyRBE_8430;HRSCAF=10109	4	9	ENSG00000169155	zinc finger and BTB domain containing 43 [Source:HGNC Symbol;Acc:HGNC:17908]	37728503	37755356	+
g21609	ScfyRBE_8430;HRSCAF=10109	4	9	ENSG00000136925	thiosulfate sulfurtransferase like domain containing 2 [Source:HGNC Symbol;Acc:HGNC:30087]	15517931	15535661	-
g21508	ScfyRBE_8430;HRSCAF=10109	4	9	ENSG00000214929	SPATA31 subfamily D member 1 [Source:HGNC Symbol;Acc:HGNC:37283]	11605937	11656397	+
g21698	ScfyRBE_8430;HRSCAF=10109	4	9	ENSG00000136783	nipsnap homolog 3A [Source:HGNC Symbol;Acc:HGNC:23619]	20542600	20552571	+
g21688	ScfyRBE_8430;HRSCAF=10109	4	9	ENSG00000148136	olfactory receptor family 13 subfamily C member 4 [Source:HGNC Symbol;Acc:HGNC:14722]	20395527	20396483	-
g21693	ScfyRBE_8430;HRSCAF=10109	4	9	ENSG00000186881	olfactory receptor family 13 subfamily F member 1 [Source:HGNC Symbol;Acc:HGNC:14723]	20454509	20455294	-
g21993	ScfyRBE_8430;HRSCAF=10109	4	9	ENSG00000136942	ribosomal protein L35 [Source:HGNC Symbol;Acc:HGNC:10344]	36261916	36266092	-
g21525	ScfyRBE_8430;HRSCAF=10109	4	9	ENSG00000137094	DnaJ heat shock protein family (Hsp40) member B5 [Source:HGNC Symbol;Acc:HGNC:14887]	12666513	12673082	+
g22107	ScfyRBE_8430;HRSCAF=10109	4	9	ENSG00000188483	immediate early response 5 like [Source:HGNC Symbol;Acc:HGNC:23679]	39477104	39477956	-
g22221	ScfyRBE_8430;HRSCAF=10109	4	9	ENSG00000213221	DNL-type zinc finger [Source:HGNC Symbol;Acc:HGNC:33879]	43115204	43117450	-
g22222	ScfyRBE_8430;HRSCAF=10109	4	9	ENSG00000187796	caspase recruitment domain family member 9 [Source:HGNC Symbol;Acc:HGNC:16391]	43117490	43124884	-
g22217	ScfyRBE_8430;HRSCAF=10109	4	9	ENSG00000165661	quiescin sulfhydryl oxidase 2 [Source:HGNC Symbol;Acc:HGNC:30249]	42990535	43023251	-
g22146	ScfyRBE_8430;HRSCAF=10109	4	9	ENSG00000130713	exosome component 2 [Source:HGNC Symbol;Acc:HGNC:17097]	40621433	40630712	+
g22146	ScfyRBE_8430;HRSCAF=10109	4	9	ENSG00000130713	exosome component 2 [Source:HGNC Symbol;Acc:HGNC:17097]	40621433	40630712	+
g41966	ScfyRBE_77380;HRSCAF=79273	4	9	ENSG00000185863	transmembrane protein 210 [Source:HGNC Symbol;Acc:HGNC:34059]	62459	65541	-
g41965	ScfyRBE_77380;HRSCAF=79273	4	9	ENSG00000184709	leucine rich repeat containing 26 [Source:HGNC Symbol;Acc:HGNC:31409]	60376	61453	-
g41964	ScfyRBE_77380;HRSCAF=79273	4	9	ENSG00000176884	glutamate ionotropic receptor NMDA type subunit 1 [Source:HGNC Symbol;Acc:HGNC:4584]	38416	59462	+
g41964	ScfyRBE_77380;HRSCAF=79273	4	9	ENSG00000176884	glutamate ionotropic receptor NMDA type subunit 1 [Source:HGNC Symbol;Acc:HGNC:4584]	38416	59462	+
g21897	ScfyRBE_8430;HRSCAF=10109	4	9	ENSG00000095261	proteasome 26S subunit, non-ATPase 5 [Source:HGNC Symbol;Acc:HGNC:9563]	32870472	32888824	-
g22006	ScfyRBE_8430;HRSCAF=10109	4	9	ENSG00000119487	mitogen-activated protein kinase associated protein 1 [Source:HGNC Symbol;Acc:HGNC:18752]	36619558	36845876	-
g15889	ScfyRBE_2524;HRSCAF=3684	4	9	ENSG00000173068	basonuclin 2 [Source:HGNC Symbol;Acc:HGNC:30988]	11488540	11530224	-
g21795	ScfyRBE_8430;HRSCAF=10109	4	9	ENSG00000165185	KIAA1958 [Source:HGNC Symbol;Acc:HGNC:23427]	26316398	26346375	+
g21992	ScfyRBE_8430;HRSCAF=10109	4	9	ENSG00000136918	WD repeat domain 38 [Source:HGNC Symbol;Acc:HGNC:23745]	36232829	36261904	+
g15874	ScfyRBE_2524;HRSCAF=3684	4	9	ENSG00000175893	zinc finger DHHC-type containing 21 [Source:HGNC Symbol;Acc:HGNC:20750]	10156599	10212489	-
g21904	ScfyRBE_8430;HRSCAF=10109	4	9	ENSG00000119397	centriolin [Source:HGNC Symbol;Acc:HGNC:1858]	33132601	33201581	+
g21901	ScfyRBE_8430;HRSCAF=10109	4	9	ENSG00000056558	TNF receptor associated factor 1 [Source:HGNC Symbol;Acc:HGNC:12031]	32949278	32975230	-
g21677	ScfyRBE_8430;HRSCAF=10109	4	9	ENSG00000155833	cylicin 2 [Source:HGNC Symbol;Acc:HGNC:2583]	19420572	19442858	+
g22235	ScfyRBE_8430;HRSCAF=10109	4	9	ENSG00000165716	divergent protein kinase domain 1B [Source:HGNC Symbol;Acc:HGNC:28290]	43417654	43434238	+
g22230	ScfyRBE_8430;HRSCAF=10109	4	9	ENSG00000148400	notch 1 [Source:HGNC Symbol;Acc:HGNC:7881]	43229147	43273456	-
g21995	ScfyRBE_8430;HRSCAF=10109	4	9	ENSG00000136935	golgin A1 [Source:HGNC Symbol;Acc:HGNC:4424]	36279373	36323454	-
g21528	ScfyRBE_8430;HRSCAF=10109	4	9	ENSG00000174038	chromosome 9 open reading frame 131 [Source:HGNC Symbol;Acc:HGNC:31418]	12695896	12701299	+
g22195	ScfyRBE_8430;HRSCAF=10109	4	9	ENSG00000160271	ral guanine nucleotide dissociation stimulator [Source:HGNC Symbol;Acc:HGNC:9842]	42458442	42483781	-
g41975	ScfyRBE_77380;HRSCAF=79273	4	9	ENSG00000198569	solute carrier family 34 member 3 [Source:HGNC Symbol;Acc:HGNC:20305]	114111	119803	+
g41977	ScfyRBE_77380;HRSCAF=79273	4	9	ENSG00000188163	family with sequence similarity 166 member A [Source:HGNC Symbol;Acc:HGNC:33818]	126205	130956	-
g41978	ScfyRBE_77380;HRSCAF=79273	4	9	ENSG00000197768	sperm-tail PG-rich repeat containing 3 [Source:HGNC Symbol;Acc:HGNC:37285]	131313	132099	+
g15854	ScfyRBE_2524;HRSCAF=3684	4	1	ENSG00000132849	PATJ, crumbs cell polarity complex component [Source:HGNC Symbol;Acc:HGNC:28881]	8823204	8945667	-
g21473	ScfyRBE_8430;HRSCAF=10109	4	9	ENSG00000156049	G protein subunit alpha 14 [Source:HGNC Symbol;Acc:HGNC:4382]	8266285	8415993	-
g22153	ScfyRBE_8430;HRSCAF=10109	4	9	ENSG00000050555	laminin subunit gamma 3 [Source:HGNC Symbol;Acc:HGNC:6494]	40845862	40904868	+
g41967	ScfyRBE_77380;HRSCAF=79273	4	9	ENSG00000176248	anaphase promoting complex subunit 2 [Source:HGNC Symbol;Acc:HGNC:19989]	65824	76537	-
g41968	ScfyRBE_77380;HRSCAF=79273	4	9	ENSG00000176101	SS nuclear autoantigen 1 [Source:HGNC Symbol;Acc:HGNC:11321]	76728	77949	+
g22193	ScfyRBE_8430;HRSCAF=10109	4	9	ENSG00000148308	general transcription factor IIIC subunit 5 [Source:HGNC Symbol;Acc:HGNC:4668]	42423638	42441224	+
g41969	ScfyRBE_77380;HRSCAF=79273	4	9	ENSG00000176058	taperin [Source:HGNC Symbol;Acc:HGNC:26894]	80134	88899	-
g41970	ScfyRBE_77380;HRSCAF=79273	4	9	ENSG00000187713	transmembrane protein 203 [Source:HGNC Symbol;Acc:HGNC:28217]	91976	92386	-
g21474	ScfyRBE_8430;HRSCAF=10109	4	9	ENSG00000156052	G protein subunit alpha q [Source:HGNC Symbol;Acc:HGNC:4390]	8457105	8667432	-
g41971	ScfyRBE_77380;HRSCAF=79273	4	9	ENSG00000188566	NADPH dependent diflavin oxidoreductase 1 [Source:HGNC Symbol;Acc:HGNC:29838]	93082	103028	+
g22190	ScfyRBE_8430;HRSCAF=10109	4	9	ENSG00000165699	TSC complex subunit 1 [Source:HGNC Symbol;Acc:HGNC:12362]	42334147	42363286	-
g22132	ScfyRBE_8430;HRSCAF=10109	4	9	ENSG00000107130	neuronal calcium sensor 1 [Source:HGNC Symbol;Acc:HGNC:3953]	40196863	40237187	+
g22227	ScfyRBE_8430;HRSCAF=10109	4	9	ENSG00000148384	inositol polyphosphate-5-phosphatase E [Source:HGNC Symbol;Acc:HGNC:21474]	43173474	43182546	-
g41990	ScfyRBE_77380;HRSCAF=79273	4	9	ENSG00000130653	patatin like phospholipase domain containing 7 [Source:HGNC Symbol;Acc:HGNC:24768]	295368	351634	-
g21521	ScfyRBE_8430;HRSCAF=10109	4	9	ENSG00000205108	family with sequence similarity 205 member A [Source:HGNC Symbol;Acc:HGNC:41911]	12547297	12550125	-
g21666	ScfyRBE_8430;HRSCAF=10109	4	9	ENSG00000136872	aldolase, fructose-bisphosphate B [Source:HGNC Symbol;Acc:HGNC:417]	18456539	18488018	-
g21859	ScfyRBE_8430;HRSCAF=10109	4	9	ENSG00000148219	astrotactin 2 [Source:HGNC Symbol;Acc:HGNC:17021]	29326882	29494247	-
g21864	ScfyRBE_8430;HRSCAF=10109	4	9	ENSG00000148219	astrotactin 2 [Source:HGNC Symbol;Acc:HGNC:17021]	29633688	30024354	-
g22140	ScfyRBE_8430;HRSCAF=10109	4	9	ENSG00000107164	far upstream element binding protein 3 [Source:HGNC Symbol;Acc:HGNC:4005]	40536049	40581639	+
g21392	ScfyRBE_8430;HRSCAF=10109	4	2	ENSG00000184492	forkhead box D4 like 1 [Source:HGNC Symbol;Acc:HGNC:18521]	1295150	1296436	+
g22102	ScfyRBE_8430;HRSCAF=10109	4	9	ENSG00000148343	mitoguardin 2 [Source:HGNC Symbol;Acc:HGNC:23621]	39371636	39392184	+
g22192	ScfyRBE_8430;HRSCAF=10109	4	9	ENSG00000165702	growth factor independent 1B transcriptional repressor [Source:HGNC Symbol;Acc:HGNC:4238]	42378374	42422861	+
g22062	ScfyRBE_8430;HRSCAF=10109	4	9	ENSG00000171159	chromosome 9 open reading frame 16 [Source:HGNC Symbol;Acc:HGNC:17823]	38775467	38778596	+
g21451	ScfyRBE_8430;HRSCAF=10109	4	9	ENSG00000135045	chromosome 9 open reading frame 40 [Source:HGNC Symbol;Acc:HGNC:23433]	6409296	6432076	-
g21529	ScfyRBE_8430;HRSCAF=10109	4	9	ENSG00000165280	valosin containing protein [Source:HGNC Symbol;Acc:HGNC:12666]	12705185	12725861	-
g22000	ScfyRBE_8430;HRSCAF=10109	4	9	ENSG00000044574	heat shock protein family A (Hsp70) member 5 [Source:HGNC Symbol;Acc:HGNC:5238]	36490935	36494699	-
g21523	ScfyRBE_8430;HRSCAF=10109	4	9	ENSG00000187791	family with sequence similarity 205 member C [Source:HGNC Symbol;Acc:HGNC:42673]	12579352	12586782	-
g22157	ScfyRBE_8430;HRSCAF=10109	4	9	ENSG00000126882	family with sequence similarity 78 member A [Source:HGNC Symbol;Acc:HGNC:25465]	41050896	41062617	-
g22116	ScfyRBE_8430;HRSCAF=10109	4	9	ENSG00000148335	N-terminal Xaa-Pro-Lys N-methyltransferase 1 [Source:HGNC Symbol;Acc:HGNC:23373]	39803085	39805362	+
g22057	ScfyRBE_8430;HRSCAF=10109	4	9	ENSG00000171169	nuclear apoptosis inducing factor 1 [Source:HGNC Symbol;Acc:HGNC:25446]	38708048	38710702	-
g22164	ScfyRBE_8430;HRSCAF=10109	4	9	ENSG00000130714	protein O-mannosyltransferase 1 [Source:HGNC Symbol;Acc:HGNC:9202]	41210620	41224353	+
g22166	ScfyRBE_8430;HRSCAF=10109	4	9	ENSG00000130717	uridine-cytidine kinase 1 [Source:HGNC Symbol;Acc:HGNC:14859]	41226111	41232428	-
g15877	ScfyRBE_2524;HRSCAF=3684	4	9	ENSG00000164946	FRAS1 related extracellular matrix 1 [Source:HGNC Symbol;Acc:HGNC:23399]	10253472	10382392	-
g21986	ScfyRBE_8430;HRSCAF=10109	4	9	ENSG00000136931	nuclear receptor subfamily 5 group A member 1 [Source:HGNC Symbol;Acc:HGNC:7983]	35959728	35996895	-
g21524	ScfyRBE_8430;HRSCAF=10109	4	9	ENSG00000122733	PHD finger protein 24 [Source:HGNC Symbol;Acc:HGNC:29180]	12634125	12653726	+
g22159	ScfyRBE_8430;HRSCAF=10109	4	9	ENSG00000160539	phospholipid phosphatase 7 (inactive) [Source:HGNC Symbol;Acc:HGNC:28174]	41074564	41087655	+
g41988	ScfyRBE_77380;HRSCAF=79273	4	9	ENSG00000165802	NMDA receptor synaptonuclear signaling and neuronal migration factor [Source:HGNC Symbol;Acc:HGNC:29843]	286835	294473	-
g41988	ScfyRBE_77380;HRSCAF=79273	4	9	ENSG00000165802	NMDA receptor synaptonuclear signaling and neuronal migration factor [Source:HGNC Symbol;Acc:HGNC:29843]	286835	294473	-
g41988	ScfyRBE_77380;HRSCAF=79273	4	9	ENSG00000165802	NMDA receptor synaptonuclear signaling and neuronal migration factor [Source:HGNC Symbol;Acc:HGNC:29843]	286835	294473	-
g41988	ScfyRBE_77380;HRSCAF=79273	4	9	ENSG00000165802	NMDA receptor synaptonuclear signaling and neuronal migration factor [Source:HGNC Symbol;Acc:HGNC:29843]	286835	294473	-
g22074	ScfyRBE_8430;HRSCAF=10109	4	9	ENSG00000167114	solute carrier family 27 member 4 [Source:HGNC Symbol;Acc:HGNC:10998]	38908896	38919432	+
g22073	ScfyRBE_8430;HRSCAF=10109	4	9	ENSG00000167113	coenzyme Q4 [Source:HGNC Symbol;Acc:HGNC:19693]	38894111	38902350	+
g22073	ScfyRBE_8430;HRSCAF=10109	4	9	ENSG00000167113	coenzyme Q4 [Source:HGNC Symbol;Acc:HGNC:19693]	38894111	38902350	+
g21974	ScfyRBE_8430;HRSCAF=10109	4	9	ENSG00000148204	crumbs 2, cell polarity complex component [Source:HGNC Symbol;Acc:HGNC:18688]	35055585	35077097	+
g21406	ScfyRBE_8430;HRSCAF=10109	4	9	ENSG00000107282	amyloid beta precursor protein binding family A member 1 [Source:HGNC Symbol;Acc:HGNC:578]	2276114	2378616	-
g21409	ScfyRBE_8430;HRSCAF=10109	4	9	ENSG00000188647	protein prenyltransferase alpha subunit repeat containing 1 [Source:HGNC Symbol;Acc:HGNC:30449]	2502083	2546008	-
g22050	ScfyRBE_8430;HRSCAF=10109	4	9	ENSG00000106992	adenylate kinase 1 [Source:HGNC Symbol;Acc:HGNC:361]	38569230	38575806	-
g22041	ScfyRBE_8430;HRSCAF=10109	4	9	ENSG00000160401	cilia and flagella associated protein 157 [Source:HGNC Symbol;Acc:HGNC:27843]	38445204	38451515	+
g22044	ScfyRBE_8430;HRSCAF=10109	4	9	ENSG00000160404	torsin family 2 member A [Source:HGNC Symbol;Acc:HGNC:11996]	38466823	38470150	-
g21956	ScfyRBE_8430;HRSCAF=10109	4	9	ENSG00000171459	olfactory receptor family 1 subfamily L member 6 [Source:HGNC Symbol;Acc:HGNC:8218]	34564059	34565033	+
g21951	ScfyRBE_8430;HRSCAF=10109	4	9	ENSG00000280094	olfactory receptor family 1 subfamily B member 1 (gene/pseudogene) [Source:HGNC Symbol;Acc:HGNC:8181]	34477071	34478192	-
g15786	ScfyRBE_2524;HRSCAF=3684	4	9	ENSG00000107249	GLIS family zinc finger 3 [Source:HGNC Symbol;Acc:HGNC:28510]	1987294	2122691	-
g15826	ScfyRBE_2524;HRSCAF=3684	4	9	ENSG00000137038	distal membrane arm assembly complex 1 [Source:HGNC Symbol;Acc:HGNC:30536]	4628198	4654893	-
g21628	ScfyRBE_8430;HRSCAF=10109	4	9	ENSG00000204291	collagen type XV alpha 1 chain [Source:HGNC Symbol;Acc:HGNC:2192]	16581897	16669548	+
g21760	ScfyRBE_8430;HRSCAF=10109	4	9	ENSG00000157654	PALM2-AKAP2 readthrough [Source:HGNC Symbol;Acc:HGNC:33529]	24341840	24649703	+
g15909	ScfyRBE_2524;HRSCAF=3684	4	9	ENSG00000147874	HAUS augmin like complex subunit 6 [Source:HGNC Symbol;Acc:HGNC:25948]	13622593	13654143	-
g15804	ScfyRBE_2524;HRSCAF=3684	4	9	ENSG00000099219	endoplasmic reticulum metallopeptidase 1 [Source:HGNC Symbol;Acc:HGNC:23703]	3151205	3232013	-
g21616	ScfyRBE_8430;HRSCAF=10109	4	9	ENSG00000136932	tRNA methyltransferase O [Source:HGNC Symbol;Acc:HGNC:30967]	15735716	15789690	-
g21611	ScfyRBE_8430;HRSCAF=10109	4	9	ENSG00000136936	XPA, DNA damage recognition and repair factor [Source:HGNC Symbol;Acc:HGNC:12814]	15577460	15598772	-
g21607	ScfyRBE_8430;HRSCAF=10109	4	9	ENSG00000196116	tudor domain containing 7 [Source:HGNC Symbol;Acc:HGNC:30831]	15397975	15432381	+
g21571	ScfyRBE_8430;HRSCAF=10109	4	9	ENSG00000122705	clathrin light chain A [Source:HGNC Symbol;Acc:HGNC:2090]	13542000	13578617	+
g21571	ScfyRBE_8430;HRSCAF=10109	4	9	ENSG00000122705	clathrin light chain A [Source:HGNC Symbol;Acc:HGNC:2090]	13542000	13578617	+
g21782	ScfyRBE_8430;HRSCAF=10109	4	9	ENSG00000173258	zinc finger protein 483 [Source:HGNC Symbol;Acc:HGNC:23384]	25584213	25592924	+
g22130	ScfyRBE_8430;HRSCAF=10109	4	9	ENSG00000187239	formin binding protein 1 [Source:HGNC Symbol;Acc:HGNC:17069]	39992422	40102302	-
g21554	ScfyRBE_8430;HRSCAF=10109	4	9	ENSG00000215183	microseminoprotein, prostate associated [Source:HGNC Symbol;Acc:HGNC:29663]	13207443	13216869	-
g22144	ScfyRBE_8430;HRSCAF=10109	4	9	ENSG00000130711	PR/SET domain 12 [Source:HGNC Symbol;Acc:HGNC:13997]	40600258	40612309	+
g15997	ScfyRBE_2524;HRSCAF=3684	4	9	ENSG00000147894	chromosome 9 open reading frame 72 [Source:HGNC Symbol;Acc:HGNC:28337]	19711238	19731711	-
g21379	ScfyRBE_8430;HRSCAF=10109	4	9	ENSG00000064218	doublesex and mab-3 related transcription factor 3 [Source:HGNC Symbol;Acc:HGNC:13909]	639163	660423	-
g22048	ScfyRBE_8430;HRSCAF=10109	4	9	ENSG00000106991	endoglin [Source:HGNC Symbol;Acc:HGNC:3349]	38532223	38559649	-
g22046	ScfyRBE_8430;HRSCAF=10109	4	9	ENSG00000136807	cyclin dependent kinase 9 [Source:HGNC Symbol;Acc:HGNC:1780]	38504102	38511201	+
g22178	ScfyRBE_8430;HRSCAF=10109	4	9	ENSG00000107290	senataxin [Source:HGNC Symbol;Acc:HGNC:445]	41845924	41926392	-
g22167	ScfyRBE_8430;HRSCAF=10109	4	9	ENSG00000283526	proline rich transmembrane protein 1B [Source:HGNC Symbol;Acc:HGNC:53642]	41242605	41253130	+
g21960	ScfyRBE_8430;HRSCAF=10109	4	9	ENSG00000148215	olfactory receptor family 5 subfamily C member 1 [Source:HGNC Symbol;Acc:HGNC:8331]	34613385	34614347	+
g21942	ScfyRBE_8430;HRSCAF=10109	4	9	ENSG00000171505	olfactory receptor family 1 subfamily N member 1 [Source:HGNC Symbol;Acc:HGNC:8221]	34398290	34399234	+
g21943	ScfyRBE_8430;HRSCAF=10109	4	9	ENSG00000239590	olfactory receptor family 1 subfamily J member 4 [Source:HGNC Symbol;Acc:HGNC:8211]	34410083	34411024	-
g22089	ScfyRBE_8430;HRSCAF=10109	4	9	ENSG00000160446	zinc finger DHHC-type containing 12 [Source:HGNC Symbol;Acc:HGNC:19159]	39159637	39162650	-
g41980	ScfyRBE_77380;HRSCAF=79273	4	9	ENSG00000188986	negative elongation factor complex member B [Source:HGNC Symbol;Acc:HGNC:24324]	133980	143636	+
g21452	ScfyRBE_8430;HRSCAF=10109	4	9	ENSG00000156017	carnosine N-methyltransferase 1 [Source:HGNC Symbol;Acc:HGNC:23435]	6432468	6499158	-
g21380	ScfyRBE_8430;HRSCAF=10109	4	9	ENSG00000137090	doublesex and mab-3 related transcription factor 1 [Source:HGNC Symbol;Acc:HGNC:2934]	661376	764242	-
g21393	ScfyRBE_8430;HRSCAF=10109	4	9	ENSG00000154330	phosphoglucomutase 5 [Source:HGNC Symbol;Acc:HGNC:8908]	1299748	1495241	+
g22168	ScfyRBE_8430;HRSCAF=10109	4	9	ENSG00000107263	Rap guanine nucleotide exchange factor 1 [Source:HGNC Symbol;Acc:HGNC:4568]	41270350	41337744	-
g21478	ScfyRBE_8430;HRSCAF=10109	4	9	ENSG00000135069	phosphoserine aminotransferase 1 [Source:HGNC Symbol;Acc:HGNC:19129]	8881052	8907820	+
g22068	ScfyRBE_8430;HRSCAF=10109	4	9	ENSG00000167110	golgin A2 [Source:HGNC Symbol;Acc:HGNC:4425]	38846740	38862631	-
g21785	ScfyRBE_8430;HRSCAF=10109	4	9	ENSG00000165181	chromosome 9 open reading frame 84 [Source:HGNC Symbol;Acc:HGNC:26535]	25687574	25756716	-
g21847	ScfyRBE_8430;HRSCAF=10109	4	9	ENSG00000041982	tenascin C [Source:HGNC Symbol;Acc:HGNC:5318]	28195955	28260812	-
g15992	ScfyRBE_2524;HRSCAF=3684	4	9	ENSG00000120162	MOB kinase activator 3B [Source:HGNC Symbol;Acc:HGNC:23825]	19525060	19634894	-
g22061	ScfyRBE_8430;HRSCAF=10109	4	9	ENSG00000148346	lipocalin 2 [Source:HGNC Symbol;Acc:HGNC:6526]	38768313	38771660	+
g15965	ScfyRBE_2524;HRSCAF=3684	4	9	ENSG00000107105	ELAV like RNA binding protein 2 [Source:HGNC Symbol;Acc:HGNC:3313]	16919725	17042955	-
g22117	ScfyRBE_8430;HRSCAF=10109	4	9	ENSG00000148331	ankyrin repeat and SOCS box containing 6 [Source:HGNC Symbol;Acc:HGNC:17181]	39807066	39811124	-
g22047	ScfyRBE_8430;HRSCAF=10109	4	9	ENSG00000136877	folylpolyglutamate synthase [Source:HGNC Symbol;Acc:HGNC:3824]	38516095	38531135	+
g15795	ScfyRBE_2524;HRSCAF=3684	4	9	ENSG00000147853	adenylate kinase 3 [Source:HGNC Symbol;Acc:HGNC:17376]	2451497	2469325	-
g15949	ScfyRBE_2524;HRSCAF=3684	4	9	ENSG00000147889	cyclin dependent kinase inhibitor 2A [Source:HGNC Symbol;Acc:HGNC:1787]	15596826	15672493	-
g21453	ScfyRBE_8430;HRSCAF=10109	4	9	ENSG00000134996	osteoclast stimulating factor 1 [Source:HGNC Symbol;Acc:HGNC:8510]	6499766	6551165	+
g21540	ScfyRBE_8430;HRSCAF=10109	4	9	ENSG00000215187	family with sequence similarity 166 member B [Source:HGNC Symbol;Acc:HGNC:34242]	13078324	13080199	-
g21826	ScfyRBE_8430;HRSCAF=10109	4	9	ENSG00000157657	zinc finger protein 618 [Source:HGNC Symbol;Acc:HGNC:29416]	27344214	27436080	+
g15803	ScfyRBE_2524;HRSCAF=3684	4	9	ENSG00000107036	RIC1 homolog, RAB6A GEF complex partner 1 [Source:HGNC Symbol;Acc:HGNC:17686]	2884322	3136154	+
g21569	ScfyRBE_8430;HRSCAF=10109	4	9	ENSG00000122707	reversion inducing cysteine rich protein with kazal motifs [Source:HGNC Symbol;Acc:HGNC:11345]	13449304	13507077	+
g15955	ScfyRBE_2524;HRSCAF=3684	4	9	ENSG00000176399	DMRT like family A1 [Source:HGNC Symbol;Acc:HGNC:13826]	15992874	15997374	+
g21398	ScfyRBE_8430;HRSCAF=10109	4	9	ENSG00000107242	phosphatidylinositol-4-phosphate 5-kinase type 1 beta [Source:HGNC Symbol;Acc:HGNC:8995]	1713597	1950720	+
g21551	ScfyRBE_8430;HRSCAF=10109	4	9	ENSG00000107175	cAMP responsive element binding protein 3 [Source:HGNC Symbol;Acc:HGNC:2347]	13188343	13192113	+
g21660	ScfyRBE_8430;HRSCAF=10109	4				18331937	18373299	+
g22069	ScfyRBE_8430;HRSCAF=10109	4	9	ENSG00000175854	SWI5 homologous recombination repair protein [Source:HGNC Symbol;Acc:HGNC:31412]	38862822	38867762	+
g21665	ScfyRBE_8430;HRSCAF=10109	4	9	ENSG00000136870	zinc finger protein 189 [Source:HGNC Symbol;Acc:HGNC:12980]	18438174	18447226	+
g21665	ScfyRBE_8430;HRSCAF=10109	4	9	ENSG00000136870	zinc finger protein 189 [Source:HGNC Symbol;Acc:HGNC:12980]	18438174	18447226	+
g22106	ScfyRBE_8430;HRSCAF=10109	4	9	ENSG00000119383	protein phosphatase 2 phosphatase activator [Source:HGNC Symbol;Acc:HGNC:9308]	39427710	39455547	+
g22103	ScfyRBE_8430;HRSCAF=10109	4	9	ENSG00000167130	dolichyldiphosphatase 1 [Source:HGNC Symbol;Acc:HGNC:29565]	39398629	39409685	+
g21394	ScfyRBE_8430;HRSCAF=10109	4	9	ENSG00000181778	transmembrane protein 252 [Source:HGNC Symbol;Acc:HGNC:28537]	1502165	1505697	-
g21427	ScfyRBE_8430;HRSCAF=10109	4	9	ENSG00000107362	abhydrolase domain containing 17B [Source:HGNC Symbol;Acc:HGNC:24278]	4236634	4262177	-
g21465	ScfyRBE_8430;HRSCAF=10109	4	9	ENSG00000187210	glucosaminyl (N-acetyl) transferase 1, core 2 [Source:HGNC Symbol;Acc:HGNC:4203]	7513026	7571065	+
g21549	ScfyRBE_8430;HRSCAF=10109	4	9	ENSG00000198467	tropomyosin 2 [Source:HGNC Symbol;Acc:HGNC:12011]	13144046	13151420	-
g21549	ScfyRBE_8430;HRSCAF=10109	4	9	ENSG00000198467	tropomyosin 2 [Source:HGNC Symbol;Acc:HGNC:12011]	13144046	13151420	-
g22098	ScfyRBE_8430;HRSCAF=10109	4	9	ENSG00000175287	phytanoyl-CoA dioxygenase domain containing 1 [Source:HGNC Symbol;Acc:HGNC:23396]	39288958	39297628	+
g22090	ScfyRBE_8430;HRSCAF=10109	4	9	ENSG00000160445	zyg-11 related cell cycle regulator [Source:HGNC Symbol;Acc:HGNC:30960]	39167475	39192046	-
g22225	ScfyRBE_8430;HRSCAF=10109	4	9	ENSG00000165689	endosome associated trafficking regulator 1 [Source:HGNC Symbol;Acc:HGNC:10667]	43154502	43161293	-
g22214	ScfyRBE_8430;HRSCAF=10109	4	9	ENSG00000238227	transmembrane protein 250 [Source:HGNC Symbol;Acc:HGNC:31009]	42921794	42922213	-
g21559	ScfyRBE_8430;HRSCAF=10109	4	9	ENSG00000137103	transmembrane protein 8B [Source:HGNC Symbol;Acc:HGNC:21427]	13269082	13296052	+
g22059	ScfyRBE_8430;HRSCAF=10109	4	9	ENSG00000148334	prostaglandin E synthase 2 [Source:HGNC Symbol;Acc:HGNC:17822]	38752405	38756879	-
g22122	ScfyRBE_8430;HRSCAF=10109	4	9	ENSG00000136819	chromosome 9 open reading frame 78 [Source:HGNC Symbol;Acc:HGNC:24932]	39932635	39939498	-
g21405	ScfyRBE_8430;HRSCAF=10109	4	9	ENSG00000135063	family with sequence similarity 189 member A2 [Source:HGNC Symbol;Acc:HGNC:24820]	2165165	2247277	+
g21561	ScfyRBE_8430;HRSCAF=10109	4	9	ENSG00000168828	olfactory receptor family 13 subfamily J member 1 [Source:HGNC Symbol;Acc:HGNC:15108]	13301068	13362731	-
g22120	ScfyRBE_8430;HRSCAF=10109	4	9	ENSG00000136816	torsin family 1 member B [Source:HGNC Symbol;Acc:HGNC:11995]	39915544	39918884	+
g22114	ScfyRBE_8430;HRSCAF=10109	4	9	ENSG00000179058	chromosome 9 open reading frame 50 [Source:HGNC Symbol;Acc:HGNC:23677]	39789796	39796234	-
g22053	ScfyRBE_8430;HRSCAF=10109	4	9	ENSG00000167103	phosphatidylinositol-4-phosphate 5-kinase like 1 [Source:HGNC Symbol;Acc:HGNC:28711]	38614253	38621600	-
g21397	ScfyRBE_8430;HRSCAF=10109	4	9	ENSG00000187866	family with sequence similarity 122A [Source:HGNC Symbol;Acc:HGNC:23490]	1710795	1711823	+
g22180	ScfyRBE_8430;HRSCAF=10109	4	9	ENSG00000125482	transcription termination factor 1 [Source:HGNC Symbol;Acc:HGNC:12397]	41926379	41944926	-
g22181	ScfyRBE_8430;HRSCAF=10109	4	9	ENSG00000188523	cilia and flagella associated protein 77 [Source:HGNC Symbol;Acc:HGNC:33776]	41952067	42074837	+
g22183	ScfyRBE_8430;HRSCAF=10109	4	9	ENSG00000125492	BarH like homeobox 1 [Source:HGNC Symbol;Acc:HGNC:953]	42085990	42093275	+
g21463	ScfyRBE_8430;HRSCAF=10109	4	9	ENSG00000135002	riboflavin kinase [Source:HGNC Symbol;Acc:HGNC:30324]	7486143	7490945	-
g21970	ScfyRBE_8430;HRSCAF=10109	4	9	ENSG00000165209	spermatid perinuclear RNA binding protein [Source:HGNC Symbol;Acc:HGNC:16462]	34877054	34923462	-
g21466	ScfyRBE_8430;HRSCAF=10109	4	9	ENSG00000106772	prune homolog 2 [Source:HGNC Symbol;Acc:HGNC:25209]	7652508	7722715	-
g22185	ScfyRBE_8430;HRSCAF=10109	4	9	ENSG00000125484	general transcription factor IIIC subunit 4 [Source:HGNC Symbol;Acc:HGNC:4667]	42166442	42181446	+
g22184	ScfyRBE_8430;HRSCAF=10109	4	9	ENSG00000125485	DEAD-box helicase 31 [Source:HGNC Symbol;Acc:HGNC:16715]	42098433	42165144	-
g21586	ScfyRBE_8430;HRSCAF=10109	4	9	ENSG00000137054	RNA polymerase I subunit E [Source:HGNC Symbol;Acc:HGNC:17631]	14526464	14552401	+
g15914	ScfyRBE_2524;HRSCAF=3684	4	9	ENSG00000155886	solute carrier family 24 member 2 [Source:HGNC Symbol;Acc:HGNC:10976]	13905915	14125112	-
g21582	ScfyRBE_8430;HRSCAF=10109	4	9	ENSG00000147905	zinc finger CCHC-type containing 7 [Source:HGNC Symbol;Acc:HGNC:26209]	14216696	14431550	+
g21410	ScfyRBE_8430;HRSCAF=10109	4	9	ENSG00000204711	chromosome 9 open reading frame 135 [Source:HGNC Symbol;Acc:HGNC:31422]	2576355	2650398	+
g15989	ScfyRBE_2524;HRSCAF=3684	4	9	ENSG00000120160	equatorin [Source:HGNC Symbol;Acc:HGNC:1359]	19493114	19498975	-
g15990	ScfyRBE_2524;HRSCAF=3684	4	9	ENSG00000120160	equatorin [Source:HGNC Symbol;Acc:HGNC:1359]	19499509	19505734	-
g21783	ScfyRBE_8430;HRSCAF=10109	4	9	ENSG00000106853	prostaglandin reductase 1 [Source:HGNC Symbol;Acc:HGNC:18429]	25616014	25658424	-
g22058	ScfyRBE_8430;HRSCAF=10109	4	9	ENSG00000148339	solute carrier family 25 member 25 [Source:HGNC Symbol;Acc:HGNC:20663]	38712003	38741736	+
g22058	ScfyRBE_8430;HRSCAF=10109	4	9	ENSG00000148339	solute carrier family 25 member 25 [Source:HGNC Symbol;Acc:HGNC:20663]	38712003	38741736	+
[truncated: 9,954 more rows]

## Sheet: alpaca-human synteny
hum chr	alpaca chr	ortholog count
10	1	1
11	1	2
13	1	1
17	1	1
2	1	2
21	1	165
3	1	436
5	1	1
6	1	2
8	1	1
X	1	1
1	2	1
13	2	2
14	2	1
4	2	577
5	2	1
X	2	1
1	3	3
10	3	1
15	3	2
19	3	3
3	3	1
4	3	2
5	3	460
9	3	1
X	3	1
1	4	3
15	4	2
2	4	1
8	4	1
9	4	497
MT	4	1
12	5	1
13	5	1
15	5	4
2	5	513
3	5	4
5	5	1
7	5	1
9	5	1
1	6	33
11	6	1
14	6	478
15	6	59
19	6	1
2	6	4
5	6	1
6	6	1
9	6	1
X	6	1
11	7	1
2	7	1
7	7	278
X	7	1
1	8	2
15	8	1
21	8	1
3	8	1
6	8	356
8	8	1
X	8	2
1	9	188
14	9	1
16	9	269
17	9	1
2	9	1
20	9	1
5	9	2
8	9	1
9	9	1
X	9	1
1	11	34
10	11	425
18	11	1
2	11	1
20	11	1
1	12	3
11	12	1
12	12	358
22	12	15
3	12	1
9	12	1
X	12	1
1	13	568
17	13	1
19	13	1
2	13	1
20	13	1
3	13	1
6	13	1
8	13	1
1	14	1
13	14	239
2	14	2
4	14	1
Y	14	1
14	15	1
18	15	2
2	15	229
21	15	1
10	16	11
12	16	1
16	16	1
17	16	581
22	16	1
7	16	2
1	17	3
2	17	3
3	17	410
6	17	1
7	17	2
8	17	1
X	17	1
1	18	1
12	18	2
14	18	1
16	18	361
17	18	1
19	18	1
2	18	1
6	18	5
7	18	89
X	18	2
19	19	1
20	19	326
21	19	1
7	19	1
8	19	2
Y	19	1
1	20	2
14	20	2
3	20	1
5	20	1
6	20	384
1	21	448
16	21	29
19	21	1
9	21	1
11	22	1
14	22	1
15	22	1
19	22	399
2	22	1
4	22	2
5	22	101
9	22	3
1	23	208
14	23	2
20	23	1
5	23	1
X	23	1
18	24	114
2	24	2
20	24	1
6	24	1
17	25	1
19	25	1
21	25	1
8	25	104
10	26	1
8	26	99
15	27	207
18	27	1
5	27	1
6	27	1
2	28	163
3	28	1
20	29	1
8	29	135
17	30	1
18	30	72
4	31	20
8	31	84
9	31	3
11	32	2
12	32	203
17	32	3
19	32	1
2	32	3
22	32	119
4	32	1
5	32	2
7	32	2
11	33	181
13	33	1
1	34	1
12	34	217
22	34	11
3	34	1
9	34	1
10	35	77
12	35	2
3	35	1
6	35	1
7	35	1
7	36	12
13	X	2
16	X	1
17	X	5
19	X	1
21	X	1
X	X	205
Y	X	1
		11765
