# Supplementary material for: Chromosome-Level Alpaca Reference Genome VicPac3.1 Improves Genomic Insight Into the Biology of New World Camelids
Source: Front Genet. 2019 Jun 21;10:586. doi: 10.3389/fgene.2019.00586 (PMC6598621; doi:10.3389/fgene.2019.00586)
Supplement: Supplementary file 9 [file Table_7.XLSX]

## Sheet: Sheet1
Supplementary Table 7: Repeat content of VicPac3.1 by RepeatMasker analysis
Summary
Sequences	77390
Total length	2,119,617,691 bp
GC level	0.414
Bases masked	709,720,899bp	0.3348
Class	Subclass	Number of elements*	Length, bp	Percentage of sequence
SINEs		561698	80230052	0.0379
	Alu/B1	0	0	0
	MIRs	459955	68840710	0.0325
LINEs		907455	411402394	0.1941
	LINE1	547696	315788882	0.149
	LINE2	305150	83168279	0.0392
	L3/CR1	40145	8860780	0.0042
	RTE	13287	3392019	0.0016
LTR elements		327526	123228808	0.0581
	ERVL	84149	36134324	0.017
	ERVL-MaLRs	140486	48454257	0.0229
	ERV_classI	76623	31609004	0.0149
	ERV_classII	1767	683772	0.0003
DNA elements		332703	68967134	0.0325
	hAT-Charlie 1	89231	37015582	0.0175
	TcMar-Tigger	54159	14636990	0.0069
Unclassified		5334	997779	0.0005
Total interspersed repeats			684826167	0.3231
Small RNA		101276	11138633	0.0053
Satellites		0	0	0
Simple repeats		437398	20559454	0.0097
Low complexity		77107	3944987	0.0019
TOTAL		4563145
* most repeats fragmented by insertions or deletions have been counted as one element
