# Supplementary material for: Chromosome-Level Alpaca Reference Genome VicPac3.1 Improves Genomic Insight Into the Biology of New World Camelids
Source: Front Genet. 2019 Jun 21;10:586. doi: 10.3389/fgene.2019.00586 (PMC6598621; doi:10.3389/fgene.2019.00586)
Supplement: Supplementary file 10 [file Table_8.XLSX]

## Sheet: Sheet1
Supplementary Table 8: Data for aBSREL and FEL model tests for signatures of selection
Model 1 corresponds to the FEL test implemented in HyPHy, Site donates the amino acid position in the protein, alpha is the synonymous
substution rate at a site, beta is the nonsynomymous substitutation rate at a site, alpha=beta is the rate estimate under the neutral model,
LRT is the Log ratio test for beta=alpha versus beta$neg; alpha. Model 2 corresponds to the aBSREL model implememnted in HyPHy,
Species donates the species per branch, B is the optomised branch length, LRT is the log ratio test, Test p-value is the FDR corrected p value.
ω (the ratio of nonsynomymous to synonymous substitutions) is the infered ω estimate and its respective proportion among sites
Model 1	Gene	Site	alpha	beta	alpha=beta	LRT	p-value		Model 2	Gene	Species	B	LRT	Test p-value	ω distribution over sites
FEL	ADAM17	707	259.69	0	13.853	8.672	0.003		aBSREL	PPARA	ALP	0.0392	20.5224	0.0001	ω1 = 0.0174 (98%); ω2 = 877 (1.5%)
		712	10000	0	6.581	7.917	0.005				FERUS	0.0007	0.6163	1	ω1 = 10000000000 (100%)
		181	62.157	0	14.925	5.19	0.023				DROM	0.0022	0	1	ω1 = 0.726 (100%)
		455	55.415	0	13.848	5.144	0.023				BAC	0	0	1	ω1 = 1.00 (100%)
		913	57.501	0	11.39	5.136	0.023
		884	78.9	0	18.359	4.997	0.025
		215	1049.99	0	14.553	4.898	0.027
		675	57.501	0	12.328	4.9	0.027
		696	53.855	0	16.128	4.635	0.031
		820	53.855	0	16.128	4.635	0.031
		460	42.706	0	11.52	4.579	0.032
		362	42.34	0	11.928	4.46	0.035
		634	42.706	0	12.075	4.442	0.035
		445	42.272	0	12.476	4.343	0.037
		418	61.92	0	15.395	4.324	0.038
		535	51.292	0	14.073	4.32	0.038
		369	57.501	0	15.357	4.242	0.039
		204	1037.99	0	20.219	3.992	0.046
		564	78.9	0	24.282	3.646	0.056
		586	35.73	0	5.515	2.756	0.097
	ARG2	227	10000	0	15.587	8.936	0.003
		282	5728.05	0	24.02	5.878	0.015
		24	1996.33	0	14.555	4.874	0.027
		145	1336.23	0	14.555	4.874	0.027
		160	1996.33	0	14.555	4.874	0.027
		95	42.814	0	12.643	4.232	0.04
		58	41.309	0	13.24	4.111	0.043
		13	51.916	0	6.419	2.917	0.088
		247	891.716	0	6.76	2.852	0.091
		106	27.914	0	6.587	2.745	0.098
		288	30.879	0	14.554	2.731	0.098
	EFEMP1	498	10000	0	36.347	5.077	0.024
	EGLN1	268	79.247	0	17.048	2.913	0.088
	EHHADH	616	0	10000	10000	6.606	0.01
	EPAS1	296	8959.19	0	8.363	7.883	0.005
		244	537.104	0	7.231	7.212	0.007
		824	6342.38	0	10.557	7.126	0.008
		287	379.716	0	11.254	4.971	0.026
		867	49.507	0	6.213	3.489	0.062
		179	47.074	0	6.858	3.297	0.069
		53	426.455	0	7.515	3.26	0.071
		847	160.286	0	8.147	3.255	0.071
		230	32.092	0	5.663	3.176	0.075
		439	32.092	0	5.743	3.126	0.077
		158	47.074	0	7.758	3.036	0.081
		674	47.074	0	7.758	3.036	0.081
		334	32.092	0	6.499	2.939	0.086
		527	41.893	0	7.435	2.821	0.093
	KLF6	240	1.678	0	0.05	5.089	0.024
		185	1.682	0	0.056	4.97	0.026
		148	1.686	0	0.058	4.893	0.027
		302	1.686	0	0.058	4.893	0.027
		354	1.511	0	0.058	4.886	0.027
		309	1.511	0	0.06	4.81	0.028
		325	1.682	0	0.06	4.817	0.028
		333	1.682	0	0.06	4.817	0.028
		391	1.511	0	0.06	4.81	0.028
		307	1.839	0	0.182	4.76	0.029
		331	1.785	0	0.182	4.755	0.029
		346	1.511	0	0.059	4.764	0.029
		374	1.511	0	0.059	4.764	0.029
		376	1.839	0	0.182	4.76	0.029
		380	1.839	0	0.182	4.76	0.029
		37	1.508	0	0.063	4.632	0.031
		210	1.515	0	0.063	4.632	0.031
		350	1.515	0	0.063	4.632	0.031
		369	1.515	0	0.063	4.632	0.031
		306	1.528	0	0.145	4.511	0.034
		320	1.677	0	0.07	4.499	0.034
		64	1.063	0	0.054	4.348	0.037
		138	1.127	0	0.054	4.352	0.037
		356	1.872	0	0.16	4.195	0.041
		271	1.023	0	0.052	4.099	0.043
		322	0.956	0	0.052	4.095	0.043
		336	0.956	0	0.051	4.111	0.043
		344	0.956	0	0.051	4.111	0.043
		367	1.023	0	0.052	4.099	0.043
		83	0.956	0	0.054	4.008	0.045
		251	1.023	0	0.054	4.012	0.045
		152	0.793	0	0.064	3.398	0.065
		324	0.793	0	0.064	3.398	0.065
		381	0.793	0	0.064	3.398	0.065
		70	0.562	0	0.049	3.31	0.069
		345	0.562	0	0.049	3.31	0.069
		149	0.404	0	0.063	3.186	0.074
		225	0.404	0	0.063	3.186	0.074
		13	0.335	0	0.058	3.174	0.075
		51	0.562	0	0.052	3.145	0.076
		167	0.575	0	0.054	3.098	0.078
		260	0.614	0	0.054	3.103	0.078
	NFE2L2	318	10000	0	49.898	4.806	0.028
		26	10000	0	45.739	3.6	0.058
		249	10000	0	26.907	2.967	0.085
	NOTCH4	195	0	8620.15	10000	8.169	0.004
		2038	0	10000	10000	8.322	0.004
		2694	0	10000	10000	8.324	0.004
		158	0	10000	10000	7.747	0.005
		1350	0	10000	10000	7.745	0.005
		2039	0	10000	10000	7.74	0.005
		89	0	10000	10000	7.29	0.007
		140	0	10000	10000	7.273	0.007
		206	0	10000	10000	7.208	0.007
		281	0	10000	10000	7.25	0.007
		380	0	10000	10000	7.247	0.007
		547	0	10000	10000	7.246	0.007
		1278	0	10000	10000	7.25	0.007
		1357	0	10000	10000	7.249	0.007
		1419	0	10000	10000	7.245	0.007
		1649	0	10000	10000	7.283	0.007
		1655	0	10000	10000	7.158	0.007
		1698	0	10000	10000	7.249	0.007
		1795	0	10000	10000	7.252	0.007
		1838	0	10000	10000	7.158	0.007
		1857	0	10000	10000	7.229	0.007
		1905	0	10000	10000	7.244	0.007
		1909	0	10000	10000	7.248	0.007
		1912	0	10000	10000	7.228	0.007
		1922	0	10000	10000	7.248	0.007
		2080	0	10000	10000	7.302	0.007
		2231	0	10000	10000	7.244	0.007
		2263	0	10000	10000	7.245	0.007
		2329	0	10000	10000	7.244	0.007
		2735	0	10000	10000	7.176	0.007
		2828	0	10000	10000	7.227	0.007
		186	0	10000	10000	7.079	0.008
		280	0	10000	10000	7.079	0.008
		1573	0	10000	10000	7.082	0.008
		1725	0	10000	10000	7.075	0.008
		1947	0	10000	10000	7.043	0.008
		1976	0	10000	10000	7.077	0.008
		1998	0	6885.41	5979.16	7.028	0.008
		2067	0	10000	10000	7.072	0.008
		2127	0	10000	10000	7.043	0.008
		2212	0	10000	10000	7.082	0.008
		2702	0	447.392	69.026	6.743	0.009
		77	0	2387.14	762.068	6.461	0.011
		1526	0	2549.54	763.553	6.448	0.011
		1737	0	2272.91	781.165	6.471	0.011
		2001	0	10000	10000	6.414	0.011
		2158	0	10000	10000	6.425	0.011
		2287	0	2243.86	396.639	6.399	0.011
		69	0	512.135	77.816	6.288	0.012
		406	0	2352.72	181.115	6.28	0.012
		1198	0	2352.72	181.115	6.28	0.012
		1760	0	3734.35	183.715	6.326	0.012
		2346	0	2352.72	181.115	6.28	0.012
		2698	0	2352.72	181.115	6.28	0.012
		1395	0	3813.87	163.417	6.162	0.013
		1529	0	3835.72	163.149	6.161	0.013
		1677	0	10000	10000	6.216	0.013
		1819	0	1891.88	162.933	6.187	0.013
		1904	0	1891.88	162.933	6.187	0.013
		1823	0	4095.47	149.375	5.987	0.014
		1966	0	4807.59	33.004	5.983	0.014
		2048	0	3333.23	107.818	5.994	0.014
		342	10000	0	10000	5.736	0.017
		534	10000	0	10000	5.736	0.017
		2268	10000	0	10000	5.736	0.017
		2041	0	2158.13	627.487	5.561	0.018
		444	0	1634.22	459.53	5.545	0.019
		971	0	1634.22	459.53	5.545	0.019
		995	0	2054.75	128.553	5.505	0.019
		1521	0	1634.22	459.53	5.545	0.019
		1574	0	2054.75	128.553	5.505	0.019
		1674	0	10000	10000	5.501	0.019
		1896	0	10000	10000	5.467	0.019
		1985	0	10000	10000	5.49	0.019
		2230	0	1634.22	459.53	5.545	0.019
		1299	3653.16	0	3132	5.396	0.02
		1528	4037.39	0	3258	5.428	0.02
		1575	0	10000	10000	5.436	0.02
		1577	0	10000	10000	5.449	0.02
		2132	3653.16	0	3132	5.396	0.02
		2198	4037.39	0	3258	5.428	0.02
		2201	4037.39	0	3258	5.428	0.02
		2793	3924.91	0	2982.33	5.429	0.02
		2807	4037.39	0	3258	5.428	0.02
		991	0	3334.85	563.718	5.356	0.021
		46	0	10000	10000	5.215	0.022
		52	0	10000	10000	5.216	0.022
		191	0	10000	10000	5.218	0.022
		308	0	10000	10000	5.218	0.022
		464	0	10000	10000	5.218	0.022
		955	0	10000	10000	5.218	0.022
		1018	0	10000	10000	5.218	0.022
		1268	0	10000	10000	5.215	0.022
		1293	0	10000	10000	5.218	0.022
		1345	0	10000	10000	5.216	0.022
		1353	0	10000	10000	5.216	0.022
		1534	0	10000	10000	5.218	0.022
		1844	0	10000	10000	5.23	0.022
		1853	0	10000	10000	5.218	0.022
		1938	0	10000	10000	5.215	0.022
		2130	0	10000	10000	5.218	0.022
		2140	0	10000	10000	5.218	0.022
		2173	0	3743.17	127.331	5.285	0.022
		45	0	10000	10000	5.205	0.023
		51	0	10000	10000	5.206	0.023
		74	0	10000	10000	5.137	0.023
		122	0	10000	10000	5.137	0.023
		215	0	10000	10000	5.138	0.023
		245	0	10000	10000	5.206	0.023
		320	0	10000	10000	5.16	0.023
		322	0	10000	10000	5.185	0.023
		326	0	10000	10000	5.164	0.023
		409	10000	0	10000	5.137	0.023
		1199	0	10000	10000	5.135	0.023
		1408	0	10000	10000	5.15	0.023
		1509	0	10000	10000	5.205	0.023
		1595	0	1866.6	130.19	5.143	0.023
		1634	0	10000	10000	5.206	0.023
		1697	0	3659.34	119.542	5.15	0.023
		1724	0	2550.85	82.497	5.132	0.023
		1850	0	10000	10000	5.138	0.023
		1933	0	10000	10000	5.158	0.023
		1979	0	10000	10000	5.205	0.023
		2012	0	10000	10000	5.14	0.023
		2088	0	10000	10000	5.148	0.023
		2165	0	10000	10000	5.149	0.023
		2187	0	3659.34	119.542	5.15	0.023
		2347	0	10000	10000	5.158	0.023
		2744	0	10000	10000	5.148	0.023
		393	0	3963.75	120.665	5.08	0.024
		1754	0	1758.51	94.567	5.06	0.024
		411	0	2353.44	91.473	5.017	0.025
		1723	0	2353.44	91.473	5.017	0.025
		1847	0	7965.22	5973.92	5.018	0.025
		2032	0	7965.22	5973.92	5.018	0.025
		2184	0	7965.22	5973.92	5.018	0.025
		228	10000	0	10000	4.953	0.026
		247	10000	0	10000	4.953	0.026
		548	10000	0	10000	4.953	0.026
		1003	10000	0	10000	4.953	0.026
		1142	10000	0	10000	4.953	0.026
		1411	10000	0	10000	4.953	0.026
		1695	0	531.138	124.345	4.94	0.026
		1861	0	7776.73	5832.55	4.955	0.026
		2006	0	7776.73	5832.55	4.955	0.026
		2153	0	7776.73	5832.55	4.955	0.026
		2377	10000	0	10000	4.96	0.026
		2557	10000	0	10000	4.959	0.026
		2703	0	3428.91	130.521	4.968	0.026
		1955	0	321.61	84.202	4.882	0.027
		2022	0	452.608	74.966	4.876	0.027
		202	0	10000	10000	4.832	0.028
		407	10000	0	10000	4.798	0.028
		1596	10000	0	10000	4.798	0.028
		2223	10000	0	10000	4.798	0.028
		2294	10000	0	10000	4.798	0.028
		2314	10000	0	10000	4.798	0.028
		2494	10000	0	10000	4.803	0.028
		2720	10000	0	10000	4.798	0.028
		395	0	339.429	89.477	4.769	0.029
		2641	0	10000	10000	4.752	0.029
		1009	0	10000	10000	4.71	0.03
		43	4037.37	0	3257.96	4.641	0.031
		229	4037.37	0	3257.96	4.641	0.031
		1631	4037.37	0	3257.96	4.641	0.031
		1658	4037.37	0	3257.96	4.641	0.031
		1670	4037.37	0	3257.96	4.641	0.031
		1911	3924.91	0	2982.33	4.642	0.031
		2052	4037.37	0	3257.96	4.641	0.031
		2133	3924.91	0	2982.33	4.642	0.031
		2150	3924.91	0	2982.33	4.642	0.031
		2235	3924.91	0	2982.33	4.642	0.031
		510	3653.15	0	3124.76	4.609	0.032
		867	3653.15	0	3124.76	4.609	0.032
		1503	3653.15	0	3124.76	4.609	0.032
		2178	3653.15	0	3124.76	4.609	0.032
		2643	3653.15	0	3124.76	4.609	0.032
		83	10000	0	10000	4.566	0.033
		213	10000	0	10000	4.566	0.033
		334	10000	0	10000	4.566	0.033
		353	10000	0	10000	4.566	0.033
		374	10000	0	10000	4.566	0.033
		432	10000	0	10000	4.566	0.033
		1007	10000	0	10000	4.566	0.033
		1025	10000	0	10000	4.566	0.033
		1204	10000	0	10000	4.566	0.033
		1589	10000	0	10000	4.566	0.033
		2410	10000	0	10000	4.571	0.033
		2583	10000	0	10000	4.571	0.033
		405	4037.37	0	3257.96	4.5	0.034
		950	4037.37	0	3257.96	4.5	0.034
		1146	0	2308.16	74.589	4.476	0.034
		1352	3924.91	0	2982.34	4.5	0.034
		1638	4037.37	0	3257.96	4.5	0.034
		1856	0	1355.82	215.442	4.509	0.034
		1980	3924.91	0	2982.34	4.5	0.034
		2273	4037.37	0	3257.96	4.5	0.034
		2736	3924.91	0	2982.34	4.5	0.034
		531	0	1760.64	798.151	4.446	0.035
		1267	0	1770.31	798.012	4.444	0.035
		2214	3653.15	0	3283.42	4.469	0.035
		1821	0	2067.33	760.851	4.412	0.036
		270	0	2021.96	507.586	4.355	0.037
		299	0	2021.96	507.586	4.355	0.037
		1629	0	2021.96	507.586	4.355	0.037
		49	0	3813.11	739.213	4.245	0.039
		104	4037.2	0	3257.52	4.277	0.039
		156	3653.15	0	3283.41	4.244	0.039
		196	3925.02	0	2982.59	4.271	0.039
		230	4037.2	0	3257.52	4.277	0.039
		312	4037.2	0	3257.52	4.277	0.039
		987	3653.15	0	3283.41	4.244	0.039
		1413	4037.2	0	3257.52	4.277	0.039
		1421	4037.2	0	3257.52	4.277	0.039
		1586	4037.2	0	3257.52	4.277	0.039
		1607	4037.2	0	3257.52	4.277	0.039
		106	0	3333.56	722.091	4.214	0.04
		2830	0	8308.26	7349.41	4.202	0.04
		1271	0	10000	10000	4.162	0.041
		1883	0	7965.21	7306.05	4.159	0.041
		2251	0	8039.23	7330.88	4.172	0.041
		2258	0	10000	10000	4.162	0.041
		1817	0	302.321	94.964	4.15	0.042
		1435	0	10000	10000	4.102	0.043
		1735	0	1515.04	216.787	4.082	0.043
		1826	0	2058.55	119.44	4.115	0.043
		1858	0	1515.04	216.787	4.082	0.043
		2005	0	2058.55	119.44	4.115	0.043
		2293	0	1515.04	216.787	4.082	0.043
		2295	0	10000	10000	4.099	0.043
		2390	0	351.004	564.639	4.083	0.043
		2222	0	2169.33	69.749	4.076	0.044
		128	0	351.016	44.656	4.024	0.045
		340	0	351.016	44.656	4.024	0.045
		478	0	351.016	44.656	4.024	0.045
		1621	0	490.757	194.122	4.016	0.045
		1832	0	351.016	44.656	4.024	0.045
		1957	0	351.016	44.656	4.024	0.045
		1967	0	351.016	44.673	4.023	0.045
		2176	0	2126.81	71.184	4.035	0.045
		2259	0	351.016	44.673	4.023	0.045
		2555	0	1891.84	314.802	4.02	0.045
		401	0	1974.63	600.16	3.976	0.046
		442	0	1974.63	600.16	3.976	0.046
		1410	0	10000	10000	3.98	0.046
		1611	0	1974.63	600.16	3.976	0.046
		1974	0	1974.63	600.16	3.976	0.046
		1978	0	1974.63	600.16	3.976	0.046
		2084	0	10000	10000	3.963	0.046
		2182	0	10000	10000	3.975	0.046
		2185	0	1974.63	600.16	3.976	0.046
		1959	0	459.464	174.686	3.937	0.047
		2275	0	1608.22	128.326	3.948	0.047
		2733	0	1723.96	136.605	3.928	0.047
		418	3836.05	0	2786.29	3.908	0.048
		2148	3836.05	0	2786.29	3.908	0.048
		2459	4886.67	0	4025.79	3.903	0.048
		260	0	2516.46	558.349	3.851	0.05
		287	0	455.444	215.792	3.825	0.05
		457	0	2516.46	558.349	3.851	0.05
		525	0	2516.46	558.349	3.851	0.05
		1006	0	3742.27	161.736	3.836	0.05
		1287	0	10000	10000	3.855	0.05
		1288	0	455.586	215.683	3.825	0.05
		1557	0	455.586	215.683	3.825	0.05
		1597	0	455.586	215.683	3.825	0.05
		1640	0	1995.18	818.499	3.834	0.05
		1641	0	455.444	215.792	3.825	0.05
		1827	0	455.586	215.683	3.825	0.05
		1834	0	2516.49	563.922	3.845	0.05
		1879	0	459.441	215.631	3.844	0.05
		2014	0	10000	10000	3.85	0.05
		2102	10000	0	5950.07	3.841	0.05
		93	0	2335.26	910.949	3.818	0.051
		458	0	1677.27	104.513	3.798	0.051
		1765	0	2306.87	759.467	3.804	0.051
		2070	0	2306.87	759.467	3.804	0.051
		1340	0	10000	10000	3.767	0.052
		1415	0	10000	10000	3.774	0.052
		1710	0	3390.5	108.825	3.785	0.052
		1752	0	10000	10000	3.767	0.052
		163	0	10000	10000	3.748	0.053
		266	0	10000	10000	3.748	0.053
		289	0	10000	10000	3.736	0.053
		306	0	10000	10000	3.735	0.053
		346	0	10000	10000	3.748	0.053
		370	0	10000	10000	3.739	0.053
		425	0	10000	10000	3.735	0.053
		507	0	10000	10000	3.736	0.053
		554	0	10000	10000	3.746	0.053
		956	0	10000	10000	3.745	0.053
		1295	0	10000	10000	3.739	0.053
		1609	0	10000	10000	3.748	0.053
		1956	0	10000	10000	3.746	0.053
		173	0	10000	10000	3.714	0.054
		189	0	10000	10000	3.714	0.054
		970	0	2130.46	124.854	3.704	0.054
		1346	0	10000	10000	3.714	0.054
		1714	0	206.03	72.115	3.721	0.054
		2096	2.329	10000	6730.2	3.711	0.054
		2142	0	10000	10000	3.7	0.054
		2160	0	10000	10000	3.709	0.054
		2317	0	10000	10000	3.698	0.054
		2391	0	512.317	789.951	3.719	0.054
		68	0	10000	10000	3.671	0.055
		142	0	10000	10000	3.67	0.055
		143	0	10000	10000	3.677	0.055
		144	0	10000	10000	3.678	0.055
		207	0	10000	10000	3.676	0.055
		249	0	10000	10000	3.684	0.055
		255	0	10000	10000	3.67	0.055
		302	0	10000	10000	3.67	0.055
		310	0	10000	10000	3.679	0.055
		413	0	10000	10000	3.675	0.055
		450	0	10000	10000	3.676	0.055
		501	0	10000	10000	3.679	0.055
		509	0	10000	10000	3.679	0.055
		962	0	10000	10000	3.681	0.055
		1192	0	10000	10000	3.694	0.055
		1281	0	10000	10000	3.67	0.055
		1289	0	10000	10000	3.67	0.055
		1388	0	10000	10000	3.668	0.055
		1398	0	10000	10000	3.67	0.055
		1431	0	10000	10000	3.681	0.055
		1492	0	10000	10000	3.677	0.055
		1535	0	10000	10000	3.681	0.055
		1571	0	10000	10000	3.677	0.055
		1580	0	10000	10000	3.683	0.055
		1612	0	10000	10000	3.696	0.055
		1613	0	10000	10000	3.67	0.055
		1623	0	10000	10000	3.679	0.055
		1643	0	10000	10000	3.674	0.055
		1668	0	10000	10000	3.696	0.055
		1676	0	10000	10000	3.684	0.055
		1715	0	10000	10000	3.677	0.055
		1830	0	10000	10000	3.677	0.055
		1848	0	10000	10000	3.679	0.055
		1897	0	10000	10000	3.677	0.055
		1924	0	10000	10000	3.67	0.055
		1942	0	10000	10000	3.681	0.055
		1981	0	10000	10000	3.677	0.055
		2004	0	10000	10000	3.683	0.055
		2089	0	10000	10000	3.677	0.055
		2147	0	10000	10000	3.683	0.055
		2180	0	10000	10000	3.683	0.055
		2191	0	10000	10000	3.679	0.055
		2288	0	10000	10000	3.676	0.055
		2301	0	10000	10000	3.671	0.055
		2312	0	10000	10000	3.677	0.055
		2786	0	10000	10000	3.676	0.055
		2790	0	10000	10000	3.677	0.055
		2819	0	10000	10000	3.676	0.055
		170	0	10000	10000	3.659	0.056
		219	0	10000	10000	3.639	0.056
		410	0	10000	10000	3.644	0.056
		460	0	10000	10000	3.659	0.056
		496	0	10000	10000	3.659	0.056
		515	0	10000	10000	3.665	0.056
		1121	0	10000	10000	3.659	0.056
		1252	0	10000	10000	3.639	0.056
		1361	0	10000	10000	3.656	0.056
		1385	0	3333.14	814.628	3.665	0.056
		1392	0	499.069	99.524	3.647	0.056
		1564	0	10000	10000	3.662	0.056
		1598	0	10000	10000	3.659	0.056
		1635	0	10000	10000	3.639	0.056
		1664	0	10000	10000	3.644	0.056
		1744	0	10000	10000	3.661	0.056
		1745	0	10000	10000	3.658	0.056
		1828	0	10000	10000	3.665	0.056
		1835	0	385.19	47.261	3.649	0.056
		1852	0	10000	10000	3.659	0.056
		1868	0	499.069	99.524	3.647	0.056
		1908	0	3333.14	814.628	3.665	0.056
		1939	0	10000	10000	3.662	0.056
		1951	0	10000	10000	3.639	0.056
		1999	0	385.19	47.261	3.649	0.056
		2098	0	10000	10000	3.661	0.056
		2167	0	10000	10000	3.661	0.056
		2281	0	385.19	47.261	3.649	0.056
		2704	0	10000	10000	3.659	0.056
		2788	0	10000	10000	3.667	0.056
		2791	0	10000	10000	3.659	0.056
		2827	0	3032.75	98.366	3.638	0.056
		1008	0	2289.78	119.96	3.624	0.057
		2002	0	2289.78	119.96	3.624	0.057
		141	0	505.239	674.141	3.599	0.058
		284	0	505.239	674.141	3.599	0.058
		985	0	513.42	660.873	3.559	0.059
		1122	0	1806.72	96.479	3.557	0.059
		1493	0	512.388	661.279	3.556	0.059
		1846	0	513.42	660.873	3.559	0.059
		1871	0	1823.33	147.893	3.559	0.059
		1931	0	1823.33	147.893	3.559	0.059
		1936	0	1823.33	147.893	3.559	0.059
		996	0	10000	10000	3.526	0.06
		1201	0	8083.49	6062.62	3.551	0.06
		1375	0	10000	10000	3.526	0.06
		2011	0	8083.49	6062.62	3.551	0.06
		2747	0	3333.13	69.078	3.526	0.06
		1807	0	3333.12	69.041	3.52	0.061
		1374	0	545.227	708.51	3.486	0.062
		1543	0	10000	10000	3.473	0.062
		1736	0	7693.04	5769.78	3.487	0.062
		316	0	3491.56	75.38	3.462	0.063
		2047	0	1527.38	294.915	3.37	0.066
		2216	0	1527.38	294.915	3.37	0.066
		185	0	1632.42	267.931	3.278	0.07
		271	0	1696.3	78.953	3.265	0.071
		81	0	10000	10000	3.231	0.072
		184	0	337.806	137.348	3.202	0.074
		2169	0	337.809	137.345	3.202	0.074
		2581	0	2352.61	544.705	3.138	0.076
		2313	0	200.565	80.946	3.132	0.077
		2559	0	2550.85	480.746	3.125	0.077
		2010	0	10000	10000	3.104	0.078
		462	0	474.634	91.199	3.082	0.079
		545	0	474.634	91.199	3.082	0.079
		1186	0	474.634	91.199	3.082	0.079
		2250	0	474.634	91.199	3.082	0.079
		2252	0	474.634	91.199	3.082	0.079
		139	0	368.374	149.387	3.053	0.081
		1585	0	479.607	804.822	3.045	0.081
		2213	0	368.374	149.387	3.053	0.081
		2628	0	1722.29	103.787	3.053	0.081
		157	0	473.67	805.697	3.033	0.082
		341	0	363.359	149.37	3.026	0.082
		349	0	473.67	805.697	3.033	0.082
		1530	0	363.359	149.37	3.026	0.082
		2321	0	363.359	149.37	3.026	0.082
		99	0	334.804	137.341	3.007	0.083
		565	0	334.804	137.341	3.007	0.083
		1662	0	334.804	137.341	3.007	0.083
		1969	0	334.804	137.341	3.007	0.083
		2734	0	334.804	137.341	3.007	0.083
		2745	0	334.804	137.341	3.007	0.083
		2818	0	10000	10000	3.004	0.083
		1764	3652.72	0	2363.44	2.964	0.085
		1818	0	1796.74	756.467	2.941	0.086
		1839	0	1832.23	778.337	2.942	0.086
		1977	0	1688.55	778.957	2.955	0.086
		1989	0	1796.74	756.467	2.941	0.086
		2051	0	1796.74	756.467	2.941	0.086
		423	0	443.523	102.03	2.936	0.087
		449	0	2129.54	104.574	2.928	0.087
		1673	0	10000	5590.7	2.922	0.087
		2029	0	1865.44	755.235	2.936	0.087
		2095	0	2158.11	736.55	2.911	0.088
		1358	0	1809.43	101.375	2.895	0.089
		1719	0	1678.13	513.546	2.901	0.089
		1906	0	1673.1	503.765	2.889	0.089
		1971	0	1809.43	101.375	2.895	0.089
		2081	0	1678.13	513.546	2.901	0.089
		2297	0	1796.72	101.263	2.89	0.089
		259	0	1751.3	504.879	2.882	0.09
		541	0	1751.3	504.879	2.882	0.09
		2099	0	516.279	836.002	2.882	0.09
		2316	0	10000	10000	2.871	0.09
		2318	4023.07	0	2450.45	2.804	0.094
		2806	4023.07	0	2450.45	2.804	0.094
		2558	0	10000	10000	2.787	0.095
		494	0	2583.39	269.969	2.775	0.096
		2219	3910.82	0	2672.29	2.764	0.096
		1747	0	10000	10000	2.749	0.097
		1901	0	10000	10000	2.749	0.097
		2495	0	10000	10000	2.749	0.097
		2554	0	10000	10000	2.751	0.097
		372	0	3355.86	102.414	2.727	0.099
		540	0	2042.58	195.884	2.716	0.099
		1494	0	3355.86	102.414	2.727	0.099
	RBPJ	456	931.769	0	7.095	14.58	0
		411	354.8	0	4.963	9.929	0.002
		395	24.07	0	4.811	8.564	0.003
		427	60.032	0	6.197	9.048	0.003
		429	81.033	0	6.272	8.876	0.003
		62	22.378	0	4.569	8.336	0.004
		208	22.378	0	4.569	8.336	0.004
		296	16.73	0	4.013	8.286	0.004
		398	13.286	0	4.018	7.695	0.006
		215	22.99	0	5.89	7.064	0.008
		182	15.959	0	5.456	6.705	0.01
		235	9.095	0	4	6.534	0.011
		44	86.624	0	4.21	5.254	0.022
		78	86.846	0.182	5.264	4.94	0.026
		145	1.602	0	0.073	4.89	0.027
		254	1.602	0	0.073	4.89	0.027
		199	1.318	0	0.073	4.821	0.028
		217	1.602	0	0.078	4.814	0.028
		232	1.602	0	0.078	4.814	0.028
		363	1.602	0	0.078	4.814	0.028
		422	1.602	0	0.078	4.814	0.028
		96	1.318	0	0.078	4.745	0.029
		153	1.318	0	0.078	4.745	0.029
		264	1.602	0	0.083	4.686	0.03
		325	1.602	0	0.083	4.686	0.03
		173	1.602	0	0.088	4.618	0.032
		222	1.198	0	0.097	4.58	0.032
		306	1.59	0	0.252	4.616	0.032
		316	1.602	0	0.088	4.618	0.032
		369	1.602	0	0.088	4.618	0.032
		433	1.651	0	0.088	4.619	0.032
		293	1.602	0	0.091	4.474	0.034
		448	1.602	0	0.091	4.474	0.034
		242	1.583	0	0.222	4.452	0.035
		461	1.583	0	0.222	4.452	0.035
		344	1.319	0	0.091	4.407	0.036
		100	1.602	0	0.1	4.263	0.039
		101	1.602	0	0.1	4.263	0.039
		231	1.602	0	0.1	4.263	0.039
		261	1.602	0	0.1	4.263	0.039
		385	1.602	0	0.1	4.263	0.039
		431	1.651	0	0.101	4.265	0.039
		487	1.602	0	0.1	4.263	0.039
		94	1.602	0	0.106	4.194	0.041
		108	1.602	0	0.106	4.194	0.041
		251	1.318	0	0.1	4.195	0.041
		481	1.602	0	0.106	4.194	0.041
		51	1.794	0	0.289	4.087	0.043
		244	1.794	0	0.289	4.087	0.043
		473	1.794	0	0.289	4.087	0.043
		84	1.103	0	0.084	4.01	0.045
		88	0.994	0	0.073	4.013	0.045
		98	0.994	0	0.073	4.013	0.045
		117	0.994	0	0.073	4.013	0.045
		167	0.994	0	0.073	4.013	0.045
		203	0.994	0	0.073	4.013	0.045
		207	0.994	0	0.073	4.013	0.045
		305	1.103	0	0.084	4.01	0.045
		360	0.994	0	0.073	4.013	0.045
		92	0.865	0	0.073	3.968	0.046
		310	0.865	0	0.073	3.968	0.046
		301	0.854	0	0.093	3.896	0.048
		314	1.788	0	0.267	3.895	0.048
		397	0.85	0	0.083	3.923	0.048
		60	0.775	0	0.093	3.84	0.05
		104	0.775	0	0.093	3.84	0.05
		80	0.994	0	0.081	3.822	0.051
		120	0.994	0	0.081	3.822	0.051
		128	0.994	0	0.082	3.819	0.051
		148	0.994	0	0.082	3.819	0.051
		155	0.994	0	0.082	3.819	0.051
		247	0.994	0	0.082	3.819	0.051
		348	0.994	0	0.082	3.819	0.051
		361	0.994	0	0.082	3.819	0.051
		417	1.038	0	0.083	3.823	0.051
		420	0.854	0	0.098	3.818	0.051
		492	0.994	0	0.082	3.819	0.051
		249	0.843	0	0.092	3.775	0.052
		323	0.864	0	0.08	3.777	0.052
		382	0.864	0	0.082	3.774	0.052
		410	0.843	0	0.092	3.775	0.052
		171	0.856	0	0.079	3.712	0.054
		202	0.856	0	0.079	3.712	0.054
		304	0.856	0	0.079	3.712	0.054
		74	1.148	0	0.243	3.65	0.056
		220	1.148	0	0.243	3.65	0.056
		308	0.775	0	0.113	3.497	0.061
		89	0.844	0	0.108	3.452	0.063
		449	0.844	0	0.108	3.452	0.063
		438	0.719	0	0.076	3.418	0.064
		241	0.645	0	0.076	3.375	0.066
		172	0.843	0	0.109	3.362	0.067
		271	0.854	0	0.118	3.356	0.067
		103	0.694	0	0.081	3.287	0.07
		105	0.694	0	0.081	3.287	0.07
		111	0.687	0	0.082	3.279	0.07
		195	0.694	0	0.082	3.282	0.07
		320	0.694	0	0.081	3.287	0.07
		286	0.656	0	0.083	3.252	0.071
		359	0.655	0	0.081	3.259	0.071
		514	0.645	0	0.081	3.252	0.071
		436	0.718	0	0.085	3.228	0.072
		168	0.571	0	0.072	3.098	0.078
		374	0.571	0	0.072	3.098	0.078
		490	0.571	0	0.072	3.098	0.078
		475	0.421	0	0.078	3.081	0.079
		239	0.694	0	0.096	2.984	0.084
		295	0.694	0	0.096	2.984	0.084
		357	0.572	0	0.076	2.981	0.084
		416	0.582	0	0.101	2.98	0.084
		451	0.572	0	0.076	2.981	0.084
		466	0.572	0	0.076	2.981	0.084
		470	0.572	0	0.076	2.981	0.084
		491	0.572	0	0.076	2.981	0.084
		497	0.572	0	0.076	2.981	0.084
		85	0.566	0	0.1	2.966	0.085
		234	0.566	0	0.1	2.966	0.085
		107	0.656	0	0.096	2.956	0.086
		228	0.656	0	0.096	2.956	0.086
		289	0.645	0	0.096	2.95	0.086
		474	0.645	0	0.096	2.95	0.086
		414	0.598	0	0.08	2.928	0.087
		87	0.571	0	0.08	2.919	0.088
		90	0.571	0	0.08	2.919	0.088
		113	0.571	0	0.079	2.913	0.088
		225	0.571	0	0.079	2.913	0.088
		260	0.571	0	0.08	2.919	0.088
		281	0.571	0	0.079	2.913	0.088
		455	0.571	0	0.08	2.919	0.088
		478	0.571	0	0.079	2.913	0.088
		206	0.645	0	0.099	2.851	0.091
		209	0.645	0	0.099	2.851	0.091
		518	20.054	0.204	4.694	2.86	0.091
		20	20.705	0	4.802	2.845	0.092
		418	0.442	0	0.091	2.834	0.092
		109	0.437	0	0.09	2.829	0.093
		345	0.437	0	0.09	2.829	0.093
		405	0.437	0	0.09	2.829	0.093
		64	0	0.42	0.227	2.777	0.096
		81	0.393	0	0.068	2.76	0.097
		238	0.393	0	0.068	2.76	0.097
		540	0.393	0	0.068	2.76	0.097
		177	0.304	0	0.068	2.737	0.098
		441	0.304	0	0.068	2.737	0.098
		464	0.42	0	0.079	2.733	0.098
		139	16.052	0.185	5.456	2.72	0.099
	SF3B1	1357	846.575	0	9.86	4.716	0.03
		900	391.919	0	13.218	4.572	0.033
		733	141.459	0	18.063	3.732	0.053
		479	92.353	0	14.218	3.689	0.055
		116	104.523	0	17.447	3.475	0.062
		1281	67.293	0	13.541	3.348	0.067
		1027	104.523	0	18.827	3.274	0.07
		1266	65.94	0	11.082	3.192	0.074
		610	108.167	0	24.298	3.101	0.078
		1394	387.991	0	28.681	3.098	0.078
		504	72.837	0	12.289	3.043	0.081
		1280	98.885	0	20.284	2.848	0.091
		243	83.517	0	17.293	2.847	0.092
		1221	83.517	0	17.293	2.847	0.092
		169	83.517	0	16.65	2.782	0.095
		418	52.191	0	11.511	2.788	0.095
